# Supplementary material for: What Antarctic Plants Can Tell Us about Climate Changes: Temperature as a Driver for Metabolic Reprogramming
Source: Biomolecules. 2021 Jul 23;11(8):1094. doi: 10.3390/biom11081094 (PMC8392395; doi:10.3390/biom11081094)
Supplement: Supplementary file 1 [file biomolecules-11-01094-s001.zip]

Archive with 6 entries (6 files):
- Figure S1.png
- Figure S2.png
- Table S1.pdf
- Table S2.xlsx
- Table S3.xlsx
- Table S4.xlsx
