# Supplementary material for: What Antarctic Plants Can Tell Us about Climate Changes: Temperature as a Driver for Metabolic Reprogramming
Source: Biomolecules. 2021 Jul 23;11(8):1094. doi: 10.3390/biom11081094 (PMC8392395; doi:10.3390/biom11081094)
Supplement: Supplementary file 1 [file biomolecules-11-01094-s001.zip › Table S2.xlsx]

## Sheet: proteinGroups
Table S2. Complete protein table obtained by MaxQuant using the in-house built C. quitensis protein database.
Contig ID1	Majority protein IDs	Peptide counts (all)	Peptide counts (razor+unique)	Peptide counts (unique)	Fasta headers	Number of proteins	Peptides	Razor + unique peptides	Unique peptides	Peptides PIANTE_ANTARTICHE_OTC_LANE1_REP1	Peptides PIANTE_ANTARTICHE_OTC_LANE1_REP2	Peptides PIANTE_ANTARTICHE_OTC_LANE2_REP1	Peptides PIANTE_ANTARTICHE_OTC_LANE2_REP2	Peptides PIANTE_ANTARTICHE_OUT_LANE2_REP1	Peptides PIANTE_ANTARTICHE_OUT_LANE2_REP2	Peptides PIANTE_ANTARTICHE_OUT_LANE3_REP1	Peptides PIANTE_ANTARTICHE_OUT_LANE3_REP2	Razor + unique peptides PIANTE_ANTARTICHE_OTC_LANE1_REP1	Razor + unique peptides PIANTE_ANTARTICHE_OTC_LANE1_REP2	Razor + unique peptides PIANTE_ANTARTICHE_OTC_LANE2_REP1	Razor + unique peptides PIANTE_ANTARTICHE_OTC_LANE2_REP2	Razor + unique peptides PIANTE_ANTARTICHE_OUT_LANE2_REP1	Razor + unique peptides PIANTE_ANTARTICHE_OUT_LANE2_REP2	Razor + unique peptides PIANTE_ANTARTICHE_OUT_LANE3_REP1	Razor + unique peptides PIANTE_ANTARTICHE_OUT_LANE3_REP2	Unique peptides PIANTE_ANTARTICHE_OTC_LANE1_REP1	Unique peptides PIANTE_ANTARTICHE_OTC_LANE1_REP2	Unique peptides PIANTE_ANTARTICHE_OTC_LANE2_REP1	Unique peptides PIANTE_ANTARTICHE_OTC_LANE2_REP2	Unique peptides PIANTE_ANTARTICHE_OUT_LANE2_REP1	Unique peptides PIANTE_ANTARTICHE_OUT_LANE2_REP2	Unique peptides PIANTE_ANTARTICHE_OUT_LANE3_REP1	Unique peptides PIANTE_ANTARTICHE_OUT_LANE3_REP2	Sequence coverage [%]	Unique + razor sequence coverage [%]	Unique sequence coverage [%]	Mol. weight [kDa]	Sequence length	Sequence lengths	Fraction average	Fraction 1	Fraction 2	Fraction 3	Fraction 4	Fraction 5	Fraction 6	Fraction 7	Fraction 8	Fraction 9
C_10;C_845;C_3323;C_65005;C_117411;C_96167;C_157926;C_41288;C_43988;C_156799;C_102431;C_144052	C_10;C_84523-Feb-2018;C_3323	40;37;37;5;3;2;2;2;1;1;1;1	40;37;37;5;3;2;2;2;1;1;1;1	11;8;8;2;0;0;0;0;0;0;0;0	>C_10 23-Feb-2018 Strand: WS Length: 2897 Check:6;>C_84523-Feb-2018 Strand: WS Length: 2801 Check:9;>C_3323 23-Feb-2018 Strand: WS Length: 3890 Check:2	12	40	40	11	10	10	16	17	32	33	31	30	10	10	16	17	32	33	31	30	3	2	7	6	9	9	8	8	31.1	31.1	8.1	154.66	1380	1380;1314;1487;380;1296;327;507;577;387;444;460;842	4.58	40	75	105	268	32	24	11	7	3
C_1004	C_1004	5	5	3	>C_1004 23-Feb-2018 Strand: WS Length: 1614 Check:7	1	5	5	3	4	4	2	3	3	3	4	4	4	4	2	3	3	3	4	4	2	2	1	2	2	2	2	2	11.5	11.5	6.4	69.102	643	643	16.3
C_3169;C_10081	C_3169;C_10081	15;15	15;15	2;2	>C_3169 23-Feb-2018 Strand: WS Length: 1520 Check:9;>C_10081 02-Feb-2018 Strand: WS Length: 1595 Check:3	2	15	15	2	1	1	2	3	14	10	12	14	1	1	2	3	14	10	12	14	0	0	0	0	2	1	1	1	25.7	25.7	2.7	88.921	802	802;825	9.15	13	15	5	11		2			1
C_10166;C_28170	C_10166;C_28170	8;4	8;4	7;4	>C_10166 02-Feb-2018 Strand: WS Length: 2260 Check:6;>C_28170 14-Feb-2018 Strand: WS Length:854 Check:9	2	8	8	7	7	6	6	7	4	4	4	4	7	6	6	7	4	4	4	4	6	5	5	6	3	3	3	3	8.2	8.2	6.9	115.99	1066	1066;588	9.2	8	8	7	6	7	13	38	2	14
C_10191;C_16808	C_10191;C_16808	12;11	12;11	3;2	>C_10191 02-Feb-2018 Strand: WS Length: 1610 Check:9;>C_16808 02-Feb-2018 Strand: WS Length: 1456 Check:1	2	12	12	3	8	7	9	8	7	9	8	6	8	7	9	8	7	9	8	6	2	1	2	2	2	2	2	0	20.6	20.6	5.3	84.669	770	770;837	10.8	9	9	9	7	5	3	2	1	4
C_1024;C_1023	C_1024;C_1023	20;20	18;18	18;18	>C_1024 23-Feb-2018 Strand: WS Length: 1195 Check:1;>C_1023 23-Feb-2018 Strand: WS Length: 1087 Check:5	2	20	18	18	7	8	8	12	18	18	19	20	6	7	7	11	17	17	17	18	6	7	7	11	17	17	17	18	42.3	40.6	40.6	64.836	603	603;621	9.01	49	53	30	39	28	25	26	73	34
C_10236;C_14156;C_12084;C_9376	C_10236;C_14156	6;3;2;2	6;3;2;2	6;3;2;2	>C_10236 02-Feb-2018 Strand: WS Length: 2005 Check:1;>C_14156 02-Feb-2018 Strand: WS Length:672 Check:8	4	6	6	6	3	3	1	1	4	5	5	5	3	3	1	1	4	5	5	5	3	3	1	1	4	5	5	5	10.5	10.5	10.5	103.5	929	929;470;601;685	7.53	6	2	2	1	8	8	23	2	2
C_10248	C_10248	16	16	2	>C_10248 02-Feb-2018 Strand: WS Length: 2355 Check:6	1	16	16	2	8	10	13	11	6	5	7	9	8	10	13	11	6	5	7	9	1	0	2	2	0	0	0	0	19.6	19.6	3.8	115.45	1027	1027	4.3	34	37	77	70	30	25	13	13	12
C_10279;C_24875;C_59811	C_10279	8;3;2	8;3;2	7;3;2	>C_10279 02-Feb-2018 Strand: WS Length: 1977 Check:2	3	8	8	7	4	5	5	5	7	7	6	8	4	5	5	5	7	7	6	8	3	4	4	4	6	6	5	7	14.7	14.7	13.6	86.297	808	808;498;401	9.71	7	8	6	7	7	6	5	5	1
C_10312;C_77614;C_62816;C_894;C_6139;C_7076;C_68662	C_10312	6;1;1;1;1;1;1	6;1;1;1;1;1;1	4;0;0;0;0;0;0	>C_10312 02-Feb-2018 Strand: WS Length: 1308 Check:6	7	6	6	4	2	2	2	3	3	3	2	3	2	2	2	3	3	3	2	3	1	1	1	2	2	2	1	1	11.1	11.1	8.5	75.942	684	684;320;321;650;668;691;691	11.6	1	7	6	6	2	5	2	2	1
C_145716;C_103541	C_14571623-Feb-2018;C_10354123-Feb-2018	4;4	4;4	4;4	>C_14571623-Feb-2018 Strand: WS Length: 1648 Check:1;>C_10354123-Feb-2018 Strand: WS Length: 2164 Check:4	2	4	4	4	4	3	2	2	1	1	1	1	4	3	2	2	1	1	1	1	4	3	2	2	1	1	1	1	4.4	4.4	4.4	126.76	1127	1127;1345	7.1	3						5	6	7
C_10369	C_10369	15	8	4	>C_10369 02-Feb-2018 Strand: WS Length: 1734 Check:4	1	15	8	4	6	7	6	7	10	13	13	13	2	1	2	2	6	7	6	6	1	0	1	1	3	3	3	4	19.5	10.6	5.5	98.743	899	899	8.44	4	4	4	4	3	2	2	8	2
C_10418;C_14371;C_240	C_10418;C_14371;C_24023-Feb-2018	6;6;6	6;6;6	2;2;2	>C_10418 02-Feb-2018 Strand: WS Length: 1022 Check:4;>C_14371 02-Feb-2018 Strand: WS Length: 1016 Check:0;>C_24023-Feb-2018 Strand: WS Length: 1082 Check:2	3	6	6	2	0	0	0	0	4	3	4	5	0	0	0	0	4	3	4	5	0	0	0	0	1	1	1	2	11.5	11.5	4.5	58.139	511	511;528;529	16.9
C_22918;C_22917;C_10440	C_22918;C_22917;C_10440	6;6;6	6;6;6	6;6;6	>C_22918 02-Feb-2018 Strand: WS Length: 1074 Check:7;>C_22917 02-Feb-2018 Strand: WS Length: 1059 Check:7;>C_10440 02-Feb-2018 Strand: WS Length: 1053 Check:4	3	6	6	6	5	6	5	5	4	4	2	3	5	6	5	5	4	4	2	3	5	6	5	5	4	4	2	3	15.7	15.7	15.7	49.444	446	446;471;512	17.7				1		2
C_10477;C_37654	C_10477	4;1	4;1	3;1	>C_10477 02-Feb-2018 Strand: WS Length: 1837 Check:2	2	4	4	3	3	2	4	2	2	2	3	4	3	2	4	2	2	2	3	4	2	1	3	1	1	1	3	3	5.6	5.6	4	86.216	819	819;278	4.07	20	11	7	7	7	6	5	4
C_10479;C_76817;C_96053	C_10479	5;1;1	5;1;1	5;1;1	>C_10479 02-Feb-2018 Strand: WS Length: 2826 Check:7	3	5	5	5	5	5	5	3	0	0	0	0	5	5	5	3	0	0	0	0	5	5	5	3	0	0	0	0	6.1	6.1	6.1	132.13	1206	1206;434;659	6.15					8	14			4
C_10497;C_6834;C_47276;C_123999	C_10497;C_6834	7;5;3;1	7;5;3;1	7;5;3;1	>C_10497 02-Feb-2018 Strand: WS Length: 2176 Check:2;>C_6834 23-Feb-2018 Strand: WS Length: 2234 Check:4	4	7	7	7	1	2	2	2	4	5	5	5	1	2	2	2	4	5	5	5	1	2	2	2	4	5	5	5	8.8	8.8	8.8	118.03	1074	1074;1179;464;362	8.08					8	8	8		4
C_10535;C_6670;C_8639;C_8729;C_3217;C_1525;C_158106;C_131605;C_19013;C_151359;C_132712;C_76772;C_162715;C_90717;C_164673;C_113046;C_941;C_98195;C_128065;C_149339;C_152230;C_102253;C_152269;C_129551;C_157305;C_141246;C_156209;C_113026;C_141448;C_77555	C_10535;C_6670;C_8639;C_8729;C_3217;C_1525;C_15810623-Feb-2018;C_13160523-Feb-2018;C_19013;C_15135923-Feb-2018;C_13271223-Feb-2018	6;6;6;6;5;5;4;4;4;3;3;2;2;2;2;2;2;2;2;2;2;1;1;1;1;1;1;1;1;1	6;6;6;6;5;5;4;4;4;3;3;2;2;2;2;2;2;2;2;2;2;1;1;1;1;1;1;1;1;1	4;4;4;4;3;3;2;2;2;1;1;1;0;0;0;1;1;0;0;0;0;0;0;0;0;0;0;0;0;0	>C_10535 02-Feb-2018 Strand: WS Length: 1190 Check:4;>C_6670 23-Feb-2018 Strand: WS Length: 1183 Check:0;>C_8639 02-Feb-2018 Strand: WS Length: 1206 Check:5;>C_8729 02-Feb-2018 Strand: WS Length: 1234 Check:6;>C_3217 23-Feb-2018 Strand: WS	30	6	6	4	1	1	2	2	3	3	5	3	1	1	2	2	3	3	5	3	1	1	2	2	3	3	3	3	10.8	10.8	8.1	64.379	582	582;590;632;653;469;492;528;624;831;416;434;407;436;442;482;494;535;608;750;803;853;293;410;435;496;506;532;539;711;746	11.8	5	4	3	7	2	1		1
C_10610;C_14953;C_99226;C_19374;C_107747	C_10610;C_14953	5;5;2;2;1	5;5;2;2;1	2;2;0;0;0	>C_10610 02-Feb-2018 Strand: WS Length: 1836 Check:3;>C_14953 02-Feb-2018 Strand: WS Length: 1927 Check:6	5	5	5	2	0	0	1	0	5	5	4	4	0	0	1	0	5	5	4	4	0	0	0	0	2	2	1	1	8.2	8.2	2.8	88.999	797	797;844;393;607;600	7.19							18	2	1
C_10644	C_10644	10	10	7	>C_10644 02-Feb-2018 Strand: WS Length:869 Check:0	1	10	10	7	1	0	1	4	9	8	7	8	1	0	1	4	9	8	7	8	0	0	0	2	6	5	5	6	20.2	20.2	15.2	63.03	565	565	6.6	30	21	14	8	2	4	11	41	36
C_10669;C_7245;C_7246;C_40124	C_10669;C_7245	29;20;5;1	29;20;5;1	25;17;4;1	>C_10669 02-Feb-2018 Strand: WS Length: 3345 Check:5;>C_7245 02-Feb-2018 Strand: WS Length: 3806 Check:0	4	29	29	25	2	4	6	6	23	23	23	23	2	4	6	6	23	23	23	23	1	3	4	4	20	20	20	19	29	29	26.7	154.73	1407	1407;1441;368;512	4.38	25	25	37	129	18	16	8	2	1
C_10696;C_82520	C_10696;C_82520	6;4	6;4	3;1	>C_10696 02-Feb-2018 Strand: WS Length:885 Check:9;>C_82520 23-Feb-2018 Strand: WS Length: 1462 Check:5	2	6	6	3	0	0	0	0	1	3	5	5	0	0	0	0	1	3	5	5	0	0	0	0	1	1	3	3	11.5	11.5	7.4	64.005	567	567;804	2.85	3	2	10	5
C_10736;C_30401;C_91206	C_10736;C_30401	8;4;1	8;4;1	8;4;1	>C_10736 02-Feb-2018 Strand: WS Length: 1268 Check:9;>C_30401 14-Feb-2018 Strand: WS Length:689 Check:0	3	8	8	8	0	0	0	0	4	6	7	8	0	0	0	0	4	6	7	8	0	0	0	0	4	6	7	8	17.4	17.4	17.4	66.747	597	597;384;273	13.3	1	3	1		2
C_10797;C_10798;C_12848	C_10797;C_10798;C_12848	5;4;4	5;4;4	2;1;1	>C_10797 02-Feb-2018 Strand: WS Length:912 Check:6;>C_10798 02-Feb-2018 Strand: WS Length: 1022 Check:3;>C_12848 02-Feb-2018 Strand: WS Length:949 Check:2	3	5	5	2	2	2	4	3	4	4	4	3	2	2	4	3	4	4	4	3	1	1	2	1	1	1	1	1	11.4	11.4	6	60.883	533	533;489;525	18.6
C_10813;C_30629;C_14253	C_10813;C_30629;C_14253	4;3;3	4;3;3	4;3;3	>C_10813 02-Feb-2018 Strand: WS Length: 1538 Check:6;>C_30629 14-Feb-2018 Strand: WS Length: 1033 Check:4;>C_14253 02-Feb-2018 Strand: WS Length: 1239 Check:7	3	4	4	4	0	0	0	0	3	2	2	2	0	0	0	0	3	2	2	2	0	0	0	0	3	2	2	2	12.1	12.1	12.1	80.45	704	704;620;633	2.4		6	4
C_10831	C_10831	6	6	2	>C_10831 02-Feb-2018 Strand: WS Length: 1829 Check:2	1	6	6	2	4	3	4	4	1	3	3	4	4	3	4	4	1	3	3	4	1	1	1	2	1	1	1	1	11	11	2.7	102.69	958	958	15.5
C_1091;C_1092	C_1091;C_1092	11;10	10;9	2;1	>C_1091 23-Feb-2018 Strand: WS Length: 1520 Check:6;>C_1092 23-Feb-2018 Strand: WS Length: 1443 Check:8	2	11	10	2	1	1	1	2	6	6	8	8	1	1	1	2	6	6	7	8	0	0	0	1	2	1	1	1	20.1	18.4	3.6	86.421	777	777;808	12.1	1	4		3	1
C_2652;C_10917;C_5086;C_5145;C_102492;C_51684;C_151423;C_115868;C_138091;C_102419	C_2652;C_10917;C_5086;C_5145	4;4;3;2;1;1;1;1;1;1	4;4;3;2;1;1;1;1;1;1	2;2;1;1;0;0;0;0;0;0	>C_2652 23-Feb-2018 Strand: WS Length:947 Check:8;>C_10917 02-Feb-2018 Strand: WS Length:952 Check:2;>C_5086 23-Feb-2018 Strand: WS Length:961 Check:8;>C_5145 23-Feb-2018 Strand: WS Length:937 Check:3	10	4	4	2	3	3	3	3	4	4	4	4	3	3	3	3	4	4	4	4	1	1	1	1	2	2	2	2	9.9	9.9	4.9	60.828	556	556;596;600;477;387;594;602;626;643;665	17.8					1
C_1098;C_67714	C_1098	8;1	8;1	8;1	>C_1098 23-Feb-2018 Strand: WS Length:759 Check:4	2	8	8	8	4	1	3	4	5	5	6	6	4	1	3	4	5	5	6	6	4	1	3	4	5	5	6	6	18.6	18.6	18.6	76.224	698	698;516	15					2	1	1	1
C_10984;C_137820	C_10984	7;1	7;1	5;0	>C_10984 02-Feb-2018 Strand: WS Length:902 Check:5	2	7	7	5	6	6	7	6	7	7	4	5	6	6	7	6	7	7	4	5	5	5	5	4	5	5	3	4	14	14	12.2	61.211	559	559;208	18.1
C_7141;C_11003;C_24	C_7141;C_11003;C_24	4;4;3	4;4;3	4;4;3	>C_7141 02-Feb-2018 Strand: WS Length:995 Check:5;>C_11003 02-Feb-2018 Strand: WS Length:993 Check:2;>C_24 23-Feb-2018 Strand: WS Length: 1053 Check:2	3	4	4	4	0	0	1	1	2	3	2	4	0	0	1	1	2	3	2	4	0	0	1	1	2	3	2	4	8.5	8.5	8.5	61.036	541	541;553;551	17
C_11009;C_9315;C_18476	C_11009;C_9315;C_18476	7;6;6	7;6;6	7;6;6	>C_11009 02-Feb-2018 Strand: WS Length:989 Check:6;>C_9315 02-Feb-2018 Strand: WS Length:935 Check:2;>C_18476 02-Feb-2018 Strand: WS Length: 1014 Check:9	3	7	7	7	1	0	0	1	3	1	5	5	1	0	0	1	3	1	5	5	1	0	0	1	3	1	5	5	18	18	18	63.015	557	557;592;633	14.9
C_11076;C_23506;C_142213	C_11076;C_23506;C_14221323-Feb-2018	4;4;2	4;4;2	4;4;2	>C_11076 02-Feb-2018 Strand: WS Length: 1959 Check:6;>C_23506 02-Feb-2018 Strand: WS Length: 2073 Check:4;>C_14221323-Feb-2018 Strand: WS Length:671 Check:2	3	4	4	4	2	1	2	2	3	3	1	1	2	1	2	2	3	3	1	1	2	1	2	2	3	3	1	1	8.1	8.1	8.1	90.072	817	817;840;437	8.81							5	9	11
C_11085;C_3713	C_11085;C_3713	4;2	4;2	4;2	>C_11085 02-Feb-2018 Strand: WS Length: 1741 Check:0;>C_3713 23-Feb-2018 Strand: WS Length:775 Check:3	2	4	4	4	0	0	0	0	3	3	4	3	0	0	0	0	3	3	4	3	0	0	0	0	3	3	4	3	7.5	7.5	7.5	91.036	824	824;531	13.9
C_11094	C_11094	8	8	6	>C_11094 02-Feb-2018 Strand: WS Length:712 Check:5	1	8	8	6	0	2	5	5	7	7	7	8	0	2	5	5	7	7	7	8	0	2	3	3	5	5	5	6	17.1	17.1	10.4	57.298	498	498	2.69	3	40	28	18
C_23188;C_11168;C_13792	C_23188;C_11168;C_13792	6;6;6	6;6;6	6;6;6	>C_23188 02-Feb-2018 Strand: WS Length: 1015 Check:8;>C_11168 02-Feb-2018 Strand: WS Length: 1018 Check:0;>C_13792 02-Feb-2018 Strand: WS Length: 1026 Check:6	3	6	6	6	1	1	1	1	4	5	5	6	1	1	1	1	4	5	5	6	1	1	1	1	4	5	5	6	14.5	14.5	14.5	58.633	524	524;547;582	7.68	8	10	6	7	6	5	2	6
C_11281;C_9064;C_13964	C_11281;C_9064;C_13964	4;4;4	4;4;4	4;4;4	>C_11281 02-Feb-2018 Strand: WS Length: 1351 Check:5;>C_9064 02-Feb-2018 Strand: WS Length: 1310 Check:9;>C_13964 02-Feb-2018 Strand: WS Length: 1392 Check:2	3	4	4	4	2	3	3	4	3	3	1	1	2	3	3	4	3	3	1	1	2	3	3	4	3	3	1	1	8.1	8.1	8.1	69.194	630	630;662;674	17.3
C_11284;C_21901;C_136306;C_3527	C_11284	11;2;1;1	11;2;1;1	11;2;1;1	>C_11284 02-Feb-2018 Strand: WS Length: 2049 Check:5	4	11	11	11	1	1	3	4	7	8	6	8	1	1	3	4	7	8	6	8	1	1	3	4	7	8	6	8	14	14	14	109.57	995	995;307;312;383	6.77	4	4			3	5	31	4	7
C_11296;C_54595;C_115331;C_123442	C_11296;C_54595	4;2;1;1	4;2;1;1	4;2;1;1	>C_11296 02-Feb-2018 Strand: WS Length:974 Check:8;>C_54595 14-Feb-2018 Strand: WS Length:863 Check:9	4	4	4	4	0	0	1	1	2	2	0	1	0	0	1	1	2	2	0	1	0	0	1	1	2	2	0	1	10.4	10.4	10.4	63.445	575	575;536;245;486	17.1
C_1986;C_2914;C_11351;C_2913;C_2915;C_131008;C_31322	C_1986;C_2914;C_11351;C_2913;C_2915	8;8;8;7;5;1;1	8;8;8;7;5;1;1	3;3;3;3;1;0;0	>C_1986 23-Feb-2018 Strand: WS Length:771 Check:9;>C_2914 23-Feb-2018 Strand: WS Length:759 Check:0;>C_11351 02-Feb-2018 Strand: WS Length:872 Check:5;>C_2913 23-Feb-2018 Strand: WS Length:793 Check:3;>C_2915 23-Feb-2018 Strand: WS Length:802	7	8	8	3	2	2	2	1	8	6	1	1	2	2	2	1	8	6	1	1	0	0	0	0	3	1	0	0	17.8	17.8	6.7	44.613	404	404;488;529;513;550;350;368	18.7
C_114341	C_11434123-Feb-2018	9	9	9	>C_11434123-Feb-2018 Strand: WS Length: 1638 Check:5	1	9	9	9	6	6	7	6	0	0	0	0	6	6	7	6	0	0	0	0	6	6	7	6	0	0	0	0	12	12	12	107.72	945	945	15.5
C_11535;C_6208	C_11535;C_6208	12;6	12;6	2;1	>C_11535 02-Feb-2018 Strand: WS Length: 2038 Check:9;>C_6208 23-Feb-2018 Strand: WS Length: 1389 Check:7	2	12	12	2	1	1	0	0	10	9	3	3	1	1	0	0	10	9	3	3	0	0	0	0	2	2	0	0	17.3	17.3	3	105.75	955	955;636	11.2
C_11564;C_15225;C_3592	C_11564;C_15225;C_3592	6;6;6	5;5;5	5;5;5	>C_11564 02-Feb-2018 Strand: WS Length: 1397 Check:3;>C_15225 02-Feb-2018 Strand: WS Length: 1270 Check:7;>C_3592 23-Feb-2018 Strand: WS Length: 2349 Check:8	3	6	5	5	1	2	1	2	4	3	5	4	0	1	0	1	3	2	4	3	0	1	0	1	3	2	4	3	14.7	14.7	14.7	66.763	585	585;655;741	13.4
C_4798;C_4797;C_900;C_901;C_11593;C_66601;C_7676;C_60627;C_79027;C_53968;C_65299;C_140179;C_4896;C_154998;C_134090;C_56377;C_68565;C_50603;C_58810;C_111512	C_4798;C_4797;C_90023-Feb-2018;C_90123-Feb-2018;C_11593;C_66601;C_7676;C_60627;C_79027;C_53968	8;8;8;8;8;8;8;8;5;5;3;2;2;2;2;2;2;2;1;1	8;8;8;8;8;8;8;8;5;5;3;2;2;2;2;2;2;2;1;1	8;8;8;8;8;8;8;8;5;5;3;2;2;2;2;2;2;2;1;1	>C_4798 23-Feb-2018 Strand: WS Length:978 Check:6;>C_4797 23-Feb-2018 Strand: WS Length:936 Check:1;>C_90023-Feb-2018 Strand: WS Length: 1010 Check:5;>C_90123-Feb-2018 Strand: WS Length: 1064 Check:0;>C_11593 02-Feb-2018 Strand: WS Length: 10	20	8	8	8	0	1	2	4	3	4	5	7	0	1	2	4	3	4	5	7	0	1	2	4	3	4	5	7	18.4	18.4	18.4	48.604	423	423;446;487;489;504;533;558;570;434;544;437;394;430;487;511;566;674;837;296;301	17.6
C_1162;C_19997;C_19996	C_1162;C_19997	6;3;2	6;3;2	6;3;2	>C_1162 23-Feb-2018 Strand: WS Length: 1187 Check:0;>C_19997 02-Feb-2018 Strand: WS Length: 1128 Check:2	3	6	6	6	1	1	1	1	3	5	4	3	1	1	1	1	3	5	4	3	1	1	1	1	3	5	4	3	15.2	15.2	15.2	60.417	538	538;367;563	15.2
C_11650;C_10559;C_41553	C_11650;C_10559	12;10;2	12;10;2	10;9;1	>C_11650 02-Feb-2018 Strand: WS Length:932 Check:9;>C_10559 02-Feb-2018 Strand: WS Length:416 Check:9	3	12	12	10	3	2	6	4	12	12	11	11	3	2	6	4	12	12	11	11	3	2	4	3	10	10	9	10	25.5	25.5	21.4	59.462	552	552;399;417	6.96	14	16	8	7	18	12	72	11	13
C_11666;C_9939;C_14103;C_11667;C_13201	C_11666	20;5;3;2;1	20;5;3;2;1	20;5;3;2;1	>C_11666 02-Feb-2018 Strand: WS Length: 2958 Check:5	5	20	20	20	10	9	9	9	17	19	13	12	10	9	9	9	17	19	13	12	10	9	9	9	17	19	13	12	20.5	20.5	20.5	127.35	1146	1146;875;562;454;343	5.27	15	12	15	9	63	94	8
C_2791;C_1167;C_520;C_1166;C_4835;C_121519;C_156181;C_59901;C_163472;C_153469;C_151532;C_134247	C_2791;C_1167;C_52023-Feb-2018;C_1166;C_4835	5;5;5;4;3;1;1;1;1;1;1;1	5;5;5;4;3;1;1;1;1;1;1;1	4;4;4;3;2;1;1;1;1;1;1;1	>C_2791 23-Feb-2018 Strand: WS Length: 1440 Check:2;>C_1167 23-Feb-2018 Strand: WS Length: 1326 Check:2;>C_52023-Feb-2018 Strand: WS Length: 1314 Check:5;>C_1166 23-Feb-2018 Strand: WS Length: 1351 Check:1;>C_4835 23-Feb-2018 Strand: WS Le	12	5	5	4	2	2	1	1	3	4	1	1	2	2	1	1	3	4	1	1	1	1	1	1	3	3	1	1	9.7	9.7	7.2	74.101	681	681;719;729;722;621;334;432;444;453;456;463;1052	15.1
C_11728;C_53038;C_63794;C_105571;C_57557	C_11728;C_53038;C_63794	5;3;3;2;1	5;3;3;2;1	5;3;3;2;1	>C_11728 02-Feb-2018 Strand: WS Length:854 Check:5;>C_53038 14-Feb-2018 Strand: WS Length: 1812 Check:3;>C_63794 23-Feb-2018 Strand: WS Length: 1717 Check:8	5	5	5	5	0	0	0	0	4	5	3	3	0	0	0	0	4	5	3	3	0	0	0	0	4	5	3	3	8.3	8.3	8.3	63.679	566	566;819;857;526;279	14.4
C_11760	C_11760	12	12	5	>C_11760 02-Feb-2018 Strand: WS Length: 2914 Check:6	1	12	12	5	3	0	5	5	7	9	5	6	3	0	5	5	7	9	5	6	1	0	3	2	2	4	1	2	14.3	14.3	6.1	135.71	1207	1207	3.81	2	1	4	40			1
C_11779	C_11779	14	6	6	>C_11779 02-Feb-2018 Strand: WS Length: 1789 Check:2	1	14	6	6	10	9	9	10	13	14	13	10	5	5	4	5	6	6	6	5	5	5	4	5	6	6	6	5	18.3	9.7	9.7	76.22	689	689	14.4
C_11877;C_52895;C_84111;C_123969;C_99804	C_11877;C_52895	4;3;1;1;1	4;3;1;1;1	3;2;1;0;1	>C_11877 02-Feb-2018 Strand: WS Length:834 Check:1;>C_52895 14-Feb-2018 Strand: WS Length: 2385 Check:1	5	4	4	3	0	0	0	0	2	4	1	1	0	0	0	0	2	4	1	1	0	0	0	0	1	3	1	1	7.2	7.2	5.1	61.447	566	566;1165;213;441;455	5			2		2	4
C_11882	C_11882	5	5	3	>C_11882 02-Feb-2018 Strand: WS Length:774 Check:2	1	5	5	3	0	0	0	0	3	3	0	1	0	0	0	0	3	3	0	1	0	0	0	0	2	1	0	1	11.3	11.3	8.2	67.04	586	586	18.3
C_8586;C_11907	C_8586;C_11907	8;8	6;6	6;6	>C_8586 02-Feb-2018 Strand: WS Length:656 Check:5;>C_11907 02-Feb-2018 Strand: WS Length:571 Check:1	2	8	6	6	1	1	1	1	6	6	5	6	0	0	0	0	4	4	4	5	0	0	0	0	4	4	4	5	21.2	18.3	18.3	35.086	311	311;339	7.6	4				1			10	7
C_12000;C_40677;C_82867;C_123817;C_100450;C_88275;C_153995;C_96150	C_12000;C_40677	10;9;2;1;1;1;1;1	10;9;2;1;1;1;1;1	10;9;2;1;1;1;1;1	>C_12000 02-Feb-2018 Strand: WS Length: 2801 Check:9;>C_40677 14-Feb-2018 Strand: WS Length: 2736 Check:5	8	10	10	10	0	2	0	0	7	7	4	5	0	2	0	0	7	7	4	5	0	2	0	0	7	7	4	5	14.1	14.1	14.1	132.56	1191	1191;1210;603;368;425;429;491;583	4.51	6	6	2	5	9	25
C_12033	C_12033	7	7	7	>C_12033 02-Feb-2018 Strand: WS Length: 1537 Check:3	1	7	7	7	0	0	1	1	7	6	5	4	0	0	1	1	7	6	5	4	0	0	1	1	7	6	5	4	12.1	12.1	12.1	62.05	569	569	15.4
C_12086;C_69558	C_12086;C_69558	9;7	9;7	7;5	>C_12086 02-Feb-2018 Strand: WS Length:949 Check:7;>C_69558 23-Feb-2018 Strand: WS Length:967 Check:9	2	9	9	7	6	5	6	7	5	4	5	6	6	5	6	7	5	4	5	6	4	3	4	5	4	3	3	4	24.3	24.3	18.5	60.348	535	535;557	13.7	5	4	5	6	7	9	5	3	4
C_12087;C_21998	C_12087	4;1	4;1	2;1	>C_12087 02-Feb-2018 Strand: WS Length: 1632 Check:2	2	4	4	2	0	0	4	1	2	1	1	2	0	0	4	1	2	1	1	2	0	0	2	0	1	1	0	1	6.1	6.1	3	97.663	864	864;486	12.1
C_12110	C_12110	9	9	8	>C_12110 02-Feb-2018 Strand: WS Length: 1558 Check:7	1	9	9	8	0	1	2	1	6	8	5	4	0	1	2	1	6	8	5	4	0	1	2	1	5	8	5	4	19	19	17	72.888	659	659	10.8	1	4	1	2
C_1217;C_1218;C_1216;C_29058;C_2331;C_9275;C_7008	C_1217;C_1218	6;5;2;1;1;1;1	6;5;2;1;1;1;1	6;5;2;1;1;1;1	>C_1217 23-Feb-2018 Strand: WS Length: 1094 Check:1;>C_1218 23-Feb-2018 Strand: WS Length: 1083 Check:6	7	6	6	6	0	0	3	2	3	4	5	6	0	0	3	2	3	4	5	6	0	0	3	2	3	4	5	6	14.7	14.7	14.7	60.172	545	545;568;363;272;653;667;721	15.8
C_2241;C_12178	C_2241;C_12178	8;8	8;8	8;8	>C_2241 23-Feb-2018 Strand: WS Length: 1218 Check:4;>C_12178 02-Feb-2018 Strand: WS Length: 1217 Check:6	2	8	8	8	2	2	2	3	5	8	4	4	2	2	2	3	5	8	4	4	2	2	2	3	5	8	4	4	13.7	13.7	13.7	77.782	703	703;712	15.6	2		1
C_14013;C_12199;C_17305;C_146769;C_67920	C_14013;C_12199;C_17305	11;11;11;3;1	11;11;11;3;1	9;9;9;2;1	>C_14013 02-Feb-2018 Strand: WS Length: 1443 Check:2;>C_12199 02-Feb-2018 Strand: WS Length: 1457 Check:0;>C_17305 02-Feb-2018 Strand: WS Length: 1555 Check:2	5	11	11	9	4	3	6	5	8	7	9	9	4	3	6	5	8	7	9	9	3	2	4	3	6	5	7	7	24.4	24.4	20.1	74.142	681	681;831;899;796;627	12.8		1	1
C_12207;C_4756;C_10347;C_58111	C_12207;C_4756	6;3;1;1	6;3;1;1	2;1;1;1	>C_12207 02-Feb-2018 Strand: WS Length: 1491 Check:8;>C_4756 23-Feb-2018 Strand: WS Length: 2099 Check:3	4	6	6	2	1	0	2	2	4	3	6	4	1	0	2	2	4	3	6	4	0	0	0	0	1	1	2	1	10.6	10.6	3.1	97.741	876	876;1034;268;595	5.58			1	1	15	17	4
C_12241;C_12242;C_22391;C_89344	C_12241;C_12242;C_22391	9;7;7;1	9;7;7;1	6;4;4;0	>C_12241 02-Feb-2018 Strand: WS Length: 1328 Check:0;>C_12242 02-Feb-2018 Strand: WS Length: 1346 Check:4;>C_22391 02-Feb-2018 Strand: WS Length: 1668 Check:4	4	9	9	6	3	3	3	3	7	4	9	8	3	3	3	3	7	4	9	8	1	0	1	1	4	2	6	5	22.4	22.4	17.4	58.607	523	523;547;636;406	13.6
C_12267;C_128803;C_61570	C_12267	4;1;1	4;1;1	4;1;1	>C_12267 02-Feb-2018 Strand: WS Length: 1205 Check:4	3	4	4	4	1	1	3	4	4	3	1	2	1	1	3	4	4	3	1	2	1	1	3	4	4	3	1	2	5.4	5.4	5.4	99.454	926	926;358;532	5.05	1				14	5
C_60940;C_12276;C_107097	C_60940;C_12276	4;4;1	4;4;1	4;4;1	>C_60940 14-Feb-2018 Strand: WS Length: 2740 Check:2;>C_12276 02-Feb-2018 Strand: WS Length: 3517 Check:5	3	4	4	4	1	1	1	0	2	2	3	4	1	1	1	0	2	2	3	4	1	1	1	0	2	2	3	4	4.3	4.3	4.3	147.08	1337	1337;1553;441	1.54	21	13	2	1
C_12388;C_778;C_21625	C_12388;C_77823-Feb-2018;C_21625	6;6;6	6;6;6	2;2;2	>C_12388 02-Feb-2018 Strand: WS Length: 1893 Check:7;>C_77823-Feb-2018 Strand: WS Length: 1771 Check:7;>C_21625 02-Feb-2018 Strand: WS Length: 1849 Check:2	3	6	6	2	2	2	3	5	5	5	5	5	2	2	3	5	5	5	5	5	0	0	1	2	1	1	1	1	9.6	9.6	4.5	96.291	865	865;866;889	6.44	24	18	11	12	7	8	29	35	25
C_12390;C_37750;C_6632;C_30018;C_8429;C_2592;C_2591;C_2590;C_82672;C_106946;C_164224;C_146586;C_19971;C_64537;C_149124;C_110997;C_114217;C_130753;C_151797;C_117995;C_127949;C_78946;C_126102;C_43998;C_107182;C_42214;C_53913	C_12390;C_37750;C_6632;C_30018;C_8429;C_2592;C_2591;C_2590	9;9;8;8;8;8;8;7;4;4;1;1;1;1;1;1;1;1;1;1;1;1;1;1;1;1;1	9;9;8;8;8;8;8;7;4;4;1;1;1;1;1;1;1;1;1;1;1;1;1;1;1;1;1	9;9;8;8;8;8;8;7;4;4;1;1;1;1;1;1;1;1;1;1;1;1;1;1;1;1;1	>C_12390 02-Feb-2018 Strand: WS Length: 1110 Check:2;>C_37750 14-Feb-2018 Strand: WS Length: 1134 Check:4;>C_6632 23-Feb-2018 Strand: WS Length: 1111 Check:3;>C_30018 14-Feb-2018 Strand: WS Length: 1152 Check:4;>C_8429 02-Feb-2018 Strand: WS	27	9	9	9	0	0	1	1	7	6	5	6	0	0	1	1	7	6	5	6	0	0	1	1	7	6	5	6	13.7	13.7	13.7	62.54	549	549;669;546;563;583;707;735;852;581;650;358;376;426;483;484;486;494;509;576;607;648;665;702;810;844;894;926	14.9
C_12401;C_31073	C_12401;C_31073	10;7	8;5	5;3	>C_12401 02-Feb-2018 Strand: WS Length: 1385 Check:1;>C_31073 14-Feb-2018 Strand: WS Length: 1768 Check:6	2	10	8	5	3	4	4	4	8	9	6	7	2	2	2	2	6	7	4	5	1	1	1	1	4	5	2	3	17.5	15.3	9.3	73.83	675	675;780	10.8	2	5	2	3
C_1246	C_1246	4	4	4	>C_1246 23-Feb-2018 Strand: WS Length:328 Check:6	1	4	4	4	0	0	1	0	2	3	3	1	0	0	1	0	2	3	3	1	0	0	1	0	2	3	3	1	14.1	14.1	14.1	47.291	425	425	10.1		2	1
C_12466	C_12466	6	6	4	>C_12466 02-Feb-2018 Strand: WS Length:420 Check:9	1	6	6	4	1	1	1	1	4	5	2	1	1	1	1	1	4	5	2	1	0	0	0	0	2	3	1	0	22.2	22.2	18	28.892	266	266	11.8
C_12534;C_121;C_134315;C_72601;C_41485	C_12534;C_12123-Feb-2018	6;4;2;2;1	6;4;2;2;1	6;4;2;2;1	>C_12534 02-Feb-2018 Strand: WS Length: 1802 Check:2;>C_12123-Feb-2018 Strand: WS Length: 1074 Check:0	5	6	6	6	5	5	4	5	4	4	4	5	5	5	4	5	4	4	4	5	5	5	4	5	4	4	4	5	12	12	12	91.629	826	826;607;320;356;325	7.98	18	8	10	8	4	6	17	25	16
C_12542;C_4746	C_12542	4;1	4;1	4;1	>C_12542 02-Feb-2018 Strand: WS Length:635 Check:3	2	4	4	4	4	3	4	3	1	0	3	3	4	3	4	3	1	0	3	3	4	3	4	3	1	0	3	3	14.8	14.8	14.8	34.791	318	318;519	1.96	29	7	9	3		3
C_12543	C_12543	6	6	6	>C_12543 02-Feb-2018 Strand: WS Length:583 Check:1	1	6	6	6	5	5	6	5	3	3	4	5	5	5	6	5	3	3	4	5	5	5	6	5	3	3	4	5	18.3	18.3	18.3	42.519	394	394	4.42	72	56	53	57	42	41	6	4	8
C_12564;C_17424;C_100832	C_12564;C_17424;C_10083223-Feb-2018	4;3;2	4;3;2	4;3;2	>C_12564 02-Feb-2018 Strand: WS Length:902 Check:1;>C_17424 02-Feb-2018 Strand: WS Length: 1433 Check:6;>C_10083223-Feb-2018 Strand: WS Length:412 Check:1	3	4	4	4	1	1	1	1	3	4	1	2	1	1	1	1	3	4	1	2	1	1	1	1	3	4	1	2	9.2	9.2	9.2	57.089	522	522;755;255	10.7	4	4	3	4	4	3	1
C_1257;C_29575;C_7258;C_55910;C_17708	C_1257	5;1;1;1;1	5;1;1;1;1	3;0;1;0;0	>C_1257 23-Feb-2018 Strand: WS Length:563 Check:2	5	5	5	3	1	1	1	1	4	4	4	3	1	1	1	1	4	4	4	3	0	0	0	0	2	2	2	2	13.7	13.7	11.1	48.347	424	424;236;360;597;611	13.6
C_12647;C_927;C_21165	C_12647;C_92723-Feb-2018	5;4;1	5;4;1	5;4;1	>C_12647 02-Feb-2018 Strand: WS Length: 2144 Check:7;>C_92723-Feb-2018 Strand: WS Length: 1708 Check:4	3	5	5	5	1	1	0	1	3	2	3	3	1	1	0	1	3	2	3	3	1	1	0	1	3	2	3	3	8.1	8.1	8.1	93.563	836	836;753;370	11.9				1
C_12662;C_2035;C_9320	C_12662;C_2035;C_9320	5;3;3	5;3;3	5;3;3	>C_12662 02-Feb-2018 Strand: WS Length: 2046 Check:2;>C_2035 23-Feb-2018 Strand: WS Length: 1277 Check:0;>C_9320 02-Feb-2018 Strand: WS Length: 1495 Check:0	3	5	5	5	3	4	1	2	0	0	0	0	3	4	1	2	0	0	0	0	3	4	1	2	0	0	0	0	9.4	9.4	9.4	94.034	834	834;747;825	11.2
C_12702;C_73705;C_63541	C_12702;C_73705	5;3;2	5;3;2	5;3;2	>C_12702 02-Feb-2018 Strand: WS Length: 1442 Check:3;>C_73705 23-Feb-2018 Strand: WS Length: 1492 Check:0	3	5	5	5	0	1	1	0	4	4	4	4	0	1	1	0	4	4	4	4	0	1	1	0	4	4	4	4	15	15	15	73.88	668	668;759;447	13.3
C_12750;C_12749;C_16356;C_3060	C_12750;C_12749;C_16356	10;9;9;1	10;9;9;1	3;3;3;1	>C_12750 02-Feb-2018 Strand: WS Length:816 Check:1;>C_12749 02-Feb-2018 Strand: WS Length:700 Check:2;>C_16356 02-Feb-2018 Strand: WS Length: 1001 Check:7	4	10	10	3	8	8	7	7	10	10	10	10	8	8	7	7	10	10	10	10	2	2	2	2	3	3	3	3	19.8	19.8	7.3	70.855	647	647;592;715;481	9.35	59	50	33	35	39	40	189	119	88
C_12773;C_12772;C_7388	C_12773;C_12772;C_7388	9;9;8	9;9;8	2;2;1	>C_12773 02-Feb-2018 Strand: WS Length:825 Check:5;>C_12772 02-Feb-2018 Strand: WS Length:820 Check:8;>C_7388 02-Feb-2018 Strand: WS Length:678 Check:7	3	9	9	2	2	2	4	6	6	6	7	5	2	2	4	6	6	6	7	5	0	0	0	0	2	2	2	1	14.5	14.5	5.5	53.819	475	475;513;410	17.2	2	2				1
C_1281	C_1281	4	4	2	>C_1281 23-Feb-2018 Strand: WS Length: 3087 Check:7	1	4	4	2	4	2	4	3	1	3	1	1	4	2	4	3	1	3	1	1	2	0	2	1	0	1	0	0	2.6	2.6	1.7	153.43	1374	1374	8.86	3	3	4	4	2	4		3
C_12828;C_30873;C_9772	C_12828	24;6;5	24;6;5	18;6;5	>C_12828 02-Feb-2018 Strand: WS Length: 1455 Check:8	3	24	24	18	19	21	19	19	13	11	14	14	19	21	19	19	13	11	14	14	15	16	14	13	9	9	11	11	33.2	33.2	25.8	101.55	921	921;329;306	6.73	42	56	36	22	29	23	143	87	80
C_12858;C_6037	C_12858;C_6037	4;4	4;4	4;4	>C_12858 02-Feb-2018 Strand: WS Length:910 Check:0;>C_6037 23-Feb-2018 Strand: WS Length:797 Check:5	2	4	4	4	0	0	0	0	3	4	0	0	0	0	0	0	3	4	0	0	0	0	0	0	3	4	0	0	11.4	11.4	11.4	45.342	404	404;408	13
C_26164;C_12916	C_26164;C_12916	4;4	4;4	4;4	>C_26164 14-Feb-2018 Strand: WS Length:841 Check:0;>C_12916 02-Feb-2018 Strand: WS Length: 1184 Check:6	2	4	4	4	0	0	0	0	2	1	2	4	0	0	0	0	2	1	2	4	0	0	0	0	2	1	2	4	9.3	9.3	9.3	50.708	453	453;534	16.6
C_13024;C_31440;C_60672	C_13024;C_31440;C_60672	6;5;3	6;5;3	6;5;3	>C_13024 02-Feb-2018 Strand: WS Length: 4722 Check:9;>C_31440 14-Feb-2018 Strand: WS Length: 2590 Check:4;>C_60672 14-Feb-2018 Strand: WS Length: 1476 Check:9	3	6	6	6	2	1	1	1	2	1	3	2	2	1	1	1	2	1	3	2	2	1	1	1	2	1	3	2	6	6	6	122.17	1095	1095;1043;642	2.05	8	10
C_13039;C_40582	C_13039;C_40582	6;4	6;4	5;4	>C_13039 02-Feb-2018 Strand: WS Length: 1931 Check:7;>C_40582 14-Feb-2018 Strand: WS Length: 1293 Check:1	2	6	6	5	1	0	0	0	4	3	4	5	1	0	0	0	4	3	4	5	1	0	0	0	3	2	3	4	8.9	8.9	7.5	98.489	875	875;788	9.62								4
C_1306;C_518;C_517	C_1306;C_51823-Feb-2018	5;3;2	4;2;2	4;2;2	>C_1306 23-Feb-2018 Strand: WS Length: 1147 Check:5;>C_51823-Feb-2018 Strand: WS Length:766 Check:4	3	5	4	4	1	1	1	2	3	3	3	4	0	0	0	1	2	2	2	3	0	0	0	1	2	2	2	3	14.6	14.6	14.6	59.014	528	528;381;416	13.7
C_1310	C_1310	10	10	5	>C_1310 23-Feb-2018 Strand: WS Length: 1113 Check:2	1	10	10	5	6	7	8	7	4	4	4	3	6	7	8	7	4	4	4	3	2	3	4	3	1	1	2	1	20	20	10.3	69.852	609	609	15.3		1	2	2		2
C_1321;C_20303;C_30511;C_28596	C_1321	7;2;2;1	7;2;2;1	7;2;2;1	>C_1321 23-Feb-2018 Strand: WS Length: 2101 Check:3	4	7	7	7	2	2	3	2	4	3	7	5	2	2	3	2	4	3	7	5	2	2	3	2	4	3	7	5	8.5	8.5	8.5	106.45	937	937;443;678;711	2.07	28	14	7	4	1				2
C_13244	C_13244	9	9	2	>C_13244 02-Feb-2018 Strand: WS Length: 1363 Check:6	1	9	9	2	1	1	1	0	5	6	5	3	1	1	1	0	5	6	5	3	0	0	0	0	1	1	1	0	13.3	13.3	5.3	81.003	721	721	10.9		2	3	4	1	1
C_1326;C_24728;C_17280;C_139950	C_1326;C_24728	12;6;2;1	12;6;2;1	10;5;2;1	>C_1326 23-Feb-2018 Strand: WS Length: 1454 Check:9;>C_24728 02-Feb-2018 Strand: WS Length:953 Check:8	4	12	12	10	10	10	8	9	8	9	7	8	10	10	8	9	8	9	7	8	8	8	6	7	6	7	5	6	19.8	19.8	15.6	83.728	754	754;614;449;182	11.5	12	12	10	15	10	12	9	14	5
C_13282;C_15725	C_13282;C_15725	5;5	5;5	4;4	>C_13282 02-Feb-2018 Strand: WS Length: 1896 Check:0;>C_15725 02-Feb-2018 Strand: WS Length: 1767 Check:8	2	5	5	4	1	1	2	2	4	3	2	3	1	1	2	2	4	3	2	3	1	1	2	2	3	3	2	3	7.7	7.7	6.4	90.673	810	810;812	7.25	5	1					13	18	15
C_13443	C_13443	32	32	3	>C_13443 02-Feb-2018 Strand: WS Length: 2341 Check:1	1	32	32	3	12	13	12	13	16	18	23	23	12	13	12	13	16	18	23	23	0	1	0	0	0	0	1	1	30.8	30.8	3	141.4	1240	1240	3.18	55	112	101	103	20	22	8	1	1
C_13464;C_40059;C_67652;C_59542	C_13464	16;3;2;1	16;3;2;1	5;2;0;0	>C_13464 02-Feb-2018 Strand: WS Length: 2706 Check:5	4	16	16	5	3	3	3	4	13	13	12	10	3	3	3	4	13	13	12	10	1	0	1	2	4	4	4	4	20.9	20.9	6.2	131.84	1202	1202;652;306;958	4.64	14	3	19	5	33	60
C_13476;C_16127;C_13841;C_8183;C_5799;C_142936;C_53647;C_150035;C_152630;C_164338;C_122760;C_121723;C_116682;C_128536;C_159414;C_31789;C_26875	C_13476;C_16127;C_13841;C_8183;C_5799;C_14293623-Feb-2018;C_53647	6;6;6;6;5;3;3;2;2;2;2;2;1;1;1;1;1	6;6;6;6;5;3;3;2;2;2;2;2;1;1;1;1;1	3;3;3;3;2;2;2;1;1;1;1;1;1;1;1;1;1	>C_13476 02-Feb-2018 Strand: WS Length: 1056 Check:5;>C_16127 02-Feb-2018 Strand: WS Length: 1015 Check:9;>C_13841 02-Feb-2018 Strand: WS Length: 1055 Check:7;>C_8183 02-Feb-2018 Strand: WS Length: 1021 Check:4;>C_5799 23-Feb-2018 Strand: WS	17	6	6	3	1	2	2	3	4	5	3	6	1	2	2	3	4	5	3	6	0	0	0	1	1	2	1	3	11.9	11.9	6.2	60.65	530	530;536;552;586;496;298;518;331;405;467;716;783;439;460;497;537;627	16.3	2
C_13494	C_13494	5	5	5	>C_13494 02-Feb-2018 Strand: WS Length: 1941 Check:5	1	5	5	5	0	0	0	0	2	3	4	5	0	0	0	0	2	3	4	5	0	0	0	0	2	3	4	5	8.8	8.8	8.8	76.896	682	682	14.7
C_13679;C_91399;C_101938	C_13679	12;2;2	4;1;0	4;1;0	>C_13679 02-Feb-2018 Strand: WS Length: 3085 Check:9	3	12	4	4	7	7	9	10	4	2	2	2	2	2	2	4	2	1	0	0	2	2	2	4	2	1	0	0	12.5	4.6	4.6	162.98	1443	1443;328;478	12			2	4	1	1
C_13685	C_13685	4	4	4	>C_13685 02-Feb-2018 Strand: WS Length: 1075 Check:9	1	4	4	4	4	4	4	4	3	3	3	3	4	4	4	4	3	3	3	3	4	4	4	4	3	3	3	3	8.5	8.5	8.5	63.466	575	575	14.6		2		1	3	1	1	1
C_13696	C_13696	5	5	2	>C_13696 02-Feb-2018 Strand: WS Length: 1095 Check:4	1	5	5	2	0	1	1	1	3	2	3	4	0	1	1	1	3	2	3	4	0	0	0	0	1	0	0	1	6.5	6.5	3.2	70.415	629	629	15.4
C_13708;C_19365;C_19364;C_13293;C_101577;C_68792;C_56648;C_164304	C_13708;C_19365;C_19364	8;8;7;3;3;3;1;1	8;8;7;3;3;3;1;1	5;5;5;1;1;1;1;1	>C_13708 02-Feb-2018 Strand: WS Length:927 Check:1;>C_19365 02-Feb-2018 Strand: WS Length: 1013 Check:2;>C_19364 02-Feb-2018 Strand: WS Length: 1064 Check:7	8	8	8	5	0	0	2	2	5	3	6	8	0	0	2	2	5	3	6	8	0	0	0	0	3	1	3	5	25.6	25.6	17.9	53.496	480	480;508;472;478;629;646;284;370	16.1
C_1374	C_1374	10	9	9	>C_1374 23-Feb-2018 Strand: WS Length:353 Check:2	1	10	9	9	6	5	5	7	10	9	9	8	5	4	4	6	9	8	8	7	5	4	4	6	9	8	8	7	20.6	20.6	20.6	43.163	384	384	9.22	37	37	33	29	25	24	25	39	23
C_1377;C_8790	C_1377	4;1	4;1	4;1	>C_1377 23-Feb-2018 Strand: WS Length:566 Check:2	2	4	4	4	3	3	3	3	3	3	4	4	3	3	3	3	3	3	4	4	3	3	3	3	3	3	4	4	14.4	14.4	14.4	51.968	473	473;244	5.27	7	8	26	17	24	14	3	1	2
C_13785;C_15399;C_15397;C_15398	C_13785;C_15399	5;4;2;1	5;4;2;1	5;4;2;1	>C_13785 02-Feb-2018 Strand: WS Length: 2414 Check:7;>C_15399 02-Feb-2018 Strand: WS Length: 1124 Check:0	4	5	5	5	0	0	0	0	4	4	2	3	0	0	0	0	4	4	2	3	0	0	0	0	4	4	2	3	7.5	7.5	7.5	126.12	1140	1140;598;498;956	5.38					8	5
C_1379	C_1379	4	4	2	>C_1379 23-Feb-2018 Strand: WS Length: 1057 Check:7	1	4	4	2	2	3	2	2	3	2	1	1	2	3	2	2	3	2	1	1	2	2	1	1	1	1	1	1	11.7	11.7	7.5	61.147	549	549	15.9
C_13808;C_45253;C_118895	C_13808;C_45253	5;3;1	4;3;1	2;1;1	>C_13808 02-Feb-2018 Strand: WS Length:580 Check:5;>C_45253 14-Feb-2018 Strand: WS Length:485 Check:3	3	5	4	2	1	1	2	3	4	3	2	3	1	1	2	3	3	3	2	3	1	1	1	2	2	2	2	2	11	8.9	6.8	53.093	474	474;458;553	7.75	3	2	1	2		1	8	18	13
C_13816;C_14023;C_18474;C_66451;C_85117;C_77205;C_160044	C_13816;C_14023;C_18474	6;3;3;2;1;1;1	6;3;3;2;1;1;1	6;3;3;2;1;1;1	>C_13816 02-Feb-2018 Strand: WS Length: 1672 Check:3;>C_14023 02-Feb-2018 Strand: WS Length: 1717 Check:2;>C_18474 02-Feb-2018 Strand: WS Length: 1680 Check:2	7	6	6	6	1	1	2	3	3	1	4	2	1	1	2	3	3	1	4	2	1	1	2	3	3	1	4	2	11.9	11.9	11.9	89.69	807	807;822;856;706;340;739;1141	9.95								2
C_13824;C_94097	C_13824	4;1	4;1	4;1	>C_13824 02-Feb-2018 Strand: WS Length: 1650 Check:2	2	4	4	4	1	1	1	2	1	1	2	3	1	1	1	2	1	1	2	3	1	1	1	2	1	1	2	3	7.9	7.9	7.9	93.584	853	853;504	9.67								2
C_13914	C_13914	6	6	2	>C_13914 02-Feb-2018 Strand: WS Length:506 Check:6	1	6	6	2	5	4	4	5	3	3	3	3	5	4	4	5	3	3	3	3	2	2	2	2	1	2	1	1	17.3	17.3	3.6	36.714	330	330	13.8	1	1			2	2
C_13948;C_162883	C_13948	4;1	4;1	3;1	>C_13948 02-Feb-2018 Strand: WS Length: 1357 Check:2	2	4	4	3	3	2	3	2	0	0	0	0	3	2	3	2	0	0	0	0	2	2	2	2	0	0	0	0	4.7	4.7	3.8	100.58	918	918;296	12.4
C_13996;C_37024;C_25605	C_13996;C_37024;C_25605	4;3;3	4;3;3	4;3;3	>C_13996 02-Feb-2018 Strand: WS Length: 2099 Check:8;>C_37024 14-Feb-2018 Strand: WS Length: 1644 Check:4;>C_25605 14-Feb-2018 Strand: WS Length: 2209 Check:5	3	4	4	4	0	0	0	0	4	4	3	2	0	0	0	0	4	4	3	2	0	0	0	0	4	4	3	2	6.4	6.4	6.4	107.92	971	971;754;912	5.5					7	7
C_141042;C_59194;C_151527;C_108195	C_14104223-Feb-2018;C_59194;C_15152723-Feb-2018	6;6;3;2	4;4;2;2	3;3;2;2	>C_14104223-Feb-2018 Strand: WS Length: 1073 Check:0;>C_59194 14-Feb-2018 Strand: WS Length: 1282 Check:8;>C_15152723-Feb-2018 Strand: WS Length:411 Check:8	4	6	4	3	3	4	1	4	2	2	3	4	2	3	0	2	1	1	1	2	2	3	0	1	0	0	1	2	8.3	5.1	4	80.086	722	722;890;427;406	12.8
C_14119;C_54101	C_14119	5;1	5;1	5;1	>C_14119 02-Feb-2018 Strand: WS Length: 1454 Check:4	2	5	5	5	1	1	1	1	4	4	1	1	1	1	1	1	4	4	1	1	1	1	1	1	4	4	1	1	6.8	6.8	6.8	71.309	644	644;513	13
C_14196;C_101418	C_14196	7;1	7;1	7;1	>C_14196 02-Feb-2018 Strand: WS Length: 2667 Check:7	2	7	7	7	5	2	5	4	0	0	3	1	5	2	5	4	0	0	3	1	5	2	5	4	0	0	3	1	9.2	9.2	9.2	142.26	1309	1309;391	3.88	1		2	21		1
C_142	C_14223-Feb-2018	23	23	2	>C_14223-Feb-2018 Strand: WS Length: 1799 Check:0	1	23	23	2	14	13	15	12	19	22	19	20	14	13	15	12	19	22	19	20	2	2	1	1	2	2	2	2	31.2	31.2	3.1	96.137	871	871	8.46	35	26	23	29	14	15	17	75	32
C_56241;C_14229;C_5484;C_68789;C_135930	C_56241;C_14229;C_5484	5;5;5;2;1	5;5;5;2;1	5;5;5;2;1	>C_56241 14-Feb-2018 Strand: WS Length: 1265 Check:0;>C_14229 02-Feb-2018 Strand: WS Length: 1354 Check:8;>C_5484 23-Feb-2018 Strand: WS Length: 1850 Check:2	5	5	5	5	0	1	0	2	5	5	4	4	0	1	0	2	5	5	4	4	0	1	0	2	5	5	4	4	10.1	10.1	10.1	68.556	621	621;762;852;538;722	8.45	1	1					2	16	14
C_14311;C_4845;C_118875;C_94295;C_30914;C_835;C_149153;C_836;C_153522;C_137932;C_39099;C_33555	C_14311;C_4845;C_11887523-Feb-2018	7;7;6;2;2;2;1;1;1;1;1;1	7;7;6;2;2;2;1;1;1;1;1;1	4;4;4;1;0;0;1;0;0;0;0;0	>C_14311 02-Feb-2018 Strand: WS Length:868 Check:7;>C_4845 23-Feb-2018 Strand: WS Length:847 Check:1;>C_11887523-Feb-2018 Strand: WS Length:577 Check:6	12	7	7	4	1	0	1	1	6	4	4	5	1	0	1	1	6	4	4	5	1	0	1	1	3	1	2	3	17.1	17.1	7.3	55.282	492	492;503;485;349;366;423;266;321;362;392;403;999	7.95	3		2				2	15	9
C_14472;C_8754	C_14472;C_8754	5;3	5;3	5;3	>C_14472 02-Feb-2018 Strand: WS Length: 4016 Check:2;>C_8754 02-Feb-2018 Strand: WS Length: 4051 Check:2	2	5	5	5	2	3	1	1	1	0	1	1	2	3	1	1	1	0	1	1	2	3	1	1	1	0	1	1	3.3	3.3	3.3	185.64	1640	1640;1603	2	4	8				1
C_14490;C_7214;C_35501;C_31220;C_50863;C_21263	C_14490;C_7214	6;5;1;1;1;1	6;5;1;1;1;1	6;5;1;1;1;1	>C_14490 02-Feb-2018 Strand: WS Length: 3041 Check:7;>C_7214 02-Feb-2018 Strand: WS Length: 3094 Check:5	6	6	6	6	1	1	2	3	4	3	5	5	1	1	2	3	4	3	5	5	1	1	2	3	4	3	5	5	7.6	7.6	7.6	147.81	1335	1335;1274;447;591;668;854	4.67	7	6	7	18	10	4	5		1
C_14515;C_514;C_82492;C_5522;C_47979;C_82208	C_14515;C_51423-Feb-2018	8;4;2;2;1;1	8;4;2;2;1;1	8;4;2;2;1;1	>C_14515 02-Feb-2018 Strand: WS Length: 1739 Check:5;>C_51423-Feb-2018 Strand: WS Length: 2732 Check:4	6	8	8	8	0	1	1	2	7	7	5	6	0	1	1	2	7	7	5	6	0	1	1	2	7	7	5	6	13.9	13.9	13.9	93.059	821	821;761;214;736;521;608	11								1
C_47091;C_14520;C_55142;C_104210;C_11799	C_47091;C_14520;C_55142;C_10421023-Feb-2018;C_11799	5;5;5;4;4	5;5;5;4;4	2;2;2;1;1	>C_47091 14-Feb-2018 Strand: WS Length:997 Check:0;>C_14520 02-Feb-2018 Strand: WS Length: 1274 Check:3;>C_55142 14-Feb-2018 Strand: WS Length: 1263 Check:5;>C_10421023-Feb-2018 Strand: WS Length:937 Check:7;>C_11799 02-Feb-2018 Strand: WS Lengt	5	5	5	2	3	1	3	3	5	4	4	2	3	1	3	3	5	4	4	2	1	0	1	1	2	2	1	0	11.8	11.8	4.9	57.092	507	507;584;652;585;609	12.7
C_29522;C_14594;C_10585	C_29522;C_14594;C_10585	13;13;11	13;13;11	13;13;11	>C_29522 14-Feb-2018 Strand: WS Length: 1639 Check:2;>C_14594 02-Feb-2018 Strand: WS Length: 1686 Check:8;>C_10585 02-Feb-2018 Strand: WS Length: 1635 Check:3	3	13	13	13	2	2	4	3	10	10	6	7	2	2	4	3	10	10	6	7	2	2	4	3	10	10	6	7	29.8	29.8	29.8	79.813	726	726;753;742	11.7		1
C_14597	C_14597	4	4	3	>C_14597 02-Feb-2018 Strand: WS Length: 1658 Check:0	1	4	4	3	1	2	1	1	0	2	1	1	1	2	1	1	0	2	1	1	1	2	1	1	0	1	0	1	6.9	6.9	5.1	76.567	684	684	10
C_14608	C_14608	13	13	2	>C_14608 02-Feb-2018 Strand: WS Length: 2019 Check:2	1	13	13	2	5	4	3	2	13	11	13	12	5	4	3	2	13	11	13	12	0	0	0	0	2	2	2	2	18.9	18.9	2.7	95.994	878	878	8.96	1	1		2				42	8
C_14609;C_45165	C_14609;C_45165	8;4	8;4	7;3	>C_14609 02-Feb-2018 Strand: WS Length: 1368 Check:6;>C_45165 14-Feb-2018 Strand: WS Length: 1298 Check:4	2	8	8	7	1	0	0	0	6	6	6	8	1	0	0	0	6	6	6	8	1	0	0	0	5	5	5	7	14.3	14.3	13.1	85.944	769	769;450	12.3		1
C_1483;C_112599;C_114959	C_1483	23;1;1	5;0;0	2;0;0	>C_1483 23-Feb-2018 Strand: WS Length: 1819 Check:2	3	23	5	2	11	12	13	12	18	22	17	18	1	3	2	2	4	5	3	3	0	0	1	0	2	2	0	0	27.9	7.6	3.5	106.97	959	959;495;742	9.36			1				1	8
C_14912	C_14912	8	8	8	>C_14912 02-Feb-2018 Strand: WS Length: 1854 Check:2	1	8	8	8	4	5	5	5	5	6	3	2	4	5	5	5	5	6	3	2	4	5	5	5	5	6	3	2	11	11	11	94.865	851	851	8.9							2	22	4
C_149;C_69640	C_14923-Feb-2018;C_69640	8;4	8;4	8;4	>C_14923-Feb-2018 Strand: WS Length: 1243 Check:6;>C_69640 23-Feb-2018 Strand: WS Length:806 Check:9	2	8	8	8	3	4	6	6	6	5	3	3	3	4	6	6	6	5	3	3	3	4	6	6	6	5	3	3	20.7	20.7	20.7	60.508	545	545;538	13.9	2	1	4	4	5	5	3	6
C_1493;C_45601	C_1493	23;2	4;1	4;1	>C_1493 23-Feb-2018 Strand: WS Length: 3971 Check:3	2	23	4	4	4	4	2	4	12	9	14	21	0	0	0	1	4	2	2	3	0	0	0	1	4	2	2	3	17.4	3.6	3.6	187.2	1705	1705;483	2.16	3	12	2	2
C_149582	C_14958223-Feb-2018	5	5	5	>C_14958223-Feb-2018 Strand: WS Length:580 Check:1	1	5	5	5	2	0	0	0	1	2	2	4	2	0	0	0	1	2	2	4	2	0	0	0	1	2	2	4	10	10	10	60.754	551	551	13.4
C_2636;C_15;C_943	C_2636;C_15;C_94323-Feb-2018	6;6;6	6;6;6	6;6;6	>C_2636 23-Feb-2018 Strand: WS Length: 1398 Check:0;>C_15 23-Feb-2018 Strand: WS Length: 1277 Check:9;>C_94323-Feb-2018 Strand: WS Length: 1253 Check:2	3	6	6	6	1	1	3	3	5	6	3	3	1	1	3	3	5	6	3	3	1	1	3	3	5	6	3	3	14.9	14.9	14.9	66.066	604	604;612;670	15.5
C_150343;C_146014	C_15034323-Feb-2018	26;3	10;1	10;1	>C_15034323-Feb-2018 Strand: WS Length: 1558 Check:7	2	26	10	10	9	13	12	16	16	20	17	20	4	5	4	6	6	7	7	9	4	5	4	6	6	7	7	9	26.4	14.3	14.3	86.851	783	783;335	7.68	17	14	13	17	4	6	21	18	26
C_15040	C_15040	15	15	6	>C_15040 02-Feb-2018 Strand: WS Length: 1246 Check:6	1	15	15	6	14	11	12	11	7	7	9	10	14	11	12	11	7	7	9	10	6	5	4	4	1	1	2	3	15.2	15.2	6.2	87.639	787	787	5.43	109	50	47	45	48	38	18	15	9
C_8650;C_1509	C_8650;C_1509	5;5	5;5	5;5	>C_8650 02-Feb-2018 Strand: WS Length: 1439 Check:1;>C_1509 23-Feb-2018 Strand: WS Length: 1406 Check:8	2	5	5	5	3	4	3	3	3	3	4	4	3	4	3	3	3	3	4	4	3	4	3	3	3	3	4	4	5.4	5.4	5.4	93.985	837	837;849	14.4
C_1527;C_9968	C_1527;C_9968	4;4	4;4	4;4	>C_1527 23-Feb-2018 Strand: WS Length: 1181 Check:8;>C_9968 02-Feb-2018 Strand: WS Length: 1284 Check:3	2	4	4	4	0	0	0	0	2	4	0	0	0	0	0	0	2	4	0	0	0	0	0	0	2	4	0	0	6.3	6.3	6.3	63.243	571	571;607	16.5
C_15273;C_162010;C_142629;C_77846;C_35960	C_15273	6;2;2;2;2	6;2;2;2;2	2;0;0;0;0	>C_15273 02-Feb-2018 Strand: WS Length: 1071 Check:8	5	6	6	2	3	3	3	3	6	6	5	5	3	3	3	3	6	6	5	5	0	0	0	0	2	2	1	1	11.1	11.1	5.3	73.032	658	658;315;379;602;670	13.4	9	9	11	12	14	11	7	8	4
C_15305	C_15305	6	6	6	>C_15305 02-Feb-2018 Strand: WS Length: 2716 Check:7	1	6	6	6	0	0	0	1	3	1	5	4	0	0	0	1	3	1	5	4	0	0	0	1	3	1	5	4	7	7	7	142.12	1271	1271	2.44	1	7	8
C_9126;C_15342;C_20347	C_9126;C_15342	6;6;2	4;4;1	4;4;1	>C_9126 02-Feb-2018 Strand: WS Length: 1196 Check:6;>C_15342 02-Feb-2018 Strand: WS Length: 1149 Check:1	3	6	4	4	3	3	2	3	1	3	1	2	2	2	2	2	1	3	1	1	2	2	2	2	1	3	1	1	13.3	9.2	9.2	67.741	596	596;608;378	9.49	5						5	6	2
C_15384;C_17270;C_45237;C_12728	C_15384	9;2;1;1	9;2;1;1	9;2;1;1	>C_15384 02-Feb-2018 Strand: WS Length: 1438 Check:0	4	9	9	9	5	3	8	8	8	9	8	8	5	3	8	8	8	9	8	8	5	3	8	8	8	9	8	8	17.8	17.8	17.8	71.342	646	646;282;354;384	6.8	8	8	5	4	11	7	43	47	23
C_15437;C_2303;C_2222;C_2223;C_8116;C_14797;C_13613;C_13614	C_15437;C_2303;C_2222;C_2223;C_8116;C_14797	4;3;3;3;3;2;1;1	4;3;3;3;3;2;1;1	4;3;3;3;3;2;1;1	>C_15437 02-Feb-2018 Strand: WS Length:919 Check:9;>C_2303 23-Feb-2018 Strand: WS Length: 1133 Check:0;>C_2222 23-Feb-2018 Strand: WS Length: 1091 Check:7;>C_2223 23-Feb-2018 Strand: WS Length: 1020 Check:2;>C_8116 02-Feb-2018 Strand: WS Le	8	4	4	4	1	0	1	1	2	2	1	1	1	0	1	1	2	2	1	1	1	0	1	1	2	2	1	1	8.8	8.8	8.8	72.426	637	637;508;528;531;602;596;428;520	14
C_154454;C_40098;C_163986;C_142726;C_164920;C_147590;C_119494;C_24675;C_76752	C_15445423-Feb-2018;C_40098	4;2;1;1;1;1;1;1;1	4;2;1;1;1;1;1;1;1	3;1;1;1;0;0;1;0;1	>C_15445423-Feb-2018 Strand: WS Length: 1503 Check:2;>C_40098 14-Feb-2018 Strand: WS Length: 1498 Check:0	9	4	4	3	4	4	3	3	1	1	2	1	4	4	3	3	1	1	2	1	3	3	3	2	1	1	1	1	6.2	6.2	5.3	105.96	950	950;898;285;398;439;555;856;1083;1104	9.41	5		1	2			9	7	2
C_15448;C_5364;C_10300;C_67472;C_161992;C_77059;C_156391;C_33303	C_15448;C_5364;C_10300;C_67472	4;3;3;2;1;1;1;1	4;3;3;2;1;1;1;1	4;3;3;2;1;1;1;1	>C_15448 02-Feb-2018 Strand: WS Length: 1085 Check:1;>C_5364 23-Feb-2018 Strand: WS Length: 1195 Check:9;>C_10300 02-Feb-2018 Strand: WS Length: 1243 Check:6;>C_67472 23-Feb-2018 Strand: WS Length:898 Check:5	8	4	4	4	1	0	3	1	2	2	3	3	1	0	3	1	2	2	3	3	1	0	3	1	2	2	3	3	6.2	6.2	6.2	72.712	646	646;583;648;562;345;496;556;641	17.3				1
C_155;C_22948;C_13872;C_28228;C_832	C_15523-Feb-2018;C_22948;C_13872;C_28228;C_83223-Feb-2018	4;3;3;2;2	4;3;3;2;2	4;3;3;2;2	>C_15523-Feb-2018 Strand: WS Length:838 Check:0;>C_22948 02-Feb-2018 Strand: WS Length:850 Check:4;>C_13872 02-Feb-2018 Strand: WS Length:779 Check:2;>C_28228 14-Feb-2018 Strand: WS Length:726 Check:0;>C_83223-Feb-2018 Strand: WS Length:793 Check	5	4	4	4	1	1	2	1	3	3	1	1	1	1	2	1	3	3	1	1	1	1	2	1	3	3	1	1	8.5	8.5	8.5	51.254	458	458;494;551;393;396	18.3									1
C_15531;C_21584;C_16474	C_15531;C_21584	4;4;1	4;4;1	3;3;1	>C_15531 02-Feb-2018 Strand: WS Length:803 Check:0;>C_21584 02-Feb-2018 Strand: WS Length:736 Check:6	3	4	4	3	3	1	4	4	0	0	0	0	3	1	4	4	0	0	0	0	2	1	3	3	0	0	0	0	8.3	8.3	6.7	61.787	563	563;652;588	18.6
C_15552	C_15552	7	7	6	>C_15552 02-Feb-2018 Strand: WS Length: 1324 Check:5	1	7	7	6	4	5	4	4	1	1	0	1	4	5	4	4	1	1	0	1	4	4	4	3	0	0	0	1	7.2	7.2	5.9	83.126	726	726	14.2
C_15554	C_15554	4	4	4	>C_15554 02-Feb-2018 Strand: WS Length: 1644 Check:6	1	4	4	4	2	3	2	0	0	1	0	0	2	3	2	0	0	1	0	0	2	3	2	0	0	1	0	0	8.7	8.7	8.7	89.525	784	784	9.42								4
C_15572;C_23495	C_15572;C_23495	4;3	4;3	4;3	>C_15572 02-Feb-2018 Strand: WS Length: 1306 Check:2;>C_23495 02-Feb-2018 Strand: WS Length:716 Check:7	2	4	4	4	0	0	2	1	1	2	2	4	0	0	2	1	1	2	2	4	0	0	2	1	1	2	2	4	5.9	5.9	5.9	88.961	801	801;521	7.43							11		3
C_5901;C_15756	C_5901;C_15756	5;5	5;5	5;5	>C_5901 23-Feb-2018 Strand: WS Length:981 Check:8;>C_15756 02-Feb-2018 Strand: WS Length:926 Check:4	2	5	5	5	2	2	2	4	5	3	4	5	2	2	2	4	5	3	4	5	2	2	2	4	5	3	4	5	11.3	11.3	11.3	50.52	453	453;474	18.4
C_15793	C_15793	5	4	2	>C_15793 02-Feb-2018 Strand: WS Length:724 Check:7	1	5	4	2	1	1	0	0	3	2	3	4	1	1	0	0	2	1	2	3	1	1	0	0	1	1	1	2	16.3	14.1	4.5	49.418	441	441	16.5
C_15842;C_17329;C_11095	C_15842;C_17329;C_11095	7;6;6	7;6;6	7;6;6	>C_15842 02-Feb-2018 Strand: WS Length: 2121 Check:0;>C_17329 02-Feb-2018 Strand: WS Length: 1985 Check:2;>C_11095 02-Feb-2018 Strand: WS Length: 2350 Check:6	3	7	7	7	2	3	2	2	5	6	5	6	2	3	2	2	5	6	5	6	2	3	2	2	5	6	5	6	13.9	13.9	13.9	97.431	891	891;883;920	6.7	10	7	4	1	4	5	34	8	4
C_1585;C_4908	C_1585	16;2	16;2	16;2	>C_1585 23-Feb-2018 Strand: WS Length: 1852 Check:3	2	16	16	16	0	1	1	1	13	13	11	12	0	1	1	1	13	13	11	12	0	1	1	1	13	13	11	12	23.8	23.8	23.8	97.635	875	875;532	6.52	7	4	1		11	6	63	2	2
C_23796;C_15853;C_143789;C_18141	C_23796;C_15853	7;7;1;1	7;7;1;1	7;7;1;1	>C_23796 02-Feb-2018 Strand: WS Length:928 Check:9;>C_15853 02-Feb-2018 Strand: WS Length:916 Check:4	4	7	7	7	3	1	3	3	3	3	3	6	3	1	3	3	3	3	3	6	3	1	3	3	3	3	3	6	13.5	13.5	13.5	67.865	607	607;637;479;903	6.33	9	9	7	6	7	6	21	3	8
C_15864;C_68024	C_15864;C_68024	4;2	4;2	4;2	>C_15864 02-Feb-2018 Strand: WS Length: 1970 Check:1;>C_68024 23-Feb-2018 Strand: WS Length:621 Check:5	2	4	4	4	1	0	1	0	1	1	2	3	1	0	1	0	1	1	2	3	1	0	1	0	1	1	2	3	8.6	8.6	8.6	103.71	960	960;397	7.2							9		1
C_16024;C_1205	C_16024;C_1205	6;5	6;5	3;2	>C_16024 02-Feb-2018 Strand: WS Length: 1728 Check:8;>C_1205 23-Feb-2018 Strand: WS Length: 1754 Check:5	2	6	6	3	5	5	2	3	1	0	1	1	5	5	2	3	1	0	1	1	2	2	0	1	1	0	1	1	11	11	6.4	95.733	863	863;999	8.92								13
C_16028	C_16028	4	4	4	>C_16028 02-Feb-2018 Strand: WS Length:658 Check:6	1	4	4	4	3	3	2	2	3	3	1	0	3	3	2	2	3	3	1	0	3	3	2	2	3	3	1	0	15.2	15.2	15.2	48.802	434	434	18.9
C_16036;C_102236;C_96493;C_24958;C_53063	C_16036	5;2;2;2;1	4;1;2;2;1	4;1;2;2;1	>C_16036 02-Feb-2018 Strand: WS Length: 2136 Check:1	5	5	4	4	3	4	5	5	2	2	3	3	2	3	4	4	1	1	2	2	2	3	4	4	1	1	2	2	6.7	5.8	5.8	102.82	916	916;341;552;638;559	6.22	6	2	1	3	2	3	13	4	10
C_16088	C_16088	16	16	4	>C_16088 02-Feb-2018 Strand: WS Length: 2199 Check:0	1	16	16	4	10	9	10	12	9	11	8	8	10	9	10	12	9	11	8	8	2	2	1	3	2	3	2	2	15.9	15.9	4.1	123.99	1130	1130	7.06	22	34	26	20	10	15	49	56	53
C_1612;C_60441	C_1612	18;1	16;1	6;0	>C_1612 23-Feb-2018 Strand: WS Length: 3087 Check:3	2	18	16	6	8	10	9	7	14	13	17	17	8	10	9	7	12	11	15	15	2	3	1	1	4	3	5	5	15	13.3	4.7	130.05	1164	1164;291	10.1	14	13	10	10	11	9	23	57	28
C_16144	C_16144	6	4	4	>C_16144 02-Feb-2018 Strand: WS Length: 2638 Check:6	1	6	4	4	4	3	4	4	0	0	3	2	4	2	3	3	0	0	1	1	4	2	3	3	0	0	1	1	3.4	2.5	2.5	240.9	2175	2175	3.88			7	5	3	1
C_5617;C_16161;C_2922;C_38395	C_5617;C_16161;C_2922	4;4;4;1	4;4;4;1	4;4;4;1	>C_5617 23-Feb-2018 Strand: WS Length:793 Check:6;>C_16161 02-Feb-2018 Strand: WS Length:811 Check:3;>C_2922 23-Feb-2018 Strand: WS Length:922 Check:8	4	4	4	4	0	1	2	1	3	3	4	4	0	1	2	1	3	3	4	4	0	1	2	1	3	3	4	4	7.1	7.1	7.1	51.634	463	463;501;551;502	17.1
C_16212;C_140562	C_16212	25;1	25;1	6;0	>C_16212 02-Feb-2018 Strand: WS Length: 4048 Check:5	2	25	25	6	5	5	2	4	11	11	17	23	5	5	2	4	11	11	17	23	1	1	0	1	3	4	5	5	20.2	20.2	6.4	189.18	1712	1712;458	3.11	23	84	15	8		3	3
C_1629;C_30816;C_4754;C_113736;C_113735	C_1629	8;3;2;1;1	8;3;2;1;1	7;3;1;1;1	>C_1629 23-Feb-2018 Strand: WS Length: 1720 Check:4	5	8	8	7	4	3	5	5	3	4	5	6	4	3	5	5	3	4	5	6	3	2	5	5	3	4	4	5	16.5	16.5	15.3	87.867	780	780;586;808;336;514	3.69	12	11	26	27	11	6	1	1	1
C_16319;C_5358;C_4805;C_36998;C_11083;C_4409;C_37704	C_16319;C_5358;C_4805;C_36998;C_11083;C_4409	7;7;7;5;4;4;1	7;7;7;5;4;4;1	2;2;2;0;0;0;0	>C_16319 02-Feb-2018 Strand: WS Length: 1424 Check:2;>C_5358 23-Feb-2018 Strand: WS Length: 1384 Check:9;>C_4805 23-Feb-2018 Strand: WS Length: 1405 Check:3;>C_36998 14-Feb-2018 Strand: WS Length: 1312 Check:9;>C_11083 02-Feb-2018 Strand: WS	7	7	7	2	3	4	2	3	1	1	2	2	3	4	2	3	1	1	2	2	1	2	1	0	0	0	0	0	6.9	6.9	3.4	87.666	798	798;921;924;706;290;414;335	10.8	4	4	4	3	4	4	1	1	3
C_164037;C_151707	C_16403723-Feb-2018	7;1	7;1	2;0	>C_16403723-Feb-2018 Strand: WS Length: 1311 Check:1	2	7	7	2	4	3	5	5	1	1	1	1	4	3	5	5	1	1	1	1	1	1	2	2	0	0	0	0	9.7	9.7	1.5	108.56	1010	1010;607	9.53				1				10
C_16421	C_16421	4	4	3	>C_16421 02-Feb-2018 Strand: WS Length:691 Check:7	1	4	4	3	2	2	2	4	3	3	1	0	2	2	2	4	3	3	1	0	2	2	1	3	2	2	1	0	7.7	7.7	6.2	64.167	584	584	14.2
C_164475;C_159835	C_16447523-Feb-2018	5;1	5;1	4;0	>C_16447523-Feb-2018 Strand: WS Length:999 Check:2	2	5	5	4	4	4	4	3	1	1	1	1	4	4	4	3	1	1	1	1	3	3	3	2	0	0	0	0	7.9	7.9	6.8	94.074	871	871;793	13.7
C_16460;C_22077;C_102350	C_16460;C_22077	6;6;1	6;6;1	6;6;1	>C_16460 02-Feb-2018 Strand: WS Length: 1157 Check:6;>C_22077 02-Feb-2018 Strand: WS Length: 1133 Check:1	3	6	6	6	2	3	4	4	1	2	3	4	2	3	4	4	1	2	3	4	2	3	4	4	1	2	3	4	14.9	14.9	14.9	67.711	616	616;670;422	14.2
C_16462;C_19164;C_109809	C_16462;C_19164	7;7;2	7;7;2	7;7;2	>C_16462 02-Feb-2018 Strand: WS Length: 1960 Check:3;>C_19164 02-Feb-2018 Strand: WS Length: 1953 Check:7	3	7	7	7	3	3	1	1	6	7	2	2	3	3	1	1	6	7	2	2	3	3	1	1	6	7	2	2	12.1	12.1	12.1	100.64	910	910;930;780	7.52	3	3	1				2	23	6
C_165;C_160330	C_16523-Feb-2018	13;2	13;2	5;0	>C_16523-Feb-2018 Strand: WS Length:849 Check:3	2	13	13	5	6	5	9	11	10	10	9	9	6	5	9	11	10	10	9	9	2	2	5	4	3	3	3	3	26.7	26.7	11.2	67.624	625	625;538	7.61	38	35	17	25	16	14	69	79	78
C_1654;C_64782	C_1654	5;1	5;1	5;1	>C_1654 23-Feb-2018 Strand: WS Length: 1591 Check:3	2	5	5	5	3	1	1	4	2	2	5	4	3	1	1	4	2	2	5	4	3	1	1	4	2	2	5	4	8.3	8.3	8.3	92.774	818	818;262	10.4		1
C_1656;C_37677;C_19271;C_62941;C_101442	C_1656	16;4;3;1;1	16;4;3;1;1	2;0;0;0;0	>C_1656 23-Feb-2018 Strand: WS Length: 2270 Check:2	5	16	16	2	6	5	4	2	13	11	13	12	6	5	4	2	13	11	13	12	0	0	0	0	2	1	1	1	28.9	28.9	5.5	106.85	970	970;956;1000;571;856	6.2	4	3	1	2	39	41	81	1	9
C_16580;C_5315	C_16580;C_5315	11;10	11;10	3;2	>C_16580 02-Feb-2018 Strand: WS Length: 1342 Check:4;>C_5315 23-Feb-2018 Strand: WS Length: 1307 Check:5	2	11	11	3	5	4	5	4	9	9	8	8	5	4	5	4	9	9	8	8	1	0	1	1	1	2	1	2	18.1	18.1	8	87.685	788	788;767	12.4	4	7	5	6	5	5
C_16609;C_38264;C_78361	C_16609;C_38264	5;4;1	5;4;1	4;3;0	>C_16609 02-Feb-2018 Strand: WS Length: 1997 Check:5;>C_38264 14-Feb-2018 Strand: WS Length: 1561 Check:3	3	5	5	4	3	2	2	1	4	3	4	4	3	2	2	1	4	3	4	4	2	1	1	1	3	2	3	3	8.3	8.3	7.1	103.95	926	926;797;464	6.85					1	9	21		3
C_16682;C_6884;C_1495;C_16683;C_64418	C_16682;C_6884;C_1495;C_16683;C_64418	4;3;3;3;2	4;3;3;3;2	2;1;1;1;1	>C_16682 02-Feb-2018 Strand: WS Length: 1456 Check:7;>C_6884 23-Feb-2018 Strand: WS Length: 1449 Check:6;>C_1495 23-Feb-2018 Strand: WS Length: 1624 Check:2;>C_16683 02-Feb-2018 Strand: WS Length: 1324 Check:0;>C_64418 23-Feb-2018 Strand: WS	5	4	4	2	0	0	1	0	4	2	2	1	0	0	1	0	4	2	2	1	0	0	0	0	2	1	1	0	9.8	9.8	6.3	73.474	651	651;648;686;759;364	11.9
C_16767;C_16768	C_16767	6;1	6;1	2;0	>C_16767 02-Feb-2018 Strand: WS Length: 1332 Check:0	2	6	6	2	1	1	3	1	5	3	5	5	1	1	3	1	5	3	5	5	0	0	1	0	1	1	2	1	9.9	9.9	3.6	87.665	787	787;508	12
C_1678	C_1678	14	14	3	>C_1678 23-Feb-2018 Strand: WS Length: 1645 Check:8	1	14	14	3	3	4	4	5	11	10	12	10	3	4	4	5	11	10	12	10	0	0	0	0	1	1	3	2	18.7	18.7	7.2	95.491	850	850	10.2	12	16	11	12	12	9	4	5	1
C_16805;C_35083;C_48841;C_62092	C_16805	8;3;1;1	8;3;1;1	6;1;1;1	>C_16805 02-Feb-2018 Strand: WS Length: 1677 Check:5	4	8	8	6	2	3	1	0	7	6	3	4	2	3	1	0	7	6	3	4	1	2	1	0	6	4	2	3	14	14	10.2	91.584	834	834;439;243;391	6.79	2				1		33	1	1
C_17012;C_163605	C_17012	14;2	14;2	2;0	>C_17012 02-Feb-2018 Strand: WS Length: 1123 Check:1	2	14	14	2	11	8	11	13	8	7	8	8	11	8	11	13	8	7	8	8	0	0	1	2	0	0	0	0	24.4	24.4	5	60.052	542	542;367	12.4	6	5	7	10	5	6	3	4	1
C_170	C_17023-Feb-2018	5	5	5	>C_17023-Feb-2018 Strand: WS Length: 2013 Check:8	1	5	5	5	2	2	4	4	2	2	2	2	2	2	4	4	2	2	2	2	2	2	4	4	2	2	2	2	6.2	6.2	6.2	68.623	594	594	12.8	1	1	1	1	1			2
C_9501;C_17037;C_17036	C_9501;C_17037;C_17036	13;13;13	13;13;13	13;13;13	>C_9501 02-Feb-2018 Strand: WS Length: 1996 Check:3;>C_17037 02-Feb-2018 Strand: WS Length: 2023 Check:0;>C_17036 02-Feb-2018 Strand: WS Length: 2137 Check:8	3	13	13	13	3	3	3	3	11	9	7	6	3	3	3	3	11	9	7	6	3	3	3	3	11	9	7	6	16.7	16.7	16.7	107.11	980	980;985;1064	5.75	3		1		27	23	12		5
C_17081;C_27431;C_27432;C_60044;C_59581;C_46660;C_72376;C_23904	C_17081	9;4;3;2;2;1;1;1	9;4;3;2;2;1;1;1	9;4;3;2;2;1;1;1	>C_17081 02-Feb-2018 Strand: WS Length: 1970 Check:2	8	9	9	9	1	0	1	3	6	5	4	5	1	0	1	3	6	5	4	5	1	0	1	3	6	5	4	5	14.8	14.8	14.8	85.492	785	785;418;428;267;361;330;388;787	4.16	2	7	12	4	12	7
C_17083;C_120513	C_17083	27;7	27;7	11;5	>C_17083 02-Feb-2018 Strand: WS Length: 1654 Check:3	2	27	27	11	14	18	17	18	20	23	18	19	14	18	17	18	20	23	18	19	9	10	9	8	10	10	8	8	30.2	30.2	15.6	86.424	777	777;384	7.94	316	212	161	161	124	129	309	460	579
C_17104	C_17104	15	15	7	>C_17104 02-Feb-2018 Strand: WS Length: 1331 Check:3	1	15	15	7	10	9	11	10	14	13	11	14	10	9	11	10	14	13	11	14	6	5	6	6	7	7	6	6	22.4	22.4	11.9	82.333	745	745	10.8	26	31	29	30	26	25	15	15	17
C_17136;C_13741	C_17136;C_13741	6;4	6;4	6;4	>C_17136 02-Feb-2018 Strand: WS Length: 1529 Check:2;>C_13741 02-Feb-2018 Strand: WS Length: 1471 Check:9	2	6	6	6	2	3	2	2	5	5	4	3	2	3	2	2	5	5	4	3	2	3	2	2	5	5	4	3	10.4	10.4	10.4	76.155	683	683;473	13.7	1			3	2	1	1
C_1714;C_4189;C_13438;C_49301	C_1714;C_4189;C_13438	5;4;4;1	5;4;4;1	2;1;1;0	>C_1714 23-Feb-2018 Strand: WS Length: 1049 Check:7;>C_4189 23-Feb-2018 Strand: WS Length: 1243 Check:8;>C_13438 02-Feb-2018 Strand: WS Length: 1283 Check:9	4	5	5	2	0	0	0	0	2	3	3	4	0	0	0	0	2	3	3	4	0	0	0	0	2	2	1	1	11	11	6.7	59.603	526	526;534;535;345	17.2
C_17163;C_23454	C_17163;C_23454	8;4	5;3	2;1	>C_17163 02-Feb-2018 Strand: WS Length: 1651 Check:3;>C_23454 02-Feb-2018 Strand: WS Length:940 Check:0	2	8	5	2	0	0	3	4	7	7	5	6	0	0	2	3	5	5	3	4	0	0	1	2	2	2	2	2	14.6	10	4.3	82.935	751	751;577	12.5
C_9727;C_1749;C_1725	C_9727;C_1749;C_1725	4;4;4	4;4;4	4;4;4	>C_9727 02-Feb-2018 Strand: WS Length: 1626 Check:3;>C_1749 23-Feb-2018 Strand: WS Length: 1930 Check:8;>C_1725 23-Feb-2018 Strand: WS Length: 1403 Check:3	3	4	4	4	0	0	1	0	4	3	4	4	0	0	1	0	4	3	4	4	0	0	1	0	4	3	4	4	6.6	6.6	6.6	76.618	684	684;726;731	13
C_1728	C_1728	7	7	4	>C_1728 23-Feb-2018 Strand: WS Length:944 Check:2	1	7	7	4	0	0	0	0	5	6	3	3	0	0	0	0	5	6	3	3	0	0	0	0	2	3	0	0	12.1	12.1	6.1	62.502	556	556	14.9
C_17283;C_62504	C_17283;C_62504	4;3	4;3	4;3	>C_17283 02-Feb-2018 Strand: WS Length:622 Check:8;>C_62504 23-Feb-2018 Strand: WS Length:560 Check:6	2	4	4	4	3	4	2	2	2	2	2	2	3	4	2	2	2	2	2	2	3	4	2	2	2	2	2	2	10.6	10.6	10.6	45.506	406	406;405	18.8
C_1738;C_46996;C_60761;C_88280	C_1738;C_46996;C_60761	8;5;4;1	8;5;4;1	8;5;4;1	>C_1738 23-Feb-2018 Strand: WS Length: 1964 Check:2;>C_46996 14-Feb-2018 Strand: WS Length:792 Check:2;>C_60761 14-Feb-2018 Strand: WS Length:996 Check:0	4	8	8	8	2	1	2	2	5	5	6	5	2	1	2	2	5	5	6	5	2	1	2	2	5	5	6	5	10.9	10.9	10.9	105.68	934	934;481;590;260	5.92	8	7	6	5	20	18	15		1
C_17380;C_5686	C_17380;C_5686	5;5	5;5	3;3	>C_17380 02-Feb-2018 Strand: WS Length: 1807 Check:8;>C_5686 23-Feb-2018 Strand: WS Length: 1814 Check:5	2	5	5	3	2	1	1	1	4	4	5	5	2	1	1	1	4	4	5	5	1	0	0	0	2	2	3	3	8.1	8.1	4.8	93.635	847	847;911	12.6							1	11	10
C_1744;C_6056;C_5121;C_3470	C_1744;C_6056	8;6;2;1	8;6;2;1	8;6;2;1	>C_1744 23-Feb-2018 Strand: WS Length: 2336 Check:4;>C_6056 23-Feb-2018 Strand: WS Length: 2318 Check:5	4	8	8	8	5	5	4	4	5	3	3	3	5	5	4	4	5	3	3	3	5	5	4	4	5	3	3	3	9.4	9.4	9.4	123.87	1106	1106;1075;763;1040	5.45				1	16	16
C_17500	C_17500	7	7	4	>C_17500 02-Feb-2018 Strand: WS Length: 1380 Check:5	1	7	7	4	4	4	5	4	2	2	1	1	4	4	5	4	2	2	1	1	1	2	3	3	1	1	1	0	16.9	16.9	4.4	63.412	567	567	18.8
C_17697;C_17502;C_79501	C_17697;C_17502	5;5;2	5;5;2	5;5;2	>C_17697 02-Feb-2018 Strand: WS Length: 1160 Check:1;>C_17502 02-Feb-2018 Strand: WS Length: 1204 Check:6	3	5	5	5	1	1	1	1	2	2	4	3	1	1	1	1	2	2	4	3	1	1	1	1	2	2	4	3	10.5	10.5	10.5	70.873	618	618;654;304	14.7
C_9428;C_17604;C_119496	C_9428;C_17604	4;4;1	4;4;1	4;4;1	>C_9428 02-Feb-2018 Strand: WS Length: 1089 Check:2;>C_17604 02-Feb-2018 Strand: WS Length: 1123 Check:8	3	4	4	4	1	2	1	1	3	3	4	4	1	2	1	1	3	3	4	4	1	2	1	1	3	3	4	4	10.9	10.9	10.9	65.896	588	588;632;315	15.6
C_1777;C_22945;C_1776;C_106544	C_1777;C_22945;C_1776	4;2;2;1	4;2;2;1	4;2;2;1	>C_1777 23-Feb-2018 Strand: WS Length:703 Check:7;>C_22945 02-Feb-2018 Strand: WS Length:603 Check:2;>C_1776 23-Feb-2018 Strand: WS Length:707 Check:0	4	4	4	4	3	2	2	1	3	2	1	0	3	2	2	1	3	2	1	0	3	2	2	1	3	2	1	0	11.5	11.5	11.5	46.584	418	418;412;457;288	18.8
C_17771	C_17771	4	4	3	>C_17771 02-Feb-2018 Strand: WS Length: 1003 Check:4	1	4	4	3	0	0	0	0	4	4	1	0	0	0	0	0	4	4	1	0	0	0	0	0	3	3	1	0	12.7	12.7	7.6	60.016	542	542	15.1
C_17795	C_17795	13	13	2	>C_17795 02-Feb-2018 Strand: WS Length: 1547 Check:4	1	13	13	2	9	9	10	12	7	7	10	8	9	9	10	12	7	7	10	8	1	1	1	1	0	0	2	1	19.9	19.9	3.7	83.048	754	754	10.6	5	9	13	15	8	6	2	1
C_1799	C_1799	13	13	3	>C_1799 23-Feb-2018 Strand: WS Length: 1325 Check:9	1	13	13	3	10	10	7	9	9	10	6	5	10	10	7	9	9	10	6	5	3	2	0	0	1	1	0	0	14.9	14.9	5.6	104.8	945	945	11.1	2	4	5	1	2	1	4	5	4
C_18037;C_17895;C_34182;C_87249	C_18037;C_17895	7;5;2;1	7;5;2;1	7;5;2;1	>C_18037 02-Feb-2018 Strand: WS Length: 1733 Check:6;>C_17895 02-Feb-2018 Strand: WS Length: 1733 Check:2	4	7	7	7	1	2	1	2	3	2	5	3	1	2	1	2	3	2	5	3	1	2	1	2	3	2	5	3	7.9	7.9	7.9	107.16	982	982;996;285;615	3.78	2	1	2	19	2	1
C_18041;C_162683	C_18041	7;2	7;2	7;2	>C_18041 02-Feb-2018 Strand: WS Length:755 Check:7	2	7	7	7	2	3	4	3	5	4	7	7	2	3	4	3	5	4	7	7	2	3	4	3	5	4	7	7	11.3	11.3	11.3	64.438	549	549;726	16.2
C_18272	C_18272	4	4	4	>C_18272 02-Feb-2018 Strand: WS Length:879 Check:7	1	4	4	4	1	1	2	3	2	2	3	3	1	1	2	3	2	2	3	3	1	1	2	3	2	2	3	3	7.2	7.2	7.2	76.234	671	671	18
C_18276	C_18276	5	5	5	>C_18276 02-Feb-2018 Strand: WS Length:947 Check:9	1	5	5	5	2	2	2	2	5	3	4	4	2	2	2	2	5	3	4	4	2	2	2	2	5	3	4	4	15.2	15.2	15.2	55.282	492	492	6.39	7	6	2	2	3	2	21	3	5
C_18290;C_18301;C_81187	C_18290;C_18301;C_81187	6;6;4	6;6;4	6;6;4	>C_18290 02-Feb-2018 Strand: WS Length: 1924 Check:6;>C_18301 02-Feb-2018 Strand: WS Length: 3449 Check:5;>C_81187 23-Feb-2018 Strand: WS Length: 1841 Check:5	3	6	6	6	5	4	3	3	1	1	1	1	5	4	3	3	1	1	1	1	5	4	3	3	1	1	1	1	7.7	7.7	7.7	104.97	921	921;948;798	6.6	6	6	4	6	3	6	18	6	8
C_18417;C_48361;C_17648;C_29417	C_18417;C_48361;C_17648	4;2;2;1	4;2;2;1	4;2;2;1	>C_18417 02-Feb-2018 Strand: WS Length:988 Check:7;>C_48361 14-Feb-2018 Strand: WS Length:529 Check:4;>C_17648 02-Feb-2018 Strand: WS Length:821 Check:1	4	4	4	4	0	0	1	1	3	2	1	2	0	0	1	1	3	2	1	2	0	0	1	1	3	2	1	2	12.9	12.9	12.9	56.902	513	513;374;553;463	5.73					3	8
C_18463	C_18463	4	4	3	>C_18463 02-Feb-2018 Strand: WS Length: 1579 Check:6	1	4	4	3	3	3	3	4	2	1	1	1	3	3	3	4	2	1	1	1	2	2	2	3	1	0	0	0	8.7	8.7	6.6	79.956	723	723	8.85							12	27	15
C_18560	C_18560	8	7	2	>C_18560 02-Feb-2018 Strand: WS Length:926 Check:0	1	8	7	2	1	1	1	2	6	8	6	6	1	1	1	1	5	7	5	5	0	0	0	0	1	2	1	1	20.7	19.1	4.7	62.329	555	555	3.72	2	4	7	48	3
C_1864;C_1220;C_130653;C_51893;C_127849	C_1864	11;2;2;2;1	7;2;1;2;0	4;2;0;0;0	>C_1864 23-Feb-2018 Strand: WS Length: 1421 Check:4	5	11	7	4	2	1	2	2	7	8	9	8	0	0	0	0	5	5	6	6	0	0	0	0	3	2	4	4	17.5	11.3	7.4	74.544	679	679;395;450;641;581	11.8	1		1	1
C_18778	C_18778	5	5	5	>C_18778 02-Feb-2018 Strand: WS Length:620 Check:8	1	5	5	5	1	2	0	0	5	5	4	5	1	2	0	0	5	5	4	5	1	2	0	0	5	5	4	5	16.2	16.2	16.2	53.937	532	532	5.71					14	12	5
C_18780;C_40051;C_58230;C_44485;C_18779	C_18780;C_40051;C_58230	13;11;8;1;1	13;11;8;1;1	13;11;8;1;1	>C_18780 02-Feb-2018 Strand: WS Length: 1192 Check:3;>C_40051 14-Feb-2018 Strand: WS Length: 1192 Check:0;>C_58230 14-Feb-2018 Strand: WS Length:497 Check:5	5	13	13	13	3	3	1	1	7	7	8	8	3	3	1	1	7	7	8	8	3	3	1	1	7	7	8	8	21.5	21.5	21.5	92.764	859	859;834;505;176;217	5.8	2			1	24	24	7
C_29626;C_18956	C_29626;C_18956	4;4	4;4	4;4	>C_29626 14-Feb-2018 Strand: WS Length: 3542 Check:6;>C_18956 02-Feb-2018 Strand: WS Length: 3630 Check:1	2	4	4	4	0	0	0	0	1	1	2	4	0	0	0	0	1	1	2	4	0	0	0	0	1	1	2	4	4.2	4.2	4.2	159.54	1456	1456;1511	2.89		3	4	2
C_267;C_60360;C_19;C_22938;C_12266;C_15385;C_13251;C_48750;C_61929;C_3062;C_143174;C_127539;C_85515;C_154499;C_79426;C_93238;C_158959;C_131920;C_109581;C_64263;C_127386;C_151084;C_147396;C_97249;C_97063;C_146661;C_89206;C_134233;C_88468;C_151025	C_26723-Feb-2018;C_60360;C_19;C_22938;C_12266;C_15385;C_13251;C_48750;C_61929	8;8;8;7;7;7;6;5;4;1;1;1;1;1;1;1;1;1;1;1;1;1;1;1;1;1;1;1;1;1	8;8;8;7;7;7;6;5;4;1;1;1;1;1;1;1;1;1;1;1;1;1;1;1;1;1;1;1;1;1	2;2;2;2;2;2;2;2;2;0;0;0;0;0;0;0;0;0;0;0;0;0;0;0;0;0;0;0;0;0	>C_26723-Feb-2018 Strand: WS Length:559 Check:1;>C_60360 14-Feb-2018 Strand: WS Length: 1106 Check:5;>C_19 23-Feb-2018 Strand: WS Length: 1039 Check:1;>C_22938 02-Feb-2018 Strand: WS Length: 1242 Check:7;>C_12266 02-Feb-2018 Strand: WS Length:	30	8	8	2	5	5	4	5	5	5	6	7	5	5	4	5	5	5	6	7	1	1	1	1	1	1	2	2	23.4	23.4	6.8	57.66	542	542;583;594;662;665;674;636;564;501;208;272;354;366;389;425;458;468;477;493;555;563;634;655;678;712;765;839;860;883;885	11.7	11	13	10	8	10	10	9	2	1
C_19022;C_71173;C_86603	C_19022;C_71173	4;2;1	4;2;1	4;2;1	>C_19022 02-Feb-2018 Strand: WS Length: 2218 Check:0;>C_71173 23-Feb-2018 Strand: WS Length: 2975 Check:1	3	4	4	4	0	0	0	0	0	0	4	2	0	0	0	0	0	0	4	2	0	0	0	0	0	0	4	2	6	6	6	105.01	938	938;877;536	7							6
C_19032;C_5114;C_19031;C_53753;C_142290	C_19032;C_5114;C_19031	7;7;7;3;2	7;7;7;3;2	7;7;7;3;2	>C_19032 02-Feb-2018 Strand: WS Length: 1061 Check:7;>C_5114 23-Feb-2018 Strand: WS Length: 1084 Check:3;>C_19031 02-Feb-2018 Strand: WS Length: 1180 Check:4	5	7	7	7	1	1	0	2	5	4	5	5	1	1	0	2	5	4	5	5	1	1	0	2	5	4	5	5	16.5	16.5	16.5	53.962	484	484;530;537;632;243	15.9
C_1907	C_1907	16	16	9	>C_1907 23-Feb-2018 Strand: WS Length: 1510 Check:8	1	16	16	9	10	12	10	10	0	0	1	0	10	12	10	10	0	0	1	0	5	7	5	6	0	0	1	0	22.6	22.6	16	101.48	895	895	10	3	3	4	5	3	7	25	36	6
C_19087;C_17994;C_32652;C_105939	C_19087	14;3;3;2	14;3;3;2	14;3;3;2	>C_19087 02-Feb-2018 Strand: WS Length: 1462 Check:2	4	14	14	14	11	10	10	10	7	7	10	10	11	10	10	10	7	7	10	10	11	10	10	10	7	7	10	10	21.5	21.5	21.5	78.22	710	710;328;419;577	11.9	3	2	8	2	4	1	2	2	2
C_19090;C_27014	C_19090	7;3	7;3	3;1	>C_19090 02-Feb-2018 Strand: WS Length: 1266 Check:1	2	7	7	3	4	3	2	2	5	3	3	4	4	3	2	2	5	3	3	4	2	1	1	1	2	1	1	1	14.4	14.4	6.3	79.317	713	713;474	14.2
C_19113;C_152611	C_19113	5;2	5;2	3;1	>C_19113 02-Feb-2018 Strand: WS Length: 1198 Check:7	2	5	5	3	3	3	4	3	5	5	5	5	3	3	4	3	5	5	5	5	1	1	2	1	3	3	3	3	10.6	10.6	6.8	83.237	774	774;499	9.7	32	37	33	33	28	28	17	9	4
C_1959;C_5575;C_1914;C_68640;C_154416;C_155928;C_150898;C_90328;C_153034;C_134336;C_136382;C_156040;C_95431;C_137156;C_129843;C_138632	C_1959;C_5575;C_1914;C_68640;C_15441623-Feb-2018;C_15592823-Feb-2018;C_15089823-Feb-2018	7;7;7;5;4;4;4;3;3;3;3;2;1;1;1;1	7;7;7;5;4;4;4;3;3;3;3;2;1;1;1;1	7;7;7;5;4;4;4;3;3;3;3;2;1;1;1;1	>C_1959 23-Feb-2018 Strand: WS Length: 1232 Check:0;>C_5575 23-Feb-2018 Strand: WS Length: 1116 Check:5;>C_1914 23-Feb-2018 Strand: WS Length: 1084 Check:5;>C_68640 23-Feb-2018 Strand: WS Length:531 Check:3;>C_15441623-Feb-2018 Strand: WS Le	16	7	7	7	2	3	2	5	5	5	6	5	2	3	2	5	5	5	6	5	2	3	2	5	5	5	6	5	9.5	9.5	9.5	64.038	578	578;631;634;561;265;342;501;476;548;556;661;527;240;548;627;631	16.7							1
C_19163;C_49887;C_12809	C_19163;C_49887	4;3;1	4;3;1	4;3;1	>C_19163 02-Feb-2018 Strand: WS Length: 2612 Check:9;>C_49887 14-Feb-2018 Strand: WS Length: 2185 Check:7	3	4	4	4	4	4	0	2	0	0	0	0	4	4	0	2	0	0	0	0	4	4	0	2	0	0	0	0	6.8	6.8	6.8	115.88	1012	1012;1157;1143	7.1					2	9	4		4
C_1920;C_76604	C_1920	7;3	7;3	2;0	>C_1920 23-Feb-2018 Strand: WS Length: 1166 Check:2	2	7	7	2	1	2	2	2	4	5	4	4	1	2	2	2	4	5	4	4	0	0	0	0	1	1	1	1	17.3	17.3	3.4	54.161	496	496;373	15	2	4	2	4	6	2	1
C_19275	C_19275	9	4	4	>C_19275 02-Feb-2018 Strand: WS Length:714 Check:2	1	9	4	4	5	6	6	6	8	7	8	9	2	2	2	2	3	3	3	4	2	2	2	2	3	3	3	4	32.7	13.8	13.8	46.126	419	419	10.3	6	6	4	6	3	3
C_1935;C_26554	C_1935	15;5	15;5	5;1	>C_1935 23-Feb-2018 Strand: WS Length:797 Check:8	2	15	15	5	10	8	7	8	13	13	14	13	10	8	7	8	13	13	14	13	4	2	1	2	5	4	5	4	32.3	32.3	10.5	66.259	598	598;559	8.79	79	72	53	62	51	57	203	138	117
C_1940	C_1940	13	13	6	>C_1940 23-Feb-2018 Strand: WS Length: 1327 Check:7	1	13	13	6	3	2	2	2	10	12	9	7	3	2	2	2	10	12	9	7	0	0	0	0	5	6	4	3	20.9	20.9	12.8	78.768	713	713	9.81	12	19	12	11	7	8	6	3	2
C_1945;C_4207;C_3966;C_23843;C_22742;C_18494;C_8349;C_5787;C_44750;C_153972;C_34126;C_64356;C_50993;C_148786;C_156579	C_1945;C_4207;C_3966;C_23843;C_22742;C_18494;C_8349;C_5787	18;17;16;13;12;12;12;12;6;3;2;2;2;1;1	18;17;16;13;12;12;12;12;6;3;2;2;2;1;1	12;11;10;8;8;6;6;6;3;1;1;0;0;0;0	>C_1945 23-Feb-2018 Strand: WS Length: 1704 Check:8;>C_4207 23-Feb-2018 Strand: WS Length: 1657 Check:0;>C_3966 23-Feb-2018 Strand: WS Length: 1386 Check:4;>C_23843 02-Feb-2018 Strand: WS Length: 1302 Check:8;>C_22742 02-Feb-2018 Strand: WS	15	18	18	12	4	4	5	7	13	13	16	16	4	4	5	7	13	13	16	16	1	1	2	4	7	7	10	10	34	34	23.1	89.219	792	792;821;691;704;695;752;813;827;622;589;370;594;709;529;609	10.2	19	18	16	17	12	13	15	28	11
C_19461	C_19461	6	6	4	>C_19461 02-Feb-2018 Strand: WS Length: 2230 Check:4	1	6	6	4	1	1	1	1	4	4	6	5	1	1	1	1	4	4	6	5	1	1	1	1	3	3	4	3	7.2	7.2	5.4	126.28	1122	1122	5.54					11	13
C_19467;C_9734;C_5630	C_19467;C_9734;C_5630	8;8;6	8;8;6	8;8;6	>C_19467 02-Feb-2018 Strand: WS Length: 1200 Check:9;>C_9734 02-Feb-2018 Strand: WS Length: 1154 Check:0;>C_5630 23-Feb-2018 Strand: WS Length: 1154 Check:0	3	8	8	8	2	2	1	2	4	3	7	7	2	2	1	2	4	3	7	7	2	2	1	2	4	3	7	7	19.5	19.5	19.5	61.368	560	560;628;586	16.8
C_19526;C_32672	C_19526;C_32672	7;5	7;5	7;5	>C_19526 02-Feb-2018 Strand: WS Length: 2630 Check:6;>C_32672 14-Feb-2018 Strand: WS Length: 1858 Check:1	2	7	7	7	4	5	2	3	0	1	1	1	4	5	2	3	0	1	1	1	4	5	2	3	0	1	1	1	6.3	6.3	6.3	132.61	1197	1197;973	5.63	2	2	2	2	9	10	4	2	5
C_19588;C_63005;C_110242;C_9025	C_19588	14;6;2;1	14;6;2;1	7;4;0;0	>C_19588 02-Feb-2018 Strand: WS Length: 1642 Check:1	4	14	14	7	4	4	7	6	12	11	13	13	4	4	7	6	12	11	13	13	1	1	3	2	6	6	6	6	20.6	20.6	13	92.177	831	831;563;487;209	10.2	32	38	30	27	17	13	9	3	1
C_19610;C_25865	C_19610;C_25865	6;3	6;3	3;1	>C_19610 02-Feb-2018 Strand: WS Length:317 Check:0;>C_25865 14-Feb-2018 Strand: WS Length:317 Check:4	2	6	6	3	3	3	3	5	5	5	3	3	3	3	3	5	5	5	3	3	1	1	1	2	2	2	1	0	23.6	23.6	9	31.643	288	288;288	12.5
C_29362;C_29363;C_19777;C_96191	C_29362;C_29363;C_19777;C_96191	4;4;4;2	4;4;4;2	4;4;4;2	>C_29362 14-Feb-2018 Strand: WS Length: 1872 Check:6;>C_29363 14-Feb-2018 Strand: WS Length: 1795 Check:5;>C_19777 02-Feb-2018 Strand: WS Length: 1964 Check:2;>C_96191 23-Feb-2018 Strand: WS Length:681 Check:4	4	4	4	4	0	0	0	0	2	4	3	3	0	0	0	0	2	4	3	3	0	0	0	0	2	4	3	3	4.4	4.4	4.4	96.07	855	855;903;922;613	5.81	1	2	2			2	5	2	1
C_23444;C_19834;C_38232;C_20694;C_37460;C_26301;C_35485;C_23443;C_121272;C_37197;C_138862	C_23444;C_19834;C_38232;C_20694;C_37460	5;5;4;4;4;2;2;1;1;1;1	5;5;4;4;4;2;2;1;1;1;1	5;5;4;4;4;2;2;1;1;1;1	>C_23444 02-Feb-2018 Strand: WS Length: 1045 Check:3;>C_19834 02-Feb-2018 Strand: WS Length: 1321 Check:2;>C_38232 14-Feb-2018 Strand: WS Length: 1495 Check:8;>C_20694 02-Feb-2018 Strand: WS Length: 1268 Check:2;>C_37460 14-Feb-2018 Strand: WS	11	5	5	5	2	3	3	3	3	4	3	4	2	3	3	3	3	4	3	4	2	3	3	3	3	4	3	4	11.2	11.2	11.2	59.318	534	534;579;533;538;622;475;479;260;517;573;908	17.2
C_19925;C_74660	C_19925	8;3	8;3	2;0	>C_19925 02-Feb-2018 Strand: WS Length: 1209 Check:8	2	8	8	2	6	5	8	8	3	3	2	1	6	5	8	8	3	3	2	1	1	1	2	2	1	1	0	0	19.4	19.4	4.5	66.527	594	594;584	11.7	2	2	2	5	1	2
C_1994;C_1304;C_5939;C_1131;C_1132;C_34231;C_150640;C_153354;C_155385;C_94258;C_119338;C_136905;C_149785;C_153851;C_79941;C_99418;C_140792;C_132321;C_165211;C_76032;C_110917;C_92739;C_150909;C_160805;C_39659	C_1994	23;7;7;7;4;4;3;3;2;2;2;2;2;2;2;2;1;1;1;1;1;1;1;1;1	23;7;7;7;4;4;3;3;2;2;2;2;2;2;2;2;1;1;1;1;1;1;1;1;1	3;2;2;0;0;0;0;0;0;0;0;0;0;0;0;0;0;0;0;0;0;0;0;0;0	>C_1994 23-Feb-2018 Strand: WS Length: 2609 Check:3	25	23	23	3	3	3	8	7	18	14	19	17	3	3	8	7	18	14	19	17	0	0	0	0	2	0	1	0	18.4	18.4	3.6	136.51	1205	1205;608;639;701;353;649;951;1479;309;352;362;527;614;703;967;1607;269;325;421;434;534;576;635;644;788	5.39	40	36	70	47	84	92	15	3	6
C_923;C_20;C_21;C_2936;C_7948;C_153022;C_154462;C_64910;C_70220;C_67657	C_92323-Feb-2018;C_20;C_21;C_2936;C_7948	9;9;8;8;7;1;1;1;1;1	9;9;8;8;7;1;1;1;1;1	3;3;3;3;2;1;1;1;0;1	>C_92323-Feb-2018 Strand: WS Length: 1554 Check:6;>C_20 23-Feb-2018 Strand: WS Length: 1598 Check:1;>C_21 23-Feb-2018 Strand: WS Length: 1591 Check:3;>C_2936 23-Feb-2018 Strand: WS Length: 1624 Check:7;>C_7948 02-Feb-2018 Strand: WS Length:	10	9	9	3	1	1	1	1	6	8	5	5	1	1	1	1	6	8	5	5	0	0	0	0	3	3	2	2	11.3	11.3	4	105.57	945	945;1040;935;975;1138;281;575;938;948;1077	9.41	8	8	7	10	7	6	1	3
C_20129;C_4922;C_50634	C_20129;C_4922	7;6;3	7;6;3	7;6;3	>C_20129 02-Feb-2018 Strand: WS Length: 1262 Check:5;>C_4922 23-Feb-2018 Strand: WS Length: 1110 Check:4	3	7	7	7	2	1	2	3	6	6	3	3	2	1	2	3	6	6	3	3	2	1	2	3	6	6	3	3	12.4	12.4	12.4	73.679	671	671;646;557	14.6
C_21355;C_26726;C_20171	C_21355;C_26726;C_20171	5;5;5	5;5;5	5;5;5	>C_21355 02-Feb-2018 Strand: WS Length: 1757 Check:3;>C_26726 14-Feb-2018 Strand: WS Length: 1914 Check:9;>C_20171 02-Feb-2018 Strand: WS Length: 1775 Check:7	3	5	5	5	1	1	2	2	4	4	4	2	1	1	2	2	4	4	4	2	1	1	2	2	4	4	4	2	8.4	8.4	8.4	89.537	819	819;884;887	7.64	9	8	4	5	1	1	6	13	10
C_20205;C_20204;C_3763;C_24776;C_11161;C_10220	C_20205;C_20204;C_3763;C_24776;C_11161	4;3;3;2;2;1	4;3;3;2;2;1	3;2;2;1;1;1	>C_20205 02-Feb-2018 Strand: WS Length:959 Check:0;>C_20204 02-Feb-2018 Strand: WS Length:968 Check:1;>C_3763 23-Feb-2018 Strand: WS Length:933 Check:7;>C_24776 02-Feb-2018 Strand: WS Length:841 Check:3;>C_11161 02-Feb-2018 Strand: WS Length:848	6	4	4	3	0	0	1	1	2	4	3	3	0	0	1	1	2	4	3	3	0	0	1	1	2	3	2	2	11.4	11.4	9.2	52.15	465	465;486;496;413;422;303	18.5
C_20210	C_20210	6	6	6	>C_20210 02-Feb-2018 Strand: WS Length: 2119 Check:9	1	6	6	6	3	3	1	1	5	4	0	0	3	3	1	1	5	4	0	0	3	3	1	1	5	4	0	0	8.9	8.9	8.9	103.07	944	944	5.42					14	10
C_20215;C_150552;C_92163;C_25216	C_20215	5;2;2;2	5;2;2;2	4;1;1;1	>C_20215 02-Feb-2018 Strand: WS Length: 1105 Check:1	4	5	5	4	0	0	0	0	4	3	4	3	0	0	0	0	4	3	4	3	0	0	0	0	3	2	3	3	7	7	5.6	94.196	837	837;545;585;887	10.3								10	12
C_7069;C_9967;C_20234;C_22815;C_29269	C_7069;C_9967;C_20234;C_22815;C_29269	4;4;4;2;2	4;4;4;2;2	4;4;4;2;2	>C_7069 02-Feb-2018 Strand: WS Length: 1238 Check:4;>C_9967 02-Feb-2018 Strand: WS Length: 1250 Check:2;>C_20234 02-Feb-2018 Strand: WS Length: 1318 Check:9;>C_22815 02-Feb-2018 Strand: WS Length: 1290 Check:7;>C_29269 14-Feb-2018 Strand: WS	5	4	4	4	0	1	1	2	0	1	2	2	0	1	1	2	0	1	2	2	0	1	1	2	0	1	2	2	9.6	9.6	9.6	68.721	624	624;628;651;598;602	14.4
C_20271	C_20271	4	4	2	>C_20271 02-Feb-2018 Strand: WS Length: 1856 Check:6	1	4	4	2	1	2	3	3	0	0	0	0	1	2	3	3	0	0	0	0	0	1	1	1	0	0	0	0	5	5	2.2	100.58	908	908	9.75								2
C_20292;C_6740;C_9443;C_8989;C_6404;C_63865;C_31429;C_76894;C_156382;C_13761;C_88959	C_20292;C_6740;C_9443;C_8989;C_6404;C_63865;C_31429	7;7;7;6;6;4;4;1;1;1;1	7;7;7;6;6;4;4;1;1;1;1	7;7;7;6;6;4;4;1;1;1;1	>C_20292 02-Feb-2018 Strand: WS Length: 1110 Check:5;>C_6740 23-Feb-2018 Strand: WS Length: 1199 Check:6;>C_9443 02-Feb-2018 Strand: WS Length: 1191 Check:4;>C_8989 02-Feb-2018 Strand: WS Length: 1306 Check:4;>C_6404 23-Feb-2018 Strand: WS	11	7	7	7	0	0	1	1	6	5	6	5	0	0	1	1	6	5	6	5	0	0	1	1	6	5	6	5	12.6	12.6	12.6	73.135	659	659;750;769;713;775;646;706;250;370;696;748	12.5				2	2
C_2033;C_83125;C_32669;C_129323;C_134781	C_2033	13;3;3;2;1	13;3;3;2;1	13;3;3;2;1	>C_2033 23-Feb-2018 Strand: WS Length: 1694 Check:9	5	13	13	13	4	5	5	5	11	13	8	9	4	5	5	5	11	13	8	9	4	5	5	5	11	13	8	9	18	18	18	89.527	817	817;291;786;298;332	11.6	1		2		1
C_20414;C_69107;C_108428;C_35592	C_20414;C_69107;C_10842823-Feb-2018;C_35592	5;4;4;4	5;4;4;4	5;4;4;4	>C_20414 02-Feb-2018 Strand: WS Length:627 Check:0;>C_69107 23-Feb-2018 Strand: WS Length:560 Check:5;>C_10842823-Feb-2018 Strand: WS Length:900 Check:1;>C_35592 14-Feb-2018 Strand: WS Length: 1596 Check:3	4	5	5	5	1	0	1	1	2	4	3	4	1	0	1	1	2	4	3	4	1	0	1	1	2	4	3	4	9.3	9.3	9.3	41.905	377	377;461;607;1255	10	3			2			1
C_20461	C_20461	7	7	4	>C_20461 02-Feb-2018 Strand: WS Length: 1203 Check:7	1	7	7	4	3	4	7	5	3	3	4	5	3	4	7	5	3	3	4	5	2	2	4	3	2	2	3	4	12.1	12.1	8.1	86.298	780	780	13.7
C_20498;C_1069;C_28509	C_20498;C_1069	7;6;1	7;6;1	7;6;1	>C_20498 02-Feb-2018 Strand: WS Length: 1048 Check:5;>C_1069 23-Feb-2018 Strand: WS Length:982 Check:1	3	7	7	7	5	6	5	5	5	5	7	7	5	6	5	5	5	5	7	7	5	6	5	5	5	5	7	7	20.7	20.7	20.7	48.862	439	439;486;396	13.2	14	12	20	20	19	19	15	6	4
C_205;C_4398;C_1620;C_154156;C_109230;C_137596	C_20523-Feb-2018;C_4398;C_1620	5;5;4;1;1;1	5;5;4;1;1;1	4;4;3;0;0;0	>C_20523-Feb-2018 Strand: WS Length: 1307 Check:0;>C_4398 23-Feb-2018 Strand: WS Length: 1331 Check:8;>C_1620 23-Feb-2018 Strand: WS Length: 1277 Check:8	6	5	5	4	0	1	3	2	5	2	2	1	0	1	3	2	5	2	2	1	0	0	2	1	4	1	1	0	11.5	11.5	8.7	64.742	589	589;651;635;594;783;836	16.1
C_20552;C_23849	C_20552;C_23849	7;4	7;4	6;3	>C_20552 02-Feb-2018 Strand: WS Length:999 Check:7;>C_23849 02-Feb-2018 Strand: WS Length: 1261 Check:2	2	7	7	6	2	4	4	5	3	4	3	2	2	4	4	5	3	4	3	2	2	3	4	5	3	4	3	2	19.3	19.3	17.7	53.758	481	481;469	11.9
C_20556;C_50358;C_18958;C_86898	C_20556;C_50358	7;4;3;1	7;4;3;1	6;3;3;0	>C_20556 02-Feb-2018 Strand: WS Length: 3951 Check:7;>C_50358 14-Feb-2018 Strand: WS Length:534 Check:5	4	7	7	6	5	6	5	6	3	3	4	3	5	6	5	6	3	3	4	3	4	5	4	5	3	3	4	3	14.1	14.1	12.1	83.663	730	730;414;268;208	11.7	14	14	13	12	12	14	11	11	7
C_20646;C_20647;C_26232;C_133603;C_22429;C_9728;C_27477	C_20646;C_20647	7;6;1;1;1;1;1	7;6;1;1;1;1;1	7;6;1;1;1;1;1	>C_20646 02-Feb-2018 Strand: WS Length: 2296 Check:5;>C_20647 02-Feb-2018 Strand: WS Length: 2365 Check:2	7	7	7	7	3	2	1	1	2	6	1	2	3	2	1	1	2	6	1	2	3	2	1	1	2	6	1	2	12.3	12.3	12.3	114.16	1041	1041;936;234;368;775;998;1036	8.73	5	5	5	8	14	12	5		2
C_20684;C_16454	C_20684;C_16454	5;4	5;4	5;4	>C_20684 02-Feb-2018 Strand: WS Length: 1252 Check:3;>C_16454 02-Feb-2018 Strand: WS Length: 1305 Check:1	2	5	5	5	3	5	3	3	2	2	3	2	3	5	3	3	2	2	3	2	3	5	3	3	2	2	3	2	9.9	9.9	9.9	64.003	564	564;627	15.5
C_2074;C_1170	C_2074;C_1170	6;4	6;4	4;2	>C_2074 23-Feb-2018 Strand: WS Length: 2726 Check:3;>C_1170 23-Feb-2018 Strand: WS Length: 2753 Check:4	2	6	6	4	2	2	2	3	3	3	5	5	2	2	2	3	3	3	5	5	0	0	1	1	1	1	3	3	6.7	6.7	4.7	136.51	1224	1224;920	4.62	7	11	14	23	9	6	2	1	1
C_2084;C_76006;C_34938	C_2084	17;2;1	17;2;1	2;0;0	>C_2084 23-Feb-2018 Strand: WS Length: 2019 Check:9	3	17	17	2	5	4	6	6	13	13	13	16	5	4	6	6	13	13	13	16	1	1	1	1	2	2	2	2	23.3	23.3	2.1	107.64	965	965;544;357	8.1	29	25	8	17	9	9	32	69	77
C_20887	C_20887	4	4	4	>C_20887 02-Feb-2018 Strand: WS Length: 1420 Check:0	1	4	4	4	1	1	1	1	3	4	0	1	1	1	1	1	3	4	0	1	1	1	1	1	3	4	0	1	5.5	5.5	5.5	68.434	622	622	11.8
C_20948	C_20948	4	4	4	>C_20948 02-Feb-2018 Strand: WS Length:392 Check:6	1	4	4	4	0	0	0	0	2	2	4	3	0	0	0	0	2	2	4	3	0	0	0	0	2	2	4	3	15.9	15.9	15.9	39.686	352	352	18.1
C_2095	C_2095	6	4	2	>C_2095 23-Feb-2018 Strand: WS Length: 3987 Check:2	1	6	4	2	0	0	0	0	3	3	5	4	0	0	0	0	2	2	3	2	0	0	0	0	1	1	1	1	6.1	4.7	2.6	159.4	1408	1408	13.6					2	2
C_20995	C_20995	5	5	3	>C_20995 02-Feb-2018 Strand: WS Length: 1133 Check:8	1	5	5	3	1	1	2	1	4	5	4	5	1	1	2	1	4	5	4	5	0	0	1	0	2	3	2	3	7.2	7.2	3.4	62.001	559	559	16.6
C_2110;C_41728;C_33431;C_14778;C_15226;C_156703;C_159428;C_71718	C_2110;C_41728;C_33431;C_14778;C_15226	6;6;5;5;5;2;2;2	6;6;5;5;5;2;2;2	2;2;1;1;2;0;0;0	>C_2110 23-Feb-2018 Strand: WS Length:844 Check:6;>C_41728 14-Feb-2018 Strand: WS Length:938 Check:0;>C_33431 14-Feb-2018 Strand: WS Length:341 Check:2;>C_14778 02-Feb-2018 Strand: WS Length:640 Check:3;>C_15226 02-Feb-2018 Strand: WS Length:822	8	6	6	2	5	4	4	4	5	5	4	5	5	4	4	4	5	5	4	5	1	1	1	1	1	1	2	2	22.2	22.2	7.4	51.847	460	460;509;311;390;438;447;515;603	16.7
C_21202;C_25580;C_64414	C_21202	14;2;2	14;2;2	12;1;1	>C_21202 02-Feb-2018 Strand: WS Length:987 Check:4	3	14	14	12	14	13	14	12	10	8	7	6	14	13	14	12	10	8	7	6	12	11	12	10	8	6	5	4	26.2	26.2	23.8	65.694	585	585;606;647	13.1	1	2	4	3	2	2	2	1	2
C_21208;C_13936	C_21208;C_13936	5;4	5;4	5;4	>C_21208 02-Feb-2018 Strand: WS Length: 1253 Check:1;>C_13936 02-Feb-2018 Strand: WS Length:735 Check:4	2	5	5	5	0	0	0	1	3	2	4	4	0	0	0	1	3	2	4	4	0	0	0	1	3	2	4	4	11.8	11.8	11.8	65.291	575	575;426	14.2
C_21227	C_21227	6	5	5	>C_21227 02-Feb-2018 Strand: WS Length:860 Check:0	1	6	5	5	5	3	5	4	2	1	5	4	4	2	4	4	2	1	4	3	4	2	4	4	2	1	4	3	11.6	10.1	10.1	66.483	586	586	3.09	4	7	20	13		2
C_21232	C_21232	4	4	2	>C_21232 02-Feb-2018 Strand: WS Length: 1375 Check:5	1	4	4	2	3	1	4	3	0	0	0	0	3	1	4	3	0	0	0	0	2	1	2	2	0	0	0	0	7.2	7.2	3.8	93.829	834	834	7.17					5	6	2		10
C_21260;C_23719;C_82106	C_21260;C_23719	5;4;2	5;4;2	5;4;2	>C_21260 02-Feb-2018 Strand: WS Length: 1459 Check:0;>C_23719 02-Feb-2018 Strand: WS Length: 1434 Check:4	3	5	5	5	0	0	0	0	3	3	5	4	0	0	0	0	3	3	5	4	0	0	0	0	3	3	5	4	9.1	9.1	9.1	78.817	713	713;744;531	12.7
C_21330	C_21330	15	15	4	>C_21330 02-Feb-2018 Strand: WS Length: 1808 Check:1	1	15	15	4	11	13	11	12	0	0	0	0	11	13	11	12	0	0	0	0	3	4	1	2	0	0	0	0	16.3	16.3	5.4	122.47	1091	1091	16.8						1
C_2153;C_21975;C_10626;C_10670	C_2153	9;4;4;1	9;4;4;1	9;4;4;1	>C_2153 23-Feb-2018 Strand: WS Length: 3898 Check:5	4	9	9	9	0	0	0	0	2	4	7	7	0	0	0	0	2	4	7	7	0	0	0	0	2	4	7	7	7.3	7.3	7.3	164.62	1488	1488;915;972;646	2.81	5	21	5				6
C_2154;C_27000;C_4735;C_101058	C_2154;C_27000;C_4735	6;6;6;1	6;6;6;1	6;6;6;1	>C_2154 23-Feb-2018 Strand: WS Length: 2110 Check:3;>C_27000 14-Feb-2018 Strand: WS Length: 2071 Check:9;>C_4735 23-Feb-2018 Strand: WS Length: 2165 Check:0	4	6	6	6	0	0	0	0	3	4	3	4	0	0	0	0	3	4	3	4	0	0	0	0	3	4	3	4	9.1	9.1	9.1	95.545	876	876;892;932;215	8.53	1							6	4
C_21630	C_21630	10	10	3	>C_21630 02-Feb-2018 Strand: WS Length: 1849 Check:3	1	10	10	3	3	3	3	3	8	10	5	4	3	3	3	3	8	10	5	4	1	1	0	0	2	3	1	0	15.6	15.6	7.1	100.14	904	904	10.7	3	5	5	2	3	6	8	6	3
C_21782	C_21782	4	4	4	>C_21782 02-Feb-2018 Strand: WS Length: 1708 Check:6	1	4	4	4	3	3	1	3	0	0	0	0	3	3	1	3	0	0	0	0	3	3	1	3	0	0	0	0	5.9	5.9	5.9	114.55	1036	1036	5.53					7	8
C_218;C_217	C_21823-Feb-2018	9;1	9;1	6;1	>C_21823-Feb-2018 Strand: WS Length:960 Check:7	2	9	9	6	3	3	4	5	6	6	6	8	3	3	4	5	6	6	6	8	3	3	3	4	3	4	4	5	21.1	21.1	18.8	55.202	506	506;421	6.87	9	9	8	3	10	10	60	7	22
C_21911;C_27513;C_15204	C_21911;C_27513	16;15;1	16;15;1	2;2;0	>C_21911 02-Feb-2018 Strand: WS Length: 1759 Check:4;>C_27513 14-Feb-2018 Strand: WS Length: 1845 Check:0	3	16	16	2	10	12	10	12	12	12	15	14	10	12	10	12	12	12	15	14	0	1	1	1	2	1	1	2	24.3	24.3	5.1	93.896	843	843;877;740	9.75	29	30	22	22	10	11	11	18	5
C_21946	C_21946	4	4	2	>C_21946 02-Feb-2018 Strand: WS Length: 1000 Check:5	1	4	4	2	0	0	2	1	3	2	3	2	0	0	2	1	3	2	3	2	0	0	2	1	2	1	1	1	11.1	11.1	5.5	59.269	531	531	18.6
C_21980;C_19556;C_74792	C_21980;C_19556	11;9;4	11;9;4	11;9;4	>C_21980 02-Feb-2018 Strand: WS Length: 1915 Check:1;>C_19556 02-Feb-2018 Strand: WS Length: 2069 Check:0	3	11	11	11	3	4	8	7	2	2	3	6	3	4	8	7	2	2	3	6	3	4	8	7	2	2	3	6	16.1	16.1	16.1	107.63	943	943;944;928	6.28	9	4	4	1	7	13	15	5	20
C_22024;C_3788;C_35037;C_26834;C_39123	C_22024	4;1;1;1;1	4;1;1;1;1	4;1;1;1;1	>C_22024 02-Feb-2018 Strand: WS Length: 2196 Check:2	5	4	4	4	0	1	2	2	2	1	2	2	0	1	2	2	2	1	2	2	0	1	2	2	2	1	2	2	3.6	3.6	3.6	102.86	939	939;378;398;740;871	10	1					1	6	6
C_22061	C_22061	6	6	2	>C_22061 02-Feb-2018 Strand: WS Length: 1095 Check:0	1	6	6	2	6	5	5	6	5	3	4	4	6	5	5	6	5	3	4	4	2	2	2	2	2	2	2	2	13.9	13.9	4.4	50.279	453	453	13		3	6	4	3	7	3	1	4
C_2209	C_2209	6	6	6	>C_2209 23-Feb-2018 Strand: WS Length: 1057 Check:4	1	6	6	6	4	5	4	6	0	0	0	0	4	5	4	6	0	0	0	0	4	5	4	6	0	0	0	0	10.5	10.5	10.5	87.223	787	787	13.8
C_22180	C_22180	4	4	2	>C_22180 02-Feb-2018 Strand: WS Length:843 Check:5	1	4	4	2	2	1	3	4	2	1	0	0	2	1	3	4	2	1	0	0	1	1	1	2	1	1	0	0	11.7	11.7	7	57.118	513	513	15.6
C_22184;C_29561;C_92592;C_124497	C_22184;C_29561	4;3;1;1	4;3;1;1	4;3;1;1	>C_22184 02-Feb-2018 Strand: WS Length:820 Check:5;>C_29561 14-Feb-2018 Strand: WS Length:874 Check:8	4	4	4	4	0	0	0	0	1	1	4	2	0	0	0	0	1	1	4	2	0	0	0	0	1	1	4	2	10	10	10	56.344	502	502;489;404;519	17.6
C_22220;C_163215;C_56508;C_94994	C_22220	5;2;2;1	5;2;2;1	5;2;2;1	>C_22220 02-Feb-2018 Strand: WS Length: 1089 Check:9	4	5	5	5	3	3	4	4	2	2	3	3	3	3	4	4	2	2	3	3	3	3	4	4	2	2	3	3	12.1	12.1	12.1	60.898	547	547;379;764;374	9.48	12	10	12	14	8	10	5	2	3
C_22275;C_25452	C_22275	4;1	4;1	4;1	>C_22275 02-Feb-2018 Strand: WS Length:782 Check:8	2	4	4	4	1	1	0	0	3	2	1	3	1	1	0	0	3	2	1	3	1	1	0	0	3	2	1	3	9.3	9.3	9.3	59.644	539	539;797	6.14	2						12
C_2251;C_35014;C_27794;C_1524	C_2251;C_35014;C_27794	5;5;3;1	4;4;3;1	4;4;3;1	>C_2251 23-Feb-2018 Strand: WS Length: 2393 Check:7;>C_35014 14-Feb-2018 Strand: WS Length: 2129 Check:8;>C_27794 14-Feb-2018 Strand: WS Length:540 Check:4	4	5	4	4	2	2	1	2	3	2	3	3	1	2	0	1	2	1	2	2	1	2	0	1	2	1	2	2	6.5	4.6	4.6	105.8	949	949;968;292;665	6.27					3	4	3		1
C_2255;C_2256	C_2255;C_2256	4;3	4;3	4;3	>C_2255 23-Feb-2018 Strand: WS Length: 1538 Check:3;>C_2256 23-Feb-2018 Strand: WS Length: 1303 Check:4	2	4	4	4	0	0	0	0	3	2	3	2	0	0	0	0	3	2	3	2	0	0	0	0	3	2	3	2	7.7	7.7	7.7	74.561	671	671;698	13
C_22692	C_22692	10	10	5	>C_22692 02-Feb-2018 Strand: WS Length:927 Check:7	1	10	10	5	5	3	6	6	5	4	7	4	5	3	6	6	5	4	7	4	2	1	4	4	2	2	4	3	14.9	14.9	8.2	65.252	582	582	17
C_227;C_63853	C_22723-Feb-2018	8;1	5;1	5;1	>C_22723-Feb-2018 Strand: WS Length:341 Check:0	2	8	5	5	7	6	6	8	6	6	5	6	4	4	4	5	4	4	3	4	4	4	4	5	4	4	3	4	28.5	21.9	21.9	32.81	302	302;208	8.36	13	17	15	16	8	6	3	5	3
C_2280	C_2280	24	24	2	>C_2280 23-Feb-2018 Strand: WS Length: 1512 Check:3	1	24	24	2	15	17	18	19	21	19	16	18	15	17	18	19	21	19	16	18	1	1	1	0	1	0	1	1	35.6	35.6	6.9	84.615	781	781	9.95	47	67	54	50	42	41	9	16	12
C_3039;C_22827;C_89374	C_3039;C_22827	7;7;1	7;7;1	2;2;0	>C_3039 23-Feb-2018 Strand: WS Length: 1532 Check:0;>C_22827 02-Feb-2018 Strand: WS Length: 1578 Check:9	3	7	7	2	0	2	3	2	7	6	5	5	0	2	3	2	7	6	5	5	0	1	1	0	2	1	1	1	11.1	11.1	3.4	88.245	793	793;846;774	10.4	4	3	4	4	1	1	1
C_22846;C_35880	C_22846;C_35880	10;7	10;7	2;0	>C_22846 02-Feb-2018 Strand: WS Length: 2621 Check:7;>C_35880 14-Feb-2018 Strand: WS Length: 2516 Check:6	2	10	10	2	8	7	8	7	7	7	3	1	8	7	8	7	7	7	3	1	2	2	2	2	2	2	1	0	12.1	12.1	2.7	139.61	1290	1290;1215	5.43		2			58	55
C_54677;C_22916;C_37926	C_54677;C_22916;C_37926	5;5;4	5;5;4	5;5;4	>C_54677 14-Feb-2018 Strand: WS Length:883 Check:8;>C_22916 02-Feb-2018 Strand: WS Length:947 Check:7;>C_37926 14-Feb-2018 Strand: WS Length:912 Check:4	3	5	5	5	2	1	1	2	5	4	1	1	2	1	1	2	5	4	1	1	2	1	1	2	5	4	1	1	15.6	15.6	15.6	57.636	524	524;534;536	18.9
C_23020	C_23020	4	4	3	>C_23020 02-Feb-2018 Strand: WS Length:819 Check:7	1	4	4	3	0	0	0	0	3	1	3	1	0	0	0	0	3	1	3	1	0	0	0	0	2	1	2	1	6.8	6.8	4	51.108	455	455	9								4
C_23040	C_23040	5	5	5	>C_23040 02-Feb-2018 Strand: WS Length:669 Check:7	1	5	5	5	0	0	0	0	4	5	2	2	0	0	0	0	4	5	2	2	0	0	0	0	4	5	2	2	11.4	11.4	11.4	63.104	569	569	16.3
C_23106;C_79861;C_49569;C_149219;C_136227	C_23106	8;2;2;1;1	8;2;2;1;1	6;0;0;0;0	>C_23106 02-Feb-2018 Strand: WS Length:921 Check:1	5	8	8	6	6	5	5	6	2	5	4	3	6	5	5	6	2	5	4	3	4	3	4	4	1	3	2	1	15.7	15.7	13.1	56.195	496	496;323;443;275;338	17.5
C_2312;C_17011;C_74157;C_72687;C_55491;C_60440;C_52199;C_4349;C_44045;C_42900	C_2312	21;8;3;2;1;1;1;1;1;1	21;8;3;2;1;1;1;1;1;1	19;7;3;2;1;0;1;1;1;1	>C_2312 23-Feb-2018 Strand: WS Length: 4429 Check:3	10	21	21	19	12	12	13	15	11	10	15	16	12	12	13	15	11	10	15	16	12	12	13	15	9	8	13	14	25.5	25.5	23.8	131.4	1181	1181;753;497;524;227;405;437;603;873;891	6.59	17	18	26	16	78	55	20	11	4
C_23168;C_7185;C_130392	C_23168	12;3;1	12;3;1	10;1;1	>C_23168 02-Feb-2018 Strand: WS Length: 1320 Check:9	3	12	12	10	3	2	1	3	10	8	9	10	3	2	1	3	10	8	9	10	2	2	1	3	8	6	7	8	24.2	24.2	21.6	81.268	744	744;482;518	8.53	3	4	4	1	17	15	41	2	5
C_2319	C_2319	8	8	2	>C_2319 23-Feb-2018 Strand: WS Length: 2015 Check:9	1	8	8	2	0	0	1	1	5	6	7	6	0	0	1	1	5	6	7	6	0	0	1	1	1	1	2	2	11.4	11.4	3	115.33	1042	1042	5.86	4	3	3	3	14	9	26		2
C_23263	C_23263	4	4	4	>C_23263 02-Feb-2018 Strand: WS Length:958 Check:7	1	4	4	4	3	2	4	3	2	3	2	2	3	2	4	3	2	3	2	2	3	2	4	3	2	3	2	2	9.2	9.2	9.2	53.62	489	489	15
C_2345	C_2345	20	20	4	>C_2345 23-Feb-2018 Strand: WS Length: 1969 Check:4	1	20	20	4	2	2	2	1	10	11	15	19	2	2	2	1	10	11	15	19	0	0	0	0	4	3	4	4	33.1	33.1	5.2	96.601	846	846	5.91	16	10	5	7	5	7	76	2	3
C_2349	C_2349	8	8	4	>C_2349 23-Feb-2018 Strand: WS Length: 1573 Check:9	1	8	8	4	2	2	2	2	6	6	4	4	2	2	2	2	6	6	4	4	0	0	0	0	2	4	2	2	16	16	7.8	82.344	754	754	9.87	7	10	5	4	4	4
C_235	C_23523-Feb-2018	4	4	4	>C_23523-Feb-2018 Strand: WS Length: 2838 Check:5	1	4	4	4	0	0	0	0	3	3	2	4	0	0	0	0	3	3	2	4	0	0	0	0	3	3	2	4	8	8	8	67.661	598	598	7							14
C_2366	C_2366	7	7	5	>C_2366 23-Feb-2018 Strand: WS Length:887 Check:5	1	7	7	5	2	3	2	2	5	5	4	3	2	3	2	2	5	5	4	3	2	3	2	2	3	4	3	2	17.6	17.6	13.8	48.239	449	449	16.7
C_2367	C_2367	7	7	6	>C_2367 23-Feb-2018 Strand: WS Length: 3596 Check:0	1	7	7	6	4	4	6	6	7	7	7	6	4	4	6	6	7	7	7	6	3	3	5	5	6	6	6	5	17.9	17.9	15.5	59.232	543	543	16.6	1	2	2		1
C_2373;C_1180;C_141181;C_141182;C_103929;C_96090;C_17531	C_2373	8;1;1;1;1;1;1	8;1;1;1;1;1;1	2;0;0;0;0;0;0	>C_2373 23-Feb-2018 Strand: WS Length: 1425 Check:5	7	8	8	2	6	5	5	5	8	8	5	5	6	5	5	5	8	8	5	5	2	1	2	2	2	2	2	2	11.9	11.9	3.3	60.412	540	540;295;383;505;652;654;697	12	10	11	13	12	16	12	14	4	5
C_23771;C_51830	C_23771;C_51830	4;2	4;2	4;2	>C_23771 02-Feb-2018 Strand: WS Length: 1201 Check:3;>C_51830 14-Feb-2018 Strand: WS Length:925 Check:7	2	4	4	4	1	2	2	2	2	3	3	2	1	2	2	2	2	3	3	2	1	2	2	2	2	3	3	2	8.8	8.8	8.8	66.756	588	588;538	15
C_37387;C_2379;C_70117;C_72958;C_35568	C_37387;C_2379;C_70117	4;4;3;1;1	4;4;3;1;1	4;4;3;1;1	>C_37387 14-Feb-2018 Strand: WS Length: 1813 Check:1;>C_2379 23-Feb-2018 Strand: WS Length: 1707 Check:2;>C_70117 23-Feb-2018 Strand: WS Length:816 Check:9	5	4	4	4	0	0	0	0	2	3	2	0	0	0	0	0	2	3	2	0	0	0	0	0	2	3	2	0	7	7	7	99.464	874	874;904;503;540;627	8.62								3	5
C_23857;C_24768	C_23857;C_24768	7;6	7;6	7;6	>C_23857 02-Feb-2018 Strand: WS Length: 2125 Check:8;>C_24768 02-Feb-2018 Strand: WS Length: 2300 Check:2	2	7	7	7	6	5	4	3	2	4	1	2	6	5	4	3	2	4	1	2	6	5	4	3	2	4	1	2	8.3	8.3	8.3	113.75	1014	1014;1022	5.9	4	5	1	1	16	16	5	2	6
C_23915;C_24997;C_106892	C_23915;C_24997	4;3;1	4;3;1	2;2;0	>C_23915 02-Feb-2018 Strand: WS Length: 1802 Check:9;>C_24997 02-Feb-2018 Strand: WS Length: 1874 Check:5	3	4	4	2	1	1	1	1	3	1	2	1	1	1	1	1	3	1	2	1	1	1	1	1	2	1	1	1	5.7	5.7	3.7	98.526	892	892;934;867	8.3	5	6	6	4	2	2	2	8	3
C_2395;C_47113;C_64219;C_80702	C_2395	11;1;1;1	4;1;0;0	4;1;0;0	>C_2395 23-Feb-2018 Strand: WS Length: 2177 Check:5	4	11	4	4	1	1	0	0	7	9	6	5	1	0	0	0	3	3	3	2	1	0	0	0	3	3	3	2	18.2	7.9	7.9	62.522	560	560;401;437;694	17.2
C_4643;C_24113;C_11837	C_4643;C_24113;C_11837	6;6;4	6;6;4	6;6;4	>C_4643 23-Feb-2018 Strand: WS Length:906 Check:6;>C_24113 02-Feb-2018 Strand: WS Length: 1082 Check:4;>C_11837 02-Feb-2018 Strand: WS Length: 1116 Check:4	3	6	6	6	2	2	4	3	5	6	5	6	2	2	4	3	5	6	5	6	2	2	4	3	5	6	5	6	9.4	9.4	9.4	57.697	513	513;564;575	4.92	7	6	15	12	27	22	3	3	1
C_2416;C_38639	C_2416	5;1	5;1	5;1	>C_2416 23-Feb-2018 Strand: WS Length: 1519 Check:7	2	5	5	5	0	1	1	0	3	3	2	3	0	1	1	0	3	3	2	3	0	1	1	0	3	3	2	3	13.2	13.2	13.2	79.115	721	721;264	11.3
C_3907;C_52529;C_24247	C_3907;C_52529;C_24247	10;10;10	8;8;8	4;4;4	>C_3907 23-Feb-2018 Strand: WS Length: 1671 Check:5;>C_52529 14-Feb-2018 Strand: WS Length: 1551 Check:0;>C_24247 02-Feb-2018 Strand: WS Length: 4329 Check:8	3	10	8	4	3	3	5	4	5	7	7	4	2	2	3	3	4	5	5	3	0	0	0	0	1	1	2	0	14.2	11.8	8.2	83.341	770	770;773;812	12.8			2			2
C_24249;C_13953;C_71639	C_24249;C_13953;C_71639	5;4;3	5;4;3	5;4;3	>C_24249 02-Feb-2018 Strand: WS Length: 2167 Check:0;>C_13953 02-Feb-2018 Strand: WS Length: 1813 Check:4;>C_71639 23-Feb-2018 Strand: WS Length: 1299 Check:4	3	5	5	5	1	2	0	1	1	0	1	3	1	2	0	1	1	0	1	3	1	2	0	1	1	0	1	3	7.2	7.2	7.2	107.97	971	971;860;610	7.18							10		1
C_2430	C_2430	7	7	2	>C_2430 23-Feb-2018 Strand: WS Length:909 Check:9	1	7	7	2	1	2	3	3	6	4	4	5	1	2	3	3	6	4	4	5	0	0	1	1	2	0	1	0	11.3	11.3	2.4	82.88	781	781	17.9					1
C_24317;C_43040;C_75373	C_24317;C_43040;C_75373	4;2;2	4;2;2	4;2;2	>C_24317 02-Feb-2018 Strand: WS Length: 1437 Check:4;>C_43040 14-Feb-2018 Strand: WS Length: 1284 Check:2;>C_75373 23-Feb-2018 Strand: WS Length: 1429 Check:9	3	4	4	4	2	2	1	1	2	3	3	2	2	2	1	1	2	3	3	2	2	2	1	1	2	3	3	2	4	4	4	99.609	897	897;642;706	11.1		1	1
C_24339	C_24339	7	7	3	>C_24339 02-Feb-2018 Strand: WS Length: 1736 Check:8	1	7	7	3	1	2	2	2	5	4	4	3	1	2	2	2	5	4	4	3	0	1	1	0	2	2	2	2	13.1	13.1	5.6	75.4	681	681	11.7		1
C_2441	C_2441	5	5	4	>C_2441 23-Feb-2018 Strand: WS Length: 1214 Check:4	1	5	5	4	2	2	2	2	3	3	4	3	2	2	2	2	3	3	4	3	1	1	2	1	2	2	3	2	9.2	9.2	7.2	84.992	760	760	14.2
C_24581	C_24581	15	15	7	>C_24581 02-Feb-2018 Strand: WS Length: 1234 Check:9	1	15	15	7	11	8	9	9	13	15	13	10	11	8	9	9	13	15	13	10	6	4	4	4	6	7	6	5	20.1	20.1	12.7	69.792	628	628	12.3	14	18	16	23	21	21	13	8	5
C_24613	C_24613	6	4	4	>C_24613 02-Feb-2018 Strand: WS Length:930 Check:5	1	6	4	4	4	4	4	4	5	5	5	4	2	2	2	2	3	3	3	2	2	2	2	2	3	3	3	2	15.6	8.2	8.2	73.832	674	674	4.24	5	7	10	24	8	7	1
C_24637;C_2579	C_24637;C_2579	4;4	4;4	4;4	>C_24637 02-Feb-2018 Strand: WS Length: 2114 Check:1;>C_2579 23-Feb-2018 Strand: WS Length: 1404 Check:9	2	4	4	4	0	0	0	0	3	1	4	2	0	0	0	0	3	1	4	2	0	0	0	0	3	1	4	2	6.6	6.6	6.6	74.996	667	667;688	13
C_24706;C_5933;C_5932;C_23931	C_24706	4;1;1;1	4;1;1;1	4;1;1;1	>C_24706 02-Feb-2018 Strand: WS Length: 1134 Check:4	4	4	4	4	0	1	0	0	1	1	3	3	0	1	0	0	1	1	3	3	0	1	0	0	1	1	3	3	8	8	8	62.686	564	564;507;581;597	16
C_24796;C_16603	C_24796	9;3	9;3	6;1	>C_24796 02-Feb-2018 Strand: WS Length: 1369 Check:8	2	9	9	6	0	0	1	1	6	7	5	4	0	0	1	1	6	7	5	4	0	0	0	0	3	4	4	3	24.5	24.5	17.5	70.353	641	641;506	12.5
C_24915;C_24914	C_24915;C_24914	5;4	4;3	4;3	>C_24915 02-Feb-2018 Strand: WS Length: 1506 Check:4;>C_24914 02-Feb-2018 Strand: WS Length: 1214 Check:3	2	5	4	4	0	1	0	0	3	1	4	1	0	0	0	0	3	1	4	1	0	0	0	0	3	1	4	1	8.1	6.6	6.6	72.07	617	617;615	15.1
C_2492	C_2492	9	9	2	>C_2492 23-Feb-2018 Strand: WS Length: 1626 Check:4	1	9	9	2	1	0	1	2	9	7	5	4	1	0	1	2	9	7	5	4	0	0	0	1	2	1	1	1	18	18	3.9	94.878	862	862	13.7
C_24935;C_164779;C_63808;C_57658	C_24935;C_16477923-Feb-2018;C_63808	4;2;2;1	4;2;2;1	3;1;1;0	>C_24935 02-Feb-2018 Strand: WS Length: 2976 Check:7;>C_16477923-Feb-2018 Strand: WS Length:335 Check:3;>C_63808 23-Feb-2018 Strand: WS Length: 1929 Check:0	4	4	4	3	2	1	3	2	0	0	1	1	2	1	3	2	0	0	1	1	1	0	2	1	0	0	0	0	2.6	2.6	1.8	191.89	1721	1721;421;1311;2232	5.83		1	7	8	3
C_25023;C_44177	C_25023;C_44177	4;2	4;2	4;2	>C_25023 02-Feb-2018 Strand: WS Length: 1317 Check:6;>C_44177 14-Feb-2018 Strand: WS Length:820 Check:0	2	4	4	4	0	0	0	0	3	2	3	4	0	0	0	0	3	2	3	4	0	0	0	0	3	2	3	4	5.5	5.5	5.5	81.562	724	724;542	1.62	8	7		1
C_250	C_25023-Feb-2018	12	12	4	>C_25023-Feb-2018 Strand: WS Length: 1653 Check:3	1	12	12	4	7	8	10	7	8	8	7	7	7	8	10	7	8	8	7	7	3	3	4	3	3	3	3	3	17.8	17.8	8.8	90.373	810	810	9.35	27	31	23	24	20	18	8	8	3
C_25127;C_60402	C_25127	6;1	6;1	6;1	>C_25127 02-Feb-2018 Strand: WS Length: 2257 Check:6	2	6	6	6	4	4	5	5	4	3	2	1	4	4	5	5	4	3	2	1	4	4	5	5	4	3	2	1	10.5	10.5	10.5	65.595	569	569;164	18.8
C_25200	C_25200	6	4	4	>C_25200 02-Feb-2018 Strand: WS Length: 1005 Check:2	1	6	4	4	3	2	4	3	0	0	1	1	1	1	3	3	0	0	1	0	1	1	3	3	0	0	1	0	13.1	4.3	4.3	64.475	580	580	18.5
C_2526	C_2526	4	4	2	>C_2526 23-Feb-2018 Strand: WS Length: 1650 Check:1	1	4	4	2	1	1	3	2	2	3	1	1	1	1	3	2	2	3	1	1	0	0	1	0	0	1	0	0	5.9	5.9	3	85.366	765	765	12.9
C_3208;C_2541;C_2321;C_83409	C_3208;C_2541;C_2321	7;7;5;1	7;7;5;1	7;7;5;1	>C_3208 23-Feb-2018 Strand: WS Length: 1228 Check:5;>C_2541 23-Feb-2018 Strand: WS Length: 1316 Check:5;>C_2321 23-Feb-2018 Strand: WS Length: 1285 Check:2	4	7	7	7	1	1	2	2	5	3	5	4	1	1	2	2	5	3	5	4	1	1	2	2	5	3	5	4	9.5	9.5	9.5	72.646	664	664;707;646;332	16.1
C_25547;C_43014	C_25547;C_43014	4;3	4;3	3;2	>C_25547 14-Feb-2018 Strand: WS Length: 2247 Check:9;>C_43014 14-Feb-2018 Strand: WS Length: 2159 Check:0	2	4	4	3	0	0	0	0	3	3	1	1	0	0	0	0	3	3	1	1	0	0	0	0	3	2	0	0	5	5	3.9	119.77	1057	1057;1038	6						9
C_2563	C_2563	27	7	4	>C_2563 23-Feb-2018 Strand: WS Length: 2349 Check:3	1	27	7	4	11	9	12	15	23	25	21	26	2	2	2	3	5	7	6	7	0	0	0	0	2	4	3	4	25.9	7.9	5.4	114.73	1043	1043	4.4	6	11	13	3	24	22
C_25849	C_25849	8	8	3	>C_25849 14-Feb-2018 Strand: WS Length: 1278 Check:4	1	8	8	3	7	6	7	5	0	1	0	0	7	6	7	5	0	1	0	0	3	1	3	3	0	0	0	0	13.5	13.5	4.6	67.048	593	593	10.6								2
C_2587;C_2586;C_3573;C_15128	C_2587;C_2586	6;6;1;1	6;6;1;1	3;3;1;1	>C_2587 23-Feb-2018 Strand: WS Length: 2178 Check:6;>C_2586 23-Feb-2018 Strand: WS Length: 2358 Check:6	4	6	6	3	2	1	1	0	4	4	4	3	2	1	1	0	4	4	4	3	0	0	0	0	1	2	2	1	6.5	6.5	3.3	124.8	1135	1135;1148;462;482	6.96				1	15	18	1	4	1
C_25940;C_47096;C_53533	C_25940;C_47096	9;5;3	9;5;3	9;5;3	>C_25940 14-Feb-2018 Strand: WS Length: 1277 Check:1;>C_47096 14-Feb-2018 Strand: WS Length: 1238 Check:5	3	9	9	9	4	7	6	6	4	4	6	9	4	7	6	6	4	4	6	9	4	7	6	6	4	4	6	9	13.5	13.5	13.5	80.174	706	706;719;665	13.7			1			1
C_2597;C_9462	C_2597;C_9462	7;6	7;6	7;6	>C_2597 23-Feb-2018 Strand: WS Length: 1868 Check:6;>C_9462 02-Feb-2018 Strand: WS Length: 1949 Check:3	2	7	7	7	1	2	3	3	3	4	6	3	1	2	3	3	3	4	6	3	1	2	3	3	3	4	6	3	9.5	9.5	9.5	99.216	884	884;908	2.24	5	16	11	1
C_2598;C_18114	C_2598	13;6	13;6	3;0	>C_2598 23-Feb-2018 Strand: WS Length: 1342 Check:4	2	13	13	3	7	8	11	11	12	12	12	11	7	8	11	11	12	12	12	11	1	2	3	3	3	3	3	3	20.5	20.5	4.5	89.254	806	806;638	9.53	36	49	40	45	34	33	14	7	9
C_26018;C_5374	C_26018;C_5374	7;4	7;4	7;4	>C_26018 14-Feb-2018 Strand: WS Length:673 Check:1;>C_5374 23-Feb-2018 Strand: WS Length: 1995 Check:2	2	7	7	7	6	5	5	4	7	6	5	6	6	5	5	4	7	6	5	6	6	5	5	4	7	6	5	6	22.9	22.9	22.9	41.516	371	371;420	12.6	3	2	4	4	1	2	1
C_26042;C_133980;C_154767;C_41461;C_16344;C_129448;C_94767;C_122979;C_53757	C_26042	13;3;1;1;1;1;1;1;1	13;3;1;1;1;1;1;1;1	13;3;1;1;1;1;1;1;1	>C_26042 14-Feb-2018 Strand: WS Length: 2312 Check:0	9	13	13	13	3	3	5	4	8	9	10	10	3	3	5	4	8	9	10	10	3	3	5	4	8	9	10	10	20.1	20.1	20.1	111.41	1015	1015;418;345;390;421;528;708;746;1121	6.41	8	7	6	3	3	3	57	1	11
C_26205;C_28543	C_26205;C_28543	4;2	4;2	4;2	>C_26205 14-Feb-2018 Strand: WS Length: 1032 Check:2;>C_28543 14-Feb-2018 Strand: WS Length: 1253 Check:7	2	4	4	4	1	1	1	2	2	2	1	2	1	1	1	2	2	2	1	2	1	1	1	2	2	2	1	2	8.4	8.4	8.4	66.235	596	596;603	15.4
C_26286;C_24302;C_64909	C_26286	10;1;1	10;1;1	2;0;0	>C_26286 14-Feb-2018 Strand: WS Length: 2686 Check:8	3	10	10	2	2	2	3	2	7	8	8	8	2	2	3	2	7	8	8	8	0	0	0	0	1	2	1	1	13.2	13.2	4	112.09	1004	1004;308;918	9.89	8	10	11	10	7	7	3	4
C_2640;C_6616	C_2640	7;2	7;2	6;2	>C_2640 23-Feb-2018 Strand: WS Length: 1421 Check:7	2	7	7	6	1	2	1	1	5	5	6	4	1	2	1	1	5	5	6	4	0	1	0	0	4	4	5	3	18.3	18.3	15.8	80.54	733	733;355	13.6
C_2641;C_32045;C_19212;C_97072	C_2641;C_32045;C_19212	6;5;5;1	6;5;5;1	6;5;5;1	>C_2641 23-Feb-2018 Strand: WS Length: 2993 Check:7;>C_32045 14-Feb-2018 Strand: WS Length: 1900 Check:2;>C_19212 02-Feb-2018 Strand: WS Length: 1912 Check:9	4	6	6	6	0	0	1	1	4	3	6	5	0	0	1	1	4	3	6	5	0	0	1	1	4	3	6	5	8.3	8.3	8.3	115.85	1037	1037;791;823;1129	10
C_2651;C_2174	C_2651	5;2	5;2	4;1	>C_2651 23-Feb-2018 Strand: WS Length: 1390 Check:0	2	5	5	4	0	0	0	0	5	4	3	3	0	0	0	0	5	4	3	3	0	0	0	0	4	4	2	2	10.3	10.3	9	67.195	602	602;599	17.3
C_5791;C_2653;C_137568	C_5791;C_2653	7;7;1	7;7;1	4;4;0	>C_5791 23-Feb-2018 Strand: WS Length: 1555 Check:4;>C_2653 23-Feb-2018 Strand: WS Length: 1522 Check:0	3	7	7	4	1	1	2	1	5	7	2	2	1	1	2	1	5	7	2	2	1	1	2	1	3	4	2	2	13.8	13.8	9.4	76.858	694	694;744;329	14
C_26611;C_9792;C_42525	C_26611	10;4;4	10;4;4	10;4;4	>C_26611 14-Feb-2018 Strand: WS Length: 1546 Check:5	3	10	10	10	3	2	2	2	7	9	5	6	3	2	2	2	7	9	5	6	3	2	2	2	7	9	5	6	18.7	18.7	18.7	69.345	616	616;416;555	12.1
C_26654;C_33263;C_31409	C_26654;C_33263	4;2;1	4;2;1	4;2;1	>C_26654 14-Feb-2018 Strand: WS Length: 2051 Check:9;>C_33263 14-Feb-2018 Strand: WS Length:946 Check:9	3	4	4	4	0	0	0	0	3	3	3	3	0	0	0	0	3	3	3	3	0	0	0	0	3	3	3	3	4.4	4.4	4.4	106.21	945	945;510;631	7.72	5	5	5	4		1	1	10	7
C_26673	C_26673	5	5	3	>C_26673 14-Feb-2018 Strand: WS Length: 2168 Check:4	1	5	5	3	1	1	1	1	2	3	4	2	1	1	1	1	2	3	4	2	0	0	0	0	1	2	2	1	5.7	5.7	3.2	112.13	1007	1007	3.83	6	11	12	6	8	6	1
C_2669;C_50427;C_92688;C_2670	C_2669;C_50427;C_92688	8;5;4;2	8;5;4;2	5;2;2;2	>C_2669 23-Feb-2018 Strand: WS Length: 1835 Check:3;>C_50427 14-Feb-2018 Strand: WS Length:641 Check:5;>C_92688 23-Feb-2018 Strand: WS Length:660 Check:4	4	8	8	5	3	4	4	3	5	6	3	7	3	4	4	3	5	6	3	7	1	3	3	1	3	3	1	5	13.3	13.3	8.3	95.905	894	894;452;427;527	14	1	1	2	2				3
C_26758;C_15570;C_15571	C_26758;C_15570;C_15571	4;3;3	4;3;3	4;3;3	>C_26758 14-Feb-2018 Strand: WS Length: 1348 Check:3;>C_15570 02-Feb-2018 Strand: WS Length:690 Check:5;>C_15571 02-Feb-2018 Strand: WS Length:745 Check:7	3	4	4	4	0	0	1	2	3	2	3	2	0	0	1	2	3	2	3	2	0	0	1	2	3	2	3	2	8	8	8	81.823	762	762;431;457	7.35							14		3
C_2683	C_2683	13	6	6	>C_2683 23-Feb-2018 Strand: WS Length: 1149 Check:9	1	13	6	6	9	9	9	8	11	10	8	8	3	3	3	3	5	4	4	3	3	3	3	3	5	4	4	3	30.8	17.2	17.2	51.834	465	465	14							3	7
C_2688;C_88891;C_52874;C_107933;C_57772	C_2688	18;3;2;2;2	18;3;2;2;2	17;3;2;2;2	>C_2688 23-Feb-2018 Strand: WS Length: 2455 Check:2	5	18	18	17	10	11	12	11	14	16	15	14	10	11	12	11	14	16	15	14	9	11	11	10	13	15	14	13	27.2	27.2	25.4	114.54	1030	1030;530;285;295;339	6.03	51	41	23	22	70	49	88	1	26
C_2693	C_2693	5	5	5	>C_2693 23-Feb-2018 Strand: WS Length: 1605 Check:9	1	5	5	5	1	0	2	2	3	4	4	4	1	0	2	2	3	4	4	4	1	0	2	2	3	4	4	4	10.3	10.3	10.3	58.75	535	535	4.49	7	6	7	25	3	3
C_2696;C_9229	C_2696;C_9229	7;5	7;5	5;5	>C_2696 23-Feb-2018 Strand: WS Length: 2009 Check:6;>C_9229 02-Feb-2018 Strand: WS Length: 1675 Check:1	2	7	7	5	1	2	2	2	6	6	4	5	1	2	2	2	6	6	4	5	0	1	1	1	4	5	2	3	13.2	13.2	8.4	97.681	881	881;736	5.11	4	1	1	1	24	20	4
C_6449;C_2705;C_6448;C_88433;C_26122	C_6449;C_2705;C_6448	14;14;10;6;3	14;14;10;6;3	7;7;3;2;3	>C_6449 23-Feb-2018 Strand: WS Length: 1294 Check:0;>C_2705 23-Feb-2018 Strand: WS Length: 1316 Check:6;>C_6448 23-Feb-2018 Strand: WS Length:820 Check:5	5	14	14	7	8	8	11	11	10	8	6	7	8	8	11	11	10	8	6	7	3	3	5	6	6	4	3	3	23.7	23.7	12.5	68.649	624	624;624;453;308;321	14.1	4	3	6	5	7	10	1	6
C_27081;C_49007	C_27081	4;1	4;1	4;1	>C_27081 14-Feb-2018 Strand: WS Length: 1227 Check:3	2	4	4	4	2	4	2	3	2	3	3	2	2	4	2	3	2	3	3	2	2	4	2	3	2	3	3	2	11.5	11.5	11.5	46.571	407	407;259	12.6	1
C_27131;C_41771;C_45500	C_27131;C_41771	5;4;1	5;4;1	5;4;1	>C_27131 14-Feb-2018 Strand: WS Length: 1372 Check:8;>C_41771 14-Feb-2018 Strand: WS Length: 1285 Check:9	3	5	5	5	0	2	2	3	4	3	5	4	0	2	2	3	4	3	5	4	0	2	2	3	4	3	5	4	7.3	7.3	7.3	88.037	797	797;696;648	10.6
C_2719	C_2719	18	4	4	>C_2719 23-Feb-2018 Strand: WS Length: 2357 Check:0	1	18	4	4	1	2	3	2	13	14	11	12	0	0	0	0	1	3	2	2	0	0	0	0	1	3	2	2	19.6	6	6	130.08	1175	1175	7.5							5	2	1
C_2721	C_2721	10	10	8	>C_2721 23-Feb-2018 Strand: WS Length: 1239 Check:0	1	10	10	8	6	6	7	6	9	7	7	8	6	6	7	6	9	7	7	8	4	5	6	5	7	5	6	6	18.1	18.1	15	55.985	507	507	16.8		2	1	1	2	2	2
C_27315;C_131485;C_34480	C_27315	6;1;1	6;1;1	6;1;1	>C_27315 14-Feb-2018 Strand: WS Length: 1054 Check:3	3	6	6	6	3	5	6	4	0	0	0	0	3	5	6	4	0	0	0	0	3	5	6	4	0	0	0	0	12.9	12.9	12.9	74.817	672	672;659;968	7.33	2	2	2				12	9	10
C_4411;C_2740;C_99956;C_3024	C_4411;C_2740	7;7;3;1	7;7;3;1	7;7;3;1	>C_4411 23-Feb-2018 Strand: WS Length: 2818 Check:1;>C_2740 23-Feb-2018 Strand: WS Length: 2816 Check:6	4	7	7	7	0	0	3	3	1	1	2	4	0	0	3	3	1	1	2	4	0	0	3	3	1	1	2	4	10.9	10.9	10.9	136.67	1244	1244;1301;602;431	3.86			8		6
C_2749;C_95005	C_2749	7;2	7;2	2;0	>C_2749 23-Feb-2018 Strand: WS Length: 1315 Check:2	2	7	7	2	2	2	2	2	6	6	3	3	2	2	2	2	6	6	3	3	0	0	0	0	1	2	1	1	15.4	15.4	3.8	65.979	585	585;311	16.2
C_27625;C_438	C_27625	8;1	8;1	4;0	>C_27625 14-Feb-2018 Strand: WS Length: 1685 Check:8	2	8	8	4	1	0	1	1	3	4	5	5	1	0	1	1	3	4	5	5	0	0	1	1	2	2	2	3	14.4	14.4	5.8	84.506	765	765;921	6.68	4	1		1	2	3	13		2
C_27673	C_27673	4	4	3	>C_27673 14-Feb-2018 Strand: WS Length:574 Check:2	1	4	4	3	1	2	0	3	0	0	0	0	1	2	0	3	0	0	0	0	1	2	0	2	0	0	0	0	13.1	13.1	9.9	37.132	335	335	13.8
C_2770;C_29496;C_32841;C_33691;C_55882;C_79033;C_41898	C_2770;C_29496;C_32841;C_33691;C_55882;C_79033	6;4;4;4;4;3;1	6;4;4;4;4;3;1	6;4;4;4;4;3;1	>C_2770 23-Feb-2018 Strand: WS Length:910 Check:2;>C_29496 14-Feb-2018 Strand: WS Length:967 Check:2;>C_32841 14-Feb-2018 Strand: WS Length: 1130 Check:7;>C_33691 14-Feb-2018 Strand: WS Length:822 Check:6;>C_55882 14-Feb-2018 Strand: WS Length:9	7	6	6	6	3	1	4	3	3	6	1	1	3	1	4	3	3	6	1	1	3	1	4	3	3	6	1	1	7.9	7.9	7.9	63.256	560	560;510;514;529;637;324;414	18.9
C_27809;C_19932	C_27809;C_19932	7;6	7;6	2;2	>C_27809 14-Feb-2018 Strand: WS Length: 1307 Check:6;>C_19932 02-Feb-2018 Strand: WS Length: 1346 Check:7	2	7	7	2	1	0	0	1	4	4	3	2	1	0	0	1	4	4	3	2	0	0	0	0	1	0	1	0	11.9	11.9	3.6	72.916	647	647;639	13.2
C_28129;C_3700;C_67615	C_28129;C_3700	7;6;3	7;6;3	7;6;3	>C_28129 14-Feb-2018 Strand: WS Length: 2021 Check:4;>C_3700 23-Feb-2018 Strand: WS Length: 2026 Check:4	3	7	7	7	5	5	3	4	4	3	2	3	5	5	3	4	4	3	2	3	5	5	3	4	4	3	2	3	10.6	10.6	10.6	95.387	851	851;876;800	6.79	7	6	5	4	2	2	13	21	23
C_2816;C_14847	C_2816;C_14847	5;3	5;3	4;2	>C_2816 23-Feb-2018 Strand: WS Length: 1742 Check:5;>C_14847 02-Feb-2018 Strand: WS Length: 1376 Check:7	2	5	5	4	3	3	2	3	1	1	2	2	3	3	2	3	1	1	2	2	2	2	1	2	1	1	1	1	11.4	11.4	9.9	85.818	770	770;753	11.9
C_28564;C_11679;C_31585;C_33134;C_61163	C_28564;C_11679;C_31585	5;4;4;1;1	5;4;4;1;1	5;4;4;1;1	>C_28564 14-Feb-2018 Strand: WS Length: 1252 Check:5;>C_11679 02-Feb-2018 Strand: WS Length: 1281 Check:8;>C_31585 14-Feb-2018 Strand: WS Length: 1233 Check:9	5	5	5	5	1	1	2	0	3	2	2	3	1	1	2	0	3	2	2	3	1	1	2	0	3	2	2	3	12.4	12.4	12.4	71.383	651	651;676;689;646;703	13.2									2
C_28767;C_11677;C_34868	C_28767;C_11677	17;14;2	17;14;2	4;1;0	>C_28767 14-Feb-2018 Strand: WS Length: 1843 Check:3;>C_11677 02-Feb-2018 Strand: WS Length: 1468 Check:7	3	17	17	4	14	14	14	15	11	12	12	13	14	14	14	15	11	12	12	13	2	2	2	3	1	1	1	1	28	28	8.6	108.16	978	978;897;571	9.25	10	15	11	7	5	4	18	64	12
C_28848;C_9810;C_138108;C_69350;C_160865;C_67316	C_28848;C_9810	6;4;1;1;1;1	6;4;1;1;1;1	4;3;0;0;0;0	>C_28848 14-Feb-2018 Strand: WS Length:627 Check:9;>C_9810 02-Feb-2018 Strand: WS Length:371 Check:7	6	6	6	4	2	3	3	2	6	5	6	6	2	3	3	2	6	5	6	6	2	2	2	1	4	4	4	4	26.4	26.4	20.9	48.751	444	444;361;314;399;533;1378	7.73	22	20	28	51	23	20	42	17	11
C_2900	C_2900	11	11	3	>C_2900 23-Feb-2018 Strand: WS Length: 1943 Check:9	1	11	11	3	8	9	7	8	8	6	10	9	8	9	7	8	8	6	10	9	2	2	2	2	1	1	3	2	19.6	19.6	4.5	90.459	801	801	6.78	41	29	18	12	7	11	76	66	43
C_29046;C_54966;C_40608;C_132285;C_104907;C_67867;C_57707	C_29046;C_54966;C_40608	4;2;2;1;1;1;1	4;2;2;1;1;1;1	4;2;2;1;1;1;1	>C_29046 14-Feb-2018 Strand: WS Length: 1196 Check:0;>C_54966 14-Feb-2018 Strand: WS Length: 1275 Check:2;>C_40608 14-Feb-2018 Strand: WS Length: 1321 Check:5	7	4	4	4	0	0	0	0	3	2	1	2	0	0	0	0	3	2	1	2	0	0	0	0	3	2	1	2	6.2	6.2	6.2	90.392	811	811;733;873;254;311;588;797	13.4
C_29149;C_40334	C_29149;C_40334	4;2	4;2	4;2	>C_29149 14-Feb-2018 Strand: WS Length: 1519 Check:0;>C_40334 14-Feb-2018 Strand: WS Length: 1682 Check:0	2	4	4	4	3	2	3	3	2	3	3	4	3	2	3	3	2	3	3	4	3	2	3	3	2	3	3	4	9.7	9.7	9.7	85.081	776	776;771	9.81	3	2	6	2	2	1
C_2916	C_2916	4	4	2	>C_2916 23-Feb-2018 Strand: WS Length:421 Check:8	1	4	4	2	2	2	2	3	4	4	2	3	2	2	2	3	4	4	2	3	1	1	1	1	2	2	1	1	7.5	7.5	3.7	39.119	348	348	11.6		1
C_29193;C_23550;C_1154	C_29193;C_23550;C_1154	6;5;5	6;5;5	6;5;5	>C_29193 14-Feb-2018 Strand: WS Length:870 Check:4;>C_23550 02-Feb-2018 Strand: WS Length:917 Check:3;>C_1154 23-Feb-2018 Strand: WS Length: 1208 Check:7	3	6	6	6	2	2	1	1	5	4	3	5	2	2	1	1	5	4	3	5	2	2	1	1	5	4	3	5	20	20	20	50.222	444	444;454;595	9.43	2	3	2	1
C_29197;C_8112;C_72333	C_29197;C_8112	7;6;3	7;6;3	7;6;3	>C_29197 14-Feb-2018 Strand: WS Length: 2030 Check:2;>C_8112 02-Feb-2018 Strand: WS Length: 2292 Check:0	3	7	7	7	5	5	5	5	4	3	0	0	5	5	5	5	4	3	0	0	5	5	5	5	4	3	0	0	10.7	10.7	10.7	113.78	1005	1005;1110;624	5.37			3		17	21
C_5201;C_29270;C_44151;C_52784	C_5201;C_29270	7;7;2;1	7;7;2;1	7;7;2;1	>C_5201 23-Feb-2018 Strand: WS Length: 3467 Check:7;>C_29270 14-Feb-2018 Strand: WS Length: 3271 Check:5	4	7	7	7	0	1	0	0	1	2	6	4	0	1	0	0	1	2	6	4	0	1	0	0	1	2	6	4	5.6	5.6	5.6	155.99	1366	1366;1406;603;578	3.07		2	10	3
C_29620;C_30457;C_19581	C_29620;C_30457;C_19581	4;4;2	4;4;2	4;4;2	>C_29620 14-Feb-2018 Strand: WS Length: 1063 Check:1;>C_30457 14-Feb-2018 Strand: WS Length: 1143 Check:8;>C_19581 02-Feb-2018 Strand: WS Length:943 Check:5	3	4	4	4	0	0	0	0	1	1	3	4	0	0	0	0	1	1	3	4	0	0	0	0	1	1	3	4	10.2	10.2	10.2	61.341	560	560;608;409	12.5			2
C_29655	C_29655	14	14	3	>C_29655 14-Feb-2018 Strand: WS Length: 1742 Check:0	1	14	14	3	7	8	13	11	6	5	7	7	7	8	13	11	6	5	7	7	3	3	3	2	2	2	2	2	24.7	24.7	5.9	83.93	761	761	9.1	9	7	5	7	1	4	1	20
C_29851	C_29851	4	4	4	>C_29851 14-Feb-2018 Strand: WS Length: 1593 Check:4	1	4	4	4	3	2	2	2	0	0	1	0	3	2	2	2	0	0	1	0	3	2	2	2	0	0	1	0	8	8	8	99.679	950	950	14.9
C_30266;C_91398;C_165269;C_142280;C_164757;C_46669	C_30266	15;5;2;2;2;2	7;3;2;2;2;2	4;0;0;0;0;0	>C_30266 14-Feb-2018 Strand: WS Length: 1263 Check:6	6	15	7	4	11	9	10	10	11	11	10	13	6	5	5	4	4	4	4	5	3	2	2	1	1	1	1	2	11	6.2	5.1	125.22	1127	1127;1374;360;450;640;1452	6.94	18	10	25	18	36	37	8	10	7
C_3049	C_3049	10	10	10	>C_3049 23-Feb-2018 Strand: WS Length: 2470 Check:1	1	10	10	10	9	8	8	10	3	5	4	4	9	8	8	10	3	5	4	4	9	8	8	10	3	5	4	4	10.9	10.9	10.9	136.1	1209	1209	6.64	29	20	29	20	41	41	15	20	14
C_3051;C_36708;C_34468	C_3051	5;1;1	5;1;1	5;1;1	>C_3051 23-Feb-2018 Strand: WS Length: 2271 Check:8	3	5	5	5	0	0	1	1	3	4	3	3	0	0	1	1	3	4	3	3	0	0	1	1	3	4	3	3	6.6	6.6	6.6	119.1	1077	1077;284;310	2.94	4	13	4	4	3	3
C_3054;C_8119;C_6268;C_978;C_140619;C_49747;C_122236;C_8648;C_99692;C_105663;C_144223;C_152232;C_94059;C_140722;C_133957;C_150830;C_88966;C_137162;C_27866	C_3054;C_8119	7;4;3;3;2;2;2;1;1;1;1;1;1;1;1;1;1;1;1	7;4;3;3;2;2;2;1;1;1;1;1;1;1;1;1;1;1;1	7;4;3;3;2;2;2;1;1;1;1;1;1;1;1;1;1;1;1	>C_3054 23-Feb-2018 Strand: WS Length: 1166 Check:5;>C_8119 02-Feb-2018 Strand: WS Length:565 Check:1	19	7	7	7	1	1	2	2	5	2	3	4	1	1	2	2	5	2	3	4	1	1	2	2	5	2	3	4	13.1	13.1	13.1	73.333	671	671;441;380;440;511;680;859;337;520;596;603;613;621;673;680;685;739;760;902	15.1
C_30925;C_13602;C_69711	C_30925;C_13602	4;3;1	4;3;1	4;3;1	>C_30925 14-Feb-2018 Strand: WS Length: 1908 Check:9;>C_13602 02-Feb-2018 Strand: WS Length: 1812 Check:9	3	4	4	4	2	2	2	2	1	1	1	1	2	2	2	2	1	1	1	1	2	2	2	2	1	1	1	1	5.8	5.8	5.8	104.81	943	943;917;765	14.1
C_3102;C_3103;C_74394	C_3102	7;3;1	7;3;1	2;1;1	>C_3102 23-Feb-2018 Strand: WS Length: 1446 Check:4	3	7	7	2	6	5	6	6	4	5	1	3	6	5	6	6	4	5	1	3	2	1	2	2	1	1	0	1	12.9	12.9	3.3	81.829	729	729;551;542	11.2			1		1	2	5	18
C_31045;C_31270;C_8688	C_31045;C_31270;C_8688	10;9;9	10;9;9	3;3;2	>C_31045 14-Feb-2018 Strand: WS Length: 1192 Check:9;>C_31270 14-Feb-2018 Strand: WS Length: 1220 Check:5;>C_8688 02-Feb-2018 Strand: WS Length: 1249 Check:4	3	10	10	3	4	4	4	3	6	6	9	9	4	4	4	3	6	6	9	9	1	1	1	1	3	3	3	3	19.9	19.9	6	74.751	664	664;603;640	12.9	1	1	1
C_3124;C_66;C_7011;C_5156	C_3124;C_66;C_7011	10;8;8;2	10;8;8;2	10;8;8;2	>C_3124 23-Feb-2018 Strand: WS Length: 2011 Check:8;>C_66 23-Feb-2018 Strand: WS Length: 1231 Check:1;>C_7011 02-Feb-2018 Strand: WS Length: 1351 Check:3	4	10	10	10	4	3	3	3	8	9	9	10	4	3	3	3	8	9	9	10	4	3	3	3	8	9	9	10	12.4	12.4	12.4	112.92	1025	1025;681;723;639	8.14	6	2			2	2	65	13	10
C_31243;C_85518;C_104630;C_108890	C_31243;C_85518;C_10463023-Feb-2018	7;5;4;1	7;5;4;1	7;5;4;1	>C_31243 14-Feb-2018 Strand: WS Length: 1500 Check:9;>C_85518 23-Feb-2018 Strand: WS Length: 1209 Check:5;>C_10463023-Feb-2018 Strand: WS Length:568 Check:1	4	7	7	7	2	3	3	1	2	4	0	1	2	3	3	1	2	4	0	1	2	3	3	1	2	4	0	1	9.2	9.2	9.2	91.582	830	830;781;465;449	11
C_3135;C_4107;C_7445;C_147576	C_3135;C_4107;C_7445	25;25;24;1	25;25;24;1	22;22;21;0	>C_3135 23-Feb-2018 Strand: WS Length: 1753 Check:7;>C_4107 23-Feb-2018 Strand: WS Length: 1791 Check:9;>C_7445 02-Feb-2018 Strand: WS Length: 1628 Check:4	4	25	25	22	11	14	13	14	21	22	18	17	11	14	13	14	21	22	18	17	11	13	12	14	20	20	17	16	35.9	35.9	34.5	81.671	728	728;760;793;582	10.7	23	18	28	21	14	19	9	9	5
C_40301;C_3142;C_23577;C_9105;C_69148;C_131472;C_30259;C_125319;C_77154	C_40301;C_3142;C_23577;C_9105	8;8;6;5;2;1;1;1;1	8;8;6;5;2;1;1;1;1	4;4;2;1;2;1;0;0;0	>C_40301 14-Feb-2018 Strand: WS Length: 1493 Check:8;>C_3142 23-Feb-2018 Strand: WS Length: 1588 Check:4;>C_23577 02-Feb-2018 Strand: WS Length:880 Check:1;>C_9105 02-Feb-2018 Strand: WS Length:741 Check:9	9	8	8	4	0	0	1	0	6	4	6	5	0	0	1	0	6	4	6	5	0	0	1	0	3	3	3	3	16.8	16.8	9.7	73.111	683	683;750;523;434;622;500;968;980;1098	11.1	1	1	2	2
C_31628	C_31628	4	4	2	>C_31628 14-Feb-2018 Strand: WS Length: 1322 Check:0	1	4	4	2	0	1	0	0	3	3	3	4	0	1	0	0	3	3	3	4	0	1	0	0	2	2	2	2	8.5	8.5	5.6	71.08	644	644	1.82	12	11	3	2
C_31825;C_8988;C_3603	C_31825;C_8988;C_3603	7;4;4	7;4;4	7;4;4	>C_31825 14-Feb-2018 Strand: WS Length: 1032 Check:2;>C_8988 02-Feb-2018 Strand: WS Length:761 Check:9;>C_3603 23-Feb-2018 Strand: WS Length:835 Check:4	3	7	7	7	1	0	0	0	3	3	6	7	1	0	0	0	3	3	6	7	1	0	0	0	3	3	6	7	19.6	19.6	19.6	55.703	504	504;404;406	14.9
C_31955;C_942;C_45915;C_34163;C_49779;C_2315;C_41817;C_129403;C_19283;C_142970;C_13321	C_31955;C_94223-Feb-2018	11;10;3;2;2;2;2;1;1;1;1	11;10;3;2;2;2;2;1;1;1;1	11;10;3;2;2;2;2;1;1;1;1	>C_31955 14-Feb-2018 Strand: WS Length: 2151 Check:6;>C_94223-Feb-2018 Strand: WS Length: 2279 Check:0	11	11	11	11	1	2	2	2	6	6	8	9	1	2	2	2	6	6	8	9	1	2	2	2	6	6	8	9	21.3	21.3	21.3	100	912	912;947;376;285;317;318;426;295;314;404;502	10.3	2	3	2	3	2	2	40		5
C_3196	C_3196	16	16	3	>C_3196 23-Feb-2018 Strand: WS Length: 2796 Check:0	1	16	16	3	12	13	12	12	9	10	6	5	12	13	12	12	9	10	6	5	2	3	2	2	2	2	1	1	18	18	3.5	147.51	1374	1374	6.2	10	12	23	11	76	74	10	5	12
C_3228;C_40444;C_131051;C_14574;C_108570;C_131562;C_90309	C_3228	8;3;1;1;1;1;1	8;3;1;1;1;1;1	3;1;1;1;0;0;0	>C_3228 23-Feb-2018 Strand: WS Length:826 Check:0	7	8	8	3	2	1	2	2	6	7	5	4	2	1	2	2	6	7	5	4	0	0	0	0	2	3	0	0	24.9	24.9	14.2	61.119	558	558;345;288;296;393;550;555	7.23	7	7	6	6	28	21	15		6
C_3243;C_36321;C_110739;C_111475	C_3243;C_36321	4;3;1;1	4;3;1;1	4;3;1;1	>C_3243 23-Feb-2018 Strand: WS Length: 1350 Check:5;>C_36321 14-Feb-2018 Strand: WS Length: 1406 Check:2	4	4	4	4	1	1	2	4	1	2	0	1	1	1	2	4	1	2	0	1	1	1	2	4	1	2	0	1	6.8	6.8	6.8	74.74	678	678;701;306;330	10.5	1	1
C_3244;C_40911	C_3244;C_40911	9;9	9;9	2;2	>C_3244 23-Feb-2018 Strand: WS Length: 2128 Check:2;>C_40911 14-Feb-2018 Strand: WS Length: 2178 Check:9	2	9	9	2	0	0	0	0	3	3	6	8	0	0	0	0	3	3	6	8	0	0	0	0	2	2	2	2	15.6	15.6	2.9	103.7	919	919;982	7.05							21	1
C_32607;C_33988;C_7313	C_32607;C_33988;C_7313	5;5;4	5;5;4	5;5;4	>C_32607 14-Feb-2018 Strand: WS Length: 1284 Check:9;>C_33988 14-Feb-2018 Strand: WS Length: 1330 Check:7;>C_7313 02-Feb-2018 Strand: WS Length: 1395 Check:8	3	5	5	5	0	0	0	0	4	2	3	2	0	0	0	0	4	2	3	2	0	0	0	0	4	2	3	2	4.3	4.3	4.3	95.138	846	846;896;973	13.7
C_3277	C_3277	33	33	25	>C_3277 23-Feb-2018 Strand: WS Length: 1224 Check:8	1	33	33	25	11	11	16	17	24	23	24	30	11	11	16	17	24	23	24	30	9	9	12	12	18	17	19	22	39.3	39.3	32.8	85.097	778	778	7.39	65	60	42	40	59	63	242	47	90
C_32816;C_139837	C_32816	4;1	4;1	2;0	>C_32816 14-Feb-2018 Strand: WS Length: 1433 Check:4	2	4	4	2	3	3	3	3	3	3	2	2	3	3	3	3	3	3	2	2	1	2	2	1	2	2	0	0	6.6	6.6	3	81.784	740	740;393	12.6
C_32916;C_13217;C_9861;C_9862;C_35586;C_113986;C_57776;C_36487;C_118103;C_9973;C_88282;C_7635;C_9974;C_46170;C_142662;C_35585;C_141125;C_154296;C_153396;C_146964;C_117770	C_32916;C_13217;C_9861;C_9862;C_35586	23;22;20;20;14;7;6;4;4;4;3;3;2;2;2;2;1;1;1;1;1	23;22;20;20;14;7;6;4;4;4;3;3;2;2;2;2;1;1;1;1;1	19;18;17;17;10;5;3;4;4;4;2;3;1;2;0;2;0;0;0;0;0	>C_32916 14-Feb-2018 Strand: WS Length: 1983 Check:8;>C_13217 02-Feb-2018 Strand: WS Length: 2071 Check:7;>C_9861 02-Feb-2018 Strand: WS Length: 1885 Check:8;>C_9862 02-Feb-2018 Strand: WS Length: 1933 Check:9;>C_35586 14-Feb-2018 Strand: WS	21	23	23	19	11	10	12	12	20	17	19	19	11	10	12	12	20	17	19	19	8	7	9	9	17	14	15	15	35.3	35.3	29.7	100.88	906	906;846;830;947;776;559;669;349;357;376;437;449;303;335;400;502;361;409;458;610;768	8.08	29	31	18	19	13	18	123	96	59
C_3318;C_3317;C_39702	C_3318;C_3317	13;8;3	13;8;3	13;8;3	>C_3318 23-Feb-2018 Strand: WS Length: 3364 Check:5;>C_3317 23-Feb-2018 Strand: WS Length: 2197 Check:6	3	13	13	13	0	0	1	1	7	9	8	11	0	0	1	1	7	9	8	11	0	0	1	1	7	9	8	11	10.6	10.6	10.6	164.4	1437	1437;843;508	3.26	12	13	13	38	6	3
C_33217	C_33217	5	5	3	>C_33217 14-Feb-2018 Strand: WS Length: 1131 Check:4	1	5	5	3	1	1	1	1	3	4	0	1	1	1	1	1	3	4	0	1	0	0	0	0	2	2	0	0	9.1	9.1	5.6	57.925	516	516	16
C_33284;C_27433	C_33284;C_27433	4;3	4;3	4;3	>C_33284 14-Feb-2018 Strand: WS Length: 2956 Check:4;>C_27433 14-Feb-2018 Strand: WS Length: 2857 Check:9	2	4	4	4	0	0	0	0	1	1	3	2	0	0	0	0	1	1	3	2	0	0	0	0	1	1	3	2	4.8	4.8	4.8	125.67	1127	1127;1066	16.8
C_3329	C_3329	12	12	2	>C_3329 23-Feb-2018 Strand: WS Length: 2882 Check:3	1	12	12	2	2	2	4	5	7	6	10	10	2	2	4	5	7	6	10	10	1	1	1	1	2	1	1	1	14.1	14.1	2.7	138.52	1223	1223	4.73	8	8	27	38	17	19	2
C_33342	C_33342	9	9	4	>C_33342 14-Feb-2018 Strand: WS Length: 1163 Check:4	1	9	9	4	0	0	0	0	6	6	5	6	0	0	0	0	6	6	5	6	0	0	0	0	2	2	2	3	20.2	20.2	9.9	58.387	524	524	15.5
C_33385;C_126025;C_106103;C_48661	C_33385	8;2;1;1	8;2;1;1	3;0;1;0	>C_33385 14-Feb-2018 Strand: WS Length: 1758 Check:0	4	8	8	3	2	1	1	1	5	6	5	3	2	1	1	1	5	6	5	3	1	0	0	0	1	2	0	0	12.8	12.8	5.7	89.207	805	805;270;299;763	9.37							1	15	2
C_3542;C_3340;C_7127;C_50649;C_82563	C_3542;C_3340;C_7127;C_50649	7;7;6;4;1	7;7;6;4;1	7;7;6;4;1	>C_3542 23-Feb-2018 Strand: WS Length: 2501 Check:2;>C_3340 23-Feb-2018 Strand: WS Length: 2692 Check:7;>C_7127 02-Feb-2018 Strand: WS Length: 1163 Check:9;>C_50649 14-Feb-2018 Strand: WS Length: 1331 Check:3	5	7	7	7	2	1	2	3	7	3	4	3	2	1	2	3	7	3	4	3	2	1	2	3	7	3	4	3	9.8	9.8	9.8	139.53	1281	1281;1307;592;725;691	7.84					14	10
C_33603;C_27466;C_107425	C_33603;C_27466	4;3;1	4;3;1	2;1;1	>C_33603 14-Feb-2018 Strand: WS Length: 1021 Check:3;>C_27466 14-Feb-2018 Strand: WS Length: 1247 Check:0	3	4	4	2	0	0	0	0	2	2	2	2	0	0	0	0	2	2	2	2	0	0	0	0	1	2	1	1	6.8	6.8	3.8	71.791	635	635;658;579	14.2
C_3385;C_9562;C_76539	C_3385;C_9562;C_76539	4;4;4	4;4;4	4;4;4	>C_3385 23-Feb-2018 Strand: WS Length: 1196 Check:8;>C_9562 02-Feb-2018 Strand: WS Length: 1180 Check:8;>C_76539 23-Feb-2018 Strand: WS Length: 1158 Check:5	3	4	4	4	1	1	2	1	1	2	3	4	1	1	2	1	1	2	3	4	1	1	2	1	1	2	3	4	9.7	9.7	9.7	62.764	569	569;583;638	14.9
C_3405	C_3405	7	7	3	>C_3405 23-Feb-2018 Strand: WS Length: 1131 Check:0	1	7	7	3	1	1	2	5	7	7	7	7	1	1	2	5	7	7	7	7	0	0	1	3	3	3	3	3	17.9	17.9	7.1	73.184	665	665	16.8
C_34166;C_89615	C_34166	6;2	5;2	5;2	>C_34166 14-Feb-2018 Strand: WS Length: 1227 Check:7	2	6	5	5	1	1	2	2	6	5	5	5	0	0	1	1	5	4	4	4	0	0	1	1	5	4	4	4	15.1	12.9	12.9	61.08	564	564;533	14.8
C_34265	C_34265	4	4	4	>C_34265 14-Feb-2018 Strand: WS Length:477 Check:8	1	4	4	4	4	3	3	3	2	2	1	0	4	3	3	3	2	2	1	0	4	3	3	3	2	2	1	0	13	13	13	43.313	432	432	10.6	1	1	3	2	2
C_3437	C_3437	15	15	2	>C_3437 23-Feb-2018 Strand: WS Length: 2075 Check:2	1	15	15	2	7	7	11	12	12	10	11	12	7	7	11	12	12	10	11	12	1	1	2	2	1	1	2	2	26	26	2.9	97.684	895	895	8.42	41	42	22	21	19	23	52	65	41
C_3481;C_3480;C_5369;C_155522	C_3481;C_3480	9;7;4;1	9;7;4;1	8;6;3;1	>C_3481 23-Feb-2018 Strand: WS Length: 1921 Check:4;>C_3480 23-Feb-2018 Strand: WS Length: 2121 Check:2	4	9	9	8	2	2	3	3	7	6	5	5	2	2	3	3	7	6	5	5	2	2	2	2	6	5	4	4	17	17	15.7	101.71	923	923;974;1024;363	5.36	6	4	3	4	20	30	1		1
C_34956;C_71305;C_32449	C_34956;C_71305;C_32449	5;5;4	5;5;4	5;5;4	>C_34956 14-Feb-2018 Strand: WS Length: 1581 Check:0;>C_71305 23-Feb-2018 Strand: WS Length: 1502 Check:2;>C_32449 14-Feb-2018 Strand: WS Length: 1584 Check:7	3	5	5	5	1	1	1	1	4	5	4	3	1	1	1	1	4	5	4	3	1	1	1	1	4	5	4	3	8.1	8.1	8.1	85.366	764	764;801;800	14.5
C_3511;C_5915;C_6131;C_1429;C_18402;C_123177	C_3511;C_5915;C_6131;C_1429	7;5;5;4;3;2	7;5;5;4;3;2	7;5;5;4;3;2	>C_3511 23-Feb-2018 Strand: WS Length: 1039 Check:7;>C_5915 23-Feb-2018 Strand: WS Length:995 Check:6;>C_6131 23-Feb-2018 Strand: WS Length: 1216 Check:0;>C_1429 23-Feb-2018 Strand: WS Length:905 Check:1	6	7	7	7	2	1	1	4	6	6	5	4	2	1	1	4	6	6	5	4	2	1	1	4	6	6	5	4	14.2	14.2	14.2	59.175	541	541;567;659;540;564;569	16.8
C_3533	C_3533	6	6	4	>C_3533 23-Feb-2018 Strand: WS Length: 2805 Check:5	1	6	6	4	1	1	3	2	5	5	3	3	1	1	3	2	5	5	3	3	1	1	2	1	4	4	2	2	10.6	10.6	7.5	111.11	1015	1015	5.51					20	14			1
C_3539;C_3108	C_3539;C_3108	4;3	4;3	4;3	>C_3539 23-Feb-2018 Strand: WS Length:324 Check:4;>C_3108 23-Feb-2018 Strand: WS Length:751 Check:7	2	4	4	4	2	2	2	2	3	4	3	3	2	2	2	2	3	4	3	3	2	2	2	2	3	4	3	3	16.2	16.2	16.2	32.077	290	290;336	5.44	12	11	28	25	25	11	6	4	4
C_35811;C_35810;C_52853	C_35811;C_35810;C_52853	12;12;8	11;11;8	10;10;7	>C_35811 14-Feb-2018 Strand: WS Length: 3386 Check:3;>C_35810 14-Feb-2018 Strand: WS Length: 3228 Check:0;>C_52853 14-Feb-2018 Strand: WS Length: 2283 Check:0	3	12	11	10	1	0	3	2	9	7	9	6	0	0	2	1	8	6	8	5	0	0	2	0	7	5	7	4	9.6	8.9	8.2	154.77	1376	1376;1377;946	3.9	1		7	28	3		1
C_3589;C_74588;C_91583	C_3589	18;7;6	18;7;6	18;7;6	>C_3589 23-Feb-2018 Strand: WS Length: 1434 Check:4	3	18	18	18	1	1	3	5	14	12	14	15	1	1	3	5	14	12	14	15	1	1	3	5	14	12	14	15	26.3	26.3	26.3	89.029	790	790;410;571	10.8	1	2	2	3	1		1
C_3613	C_3613	5	5	2	>C_3613 23-Feb-2018 Strand: WS Length: 1353 Check:3	1	5	5	2	3	1	1	1	4	5	5	4	3	1	1	1	4	5	5	4	0	0	0	0	2	2	2	1	12	12	6.8	65.797	601	601	13.9				1
C_36166;C_9669	C_36166;C_9669	5;4	5;4	5;4	>C_36166 14-Feb-2018 Strand: WS Length: 1702 Check:6;>C_9669 02-Feb-2018 Strand: WS Length: 1595 Check:1	2	5	5	5	0	0	0	0	4	4	2	3	0	0	0	0	4	4	2	3	0	0	0	0	4	4	2	3	8.8	8.8	8.8	103.97	961	961;984	2	10	15	2	4
C_3639;C_3672;C_39502	C_3639;C_3672;C_39502	7;6;6	7;6;6	7;6;6	>C_3639 23-Feb-2018 Strand: WS Length: 1236 Check:2;>C_3672 23-Feb-2018 Strand: WS Length: 1236 Check:8;>C_39502 14-Feb-2018 Strand: WS Length: 1210 Check:3	3	7	7	7	3	4	6	5	4	4	6	3	3	4	6	5	4	4	6	3	3	4	6	5	4	4	6	3	14.7	14.7	14.7	84.441	769	769;717;751	11.8	1	2	1
C_36563;C_56325;C_29490;C_77879;C_154633;C_26768;C_81023	C_36563	15;4;2;1;1;1;1	15;4;2;1;1;1;1	6;1;1;0;0;0;0	>C_36563 14-Feb-2018 Strand: WS Length: 1999 Check:6	7	15	15	6	9	9	13	13	10	10	13	13	9	9	13	13	10	10	13	13	5	5	5	6	3	2	4	5	18.5	18.5	8.3	111.62	993	993;527;299;539;883;1116;1363	8.69	13	17	14	7	9	5	10	33	5
C_3658;C_97157	C_3658;C_97157	5;4	5;4	5;4	>C_3658 23-Feb-2018 Strand: WS Length: 4037 Check:8;>C_97157 23-Feb-2018 Strand: WS Length: 1530 Check:5	2	5	5	5	4	5	3	2	0	0	0	0	4	5	3	2	0	0	0	0	4	5	3	2	0	0	0	0	3.8	3.8	3.8	181.21	1572	1572;810	1.82	9	9	3	1
C_36601;C_109896	C_36601;C_10989623-Feb-2018	4;2	4;2	4;2	>C_36601 14-Feb-2018 Strand: WS Length:735 Check:3;>C_10989623-Feb-2018 Strand: WS Length:643 Check:3	2	4	4	4	0	0	0	0	1	2	2	2	0	0	0	0	1	2	2	2	0	0	0	0	1	2	2	2	11.2	11.2	11.2	56.697	500	500;473	1.25	6	2
C_3670;C_9876	C_3670;C_9876	24;21	24;21	3;1	>C_3670 23-Feb-2018 Strand: WS Length: 2456 Check:1;>C_9876 02-Feb-2018 Strand: WS Length: 2414 Check:6	2	24	24	3	12	11	11	12	20	22	18	18	12	11	11	12	20	22	18	18	1	1	1	1	3	3	3	2	30.3	30.3	3.5	117.59	1104	1104;1176	6.92	39	30	15	22	26	29	184	37	55
C_368;C_367;C_414	C_36823-Feb-2018;C_36723-Feb-2018;C_41423-Feb-2018	5;5;5	5;5;5	5;5;5	>C_36823-Feb-2018 Strand: WS Length: 1197 Check:0;>C_36723-Feb-2018 Strand: WS Length: 1415 Check:6;>C_41423-Feb-2018 Strand: WS Length: 1447 Check:8	3	5	5	5	1	2	3	2	3	4	4	4	1	2	3	2	3	4	4	4	1	2	3	2	3	4	4	4	8.3	8.3	8.3	76.89	703	703;762;778	14.9	2		1	1
C_370;C_45833;C_26775	C_37023-Feb-2018;C_45833	6;3;1	6;3;1	3;1;0	>C_37023-Feb-2018 Strand: WS Length: 1642 Check:6;>C_45833 14-Feb-2018 Strand: WS Length: 2159 Check:4	3	6	6	3	3	2	3	3	2	2	3	3	3	2	3	3	2	2	3	3	0	1	2	2	1	1	2	2	8.8	8.8	5.9	85.195	774	774;543;496	15
C_3704;C_3703;C_4228;C_104647;C_53817	C_3704;C_3703;C_4228	6;5;5;1;1	6;5;5;1;1	5;4;4;1;1	>C_3704 23-Feb-2018 Strand: WS Length: 1338 Check:6;>C_3703 23-Feb-2018 Strand: WS Length: 1085 Check:8;>C_4228 23-Feb-2018 Strand: WS Length: 1287 Check:5	5	6	6	5	4	3	2	5	1	1	0	0	4	3	2	5	1	1	0	0	4	3	2	4	1	1	0	0	12	12	9.9	69.644	617	617;626;704;462;513	8.7							2	10
C_37289	C_37289	12	11	3	>C_37289 14-Feb-2018 Strand: WS Length: 1309 Check:5	1	12	11	3	10	11	11	9	10	10	4	4	9	10	10	8	9	9	3	3	2	3	2	2	2	2	1	1	14.9	13.4	3.6	92.944	830	830	11.5	2	2	2	1	2	3	1	2
C_376;C_76929;C_144696	C_37623-Feb-2018	17;1;1	17;1;1	5;0;0	>C_37623-Feb-2018 Strand: WS Length: 1902 Check:2	3	17	17	5	8	8	5	7	12	16	15	15	8	8	5	7	12	16	15	15	1	2	1	1	2	4	4	4	30.4	30.4	11	83.551	743	743;550;665	8.34	42	47	36	37	20	17	29	20	10
C_37705;C_44782;C_3401;C_44234;C_69030;C_11463;C_35996	C_37705;C_44782;C_3401	4;3;2;1;1;1;1	4;3;2;1;1;1;1	4;3;2;1;1;1;1	>C_37705 14-Feb-2018 Strand: WS Length: 1491 Check:6;>C_44782 14-Feb-2018 Strand: WS Length: 1455 Check:2;>C_3401 23-Feb-2018 Strand: WS Length: 1452 Check:4	7	4	4	4	2	2	3	3	3	3	3	4	2	2	3	3	3	3	3	4	2	2	3	3	3	3	3	4	4.7	4.7	4.7	75.098	677	677;678;743;602;632;747;807	10.2	9	4	4	3	5	4	5	3	1
C_51860;C_37747;C_58646	C_51860;C_37747;C_58646	5;5;4	5;5;4	5;5;4	>C_51860 14-Feb-2018 Strand: WS Length: 1348 Check:8;>C_37747 14-Feb-2018 Strand: WS Length: 1395 Check:6;>C_58646 14-Feb-2018 Strand: WS Length: 1349 Check:4	3	5	5	5	2	1	2	1	3	3	4	2	2	1	2	1	3	3	4	2	2	1	2	1	3	3	4	2	10.3	10.3	10.3	82.743	750	750;809;716	9.89								1
C_3777;C_3398;C_67996	C_3777	13;6;1	13;6;1	5;2;0	>C_3777 23-Feb-2018 Strand: WS Length: 2449 Check:0	3	13	13	5	2	1	0	0	3	0	7	10	2	1	0	0	3	0	7	10	1	0	0	0	2	0	2	4	19.3	19.3	6.8	115.89	1045	1045;1090;472	6.76	1						24
C_38040;C_4333	C_38040;C_4333	4;2	4;2	4;2	>C_38040 14-Feb-2018 Strand: WS Length:836 Check:0;>C_4333 23-Feb-2018 Strand: WS Length:785 Check:0	2	4	4	4	3	4	3	3	1	1	0	0	3	4	3	3	1	1	0	0	3	4	3	3	1	1	0	0	8.3	8.3	8.3	60.319	541	541;490	19
C_38108;C_83705;C_1978	C_38108;C_83705;C_1978	4;2;2	4;2;2	4;2;2	>C_38108 14-Feb-2018 Strand: WS Length: 3248 Check:9;>C_83705 23-Feb-2018 Strand: WS Length: 1273 Check:3;>C_1978 23-Feb-2018 Strand: WS Length: 1545 Check:3	3	4	4	4	3	2	1	1	0	1	2	0	3	2	1	1	0	1	2	0	3	2	1	1	0	1	2	0	3.4	3.4	3.4	143.08	1277	1277;618;746	6		1	4	7	4	10			1
C_38170;C_29078	C_38170	8;1	8;1	3;1	>C_38170 14-Feb-2018 Strand: WS Length: 2375 Check:1	2	8	8	3	2	2	0	0	1	3	7	6	2	2	0	0	1	3	7	6	2	1	0	0	1	1	3	2	10.9	10.9	5.3	121.61	1092	1092;358	1.74	12	24	2
C_3819;C_141386	C_3819	5;1	5;1	4;0	>C_3819 23-Feb-2018 Strand: WS Length:493 Check:7	2	5	5	4	4	5	5	5	4	5	5	5	4	5	5	5	4	5	5	5	4	4	4	4	4	4	4	4	22.1	22.1	20	41.892	375	375;719	9.02	31	22	26	24	24	22	47	28	22
C_38262;C_164562;C_21599;C_117217	C_38262	14;1;1;1	14;1;1;1	2;0;0;0	>C_38262 14-Feb-2018 Strand: WS Length: 3174 Check:6	4	14	14	2	1	1	4	4	10	7	9	12	1	1	4	4	10	7	9	12	0	0	1	1	1	1	1	2	16.5	16.5	2.3	150.57	1348	1348;400;1671;1734	5.03			10	49		3	10
C_3857;C_921;C_16044;C_40738	C_3857;C_92123-Feb-2018	15;12;5;5	15;12;5;5	2;0;0;0	>C_3857 23-Feb-2018 Strand: WS Length: 2294 Check:6;>C_92123-Feb-2018 Strand: WS Length: 2485 Check:5	4	15	15	2	5	6	13	14	5	5	4	4	5	6	13	14	5	5	4	4	1	1	1	2	0	0	0	0	19.7	19.7	2.3	114.12	1041	1041;1168;1097;1173	5.05	19	14	18	12	29	71	11	2	7
C_38609;C_117342;C_87898;C_106731;C_24659	C_38609	9;2;2;1;1	9;2;2;1;1	4;0;0;0;1	>C_38609 14-Feb-2018 Strand: WS Length: 1634 Check:1	5	9	9	4	5	5	8	6	9	8	5	3	5	5	8	6	9	8	5	3	2	1	3	2	4	4	1	1	14.4	14.4	7.2	100.33	926	926;364;519;311;311	11	2	5	5	7	6	5	1	2
C_3866;C_7300;C_3536	C_3866;C_7300	7;4;2	7;4;2	6;4;2	>C_3866 23-Feb-2018 Strand: WS Length: 1588 Check:1;>C_7300 02-Feb-2018 Strand: WS Length: 1375 Check:5	3	7	7	6	6	6	5	6	4	4	6	3	6	6	5	6	4	4	6	3	5	5	4	5	4	3	5	3	11.5	11.5	10.1	95.573	881	881;517;396	12.6	4	7	12	13	5	8	1		1
C_38732	C_38732	4	4	4	>C_38732 14-Feb-2018 Strand: WS Length: 1782 Check:4	1	4	4	4	2	2	1	2	2	1	3	2	2	2	1	2	2	1	3	2	2	2	1	2	2	1	3	2	4.2	4.2	4.2	115.21	1032	1032	9.37								6
C_38756	C_38756	9	9	3	>C_38756 14-Feb-2018 Strand: WS Length: 2048 Check:5	1	9	9	3	7	5	7	6	0	0	0	0	7	5	7	6	0	0	0	0	2	1	2	2	0	0	0	0	15	15	5.6	97.756	882	882	6.12	11	7	4		1		13	16	11
C_3910;C_126121;C_43482;C_69479;C_20503;C_4003	C_3910	32;3;2;1;1;1	32;3;2;1;1;1	2;0;0;0;0;0	>C_3910 23-Feb-2018 Strand: WS Length: 2633 Check:4	6	32	32	2	11	12	15	15	25	27	24	24	11	12	15	15	25	27	24	24	0	1	1	1	2	2	1	1	34.3	34.3	3.7	138.59	1255	1255;713;952;292;352;354	5.98	74	56	86	67	210	220	54	33	26
C_39104;C_74128	C_39104	14;2	14;2	5;2	>C_39104 14-Feb-2018 Strand: WS Length:546 Check:1	2	14	14	5	14	10	9	9	8	7	8	7	14	10	9	9	8	7	8	7	5	3	1	3	2	1	2	3	27.4	27.4	13.6	45.672	413	413;274	15.1	2	2		2	3	3		2	2
C_39424	C_39424	4	4	4	>C_39424 14-Feb-2018 Strand: WS Length: 1936 Check:8	1	4	4	4	0	0	0	0	4	3	0	0	0	0	0	0	4	3	0	0	0	0	0	0	4	3	0	0	6.6	6.6	6.6	99.664	889	889	8.78								2	7
C_3947;C_3946;C_77204;C_102216;C_139739;C_15556;C_121901	C_3947;C_3946	31;17;5;3;2;1;1	25;13;2;1;1;1;1	2;0;0;0;0;0;0	>C_3947 23-Feb-2018 Strand: WS Length: 3431 Check:9;>C_3946 23-Feb-2018 Strand: WS Length: 1470 Check:4	7	31	25	2	10	10	11	14	19	16	24	25	7	8	9	10	17	14	20	21	1	1	1	1	2	1	2	1	29.6	25.3	3.8	158.19	1432	1432;756;1193;635;547;325;1007	3.4	56	97	92	81	31	31	16	5	5
C_39644	C_39644	7	6	2	>C_39644 14-Feb-2018 Strand: WS Length: 1199 Check:0	1	7	6	2	4	4	7	5	6	5	6	6	4	4	6	4	6	5	5	5	1	1	2	2	2	2	2	2	13.1	11	4.1	66.326	609	609	12.4
C_40338;C_2521;C_19781	C_40338;C_2521	4;2;1	4;2;1	2;1;1	>C_40338 14-Feb-2018 Strand: WS Length: 1950 Check:2;>C_2521 23-Feb-2018 Strand: WS Length:380 Check:3	3	4	4	2	0	0	0	0	2	4	4	4	0	0	0	0	2	4	4	4	0	0	0	0	0	2	2	2	6	6	2.5	102.08	923	923;318;565	11.9							6	1
C_4036;C_5710;C_9210;C_117612;C_67159;C_153718;C_149500;C_109929;C_78283;C_152038;C_151719;C_133630;C_143739;C_150339;C_5797;C_74626;C_144221;C_128260;C_99387;C_73746;C_104470	C_4036;C_5710;C_9210	7;7;6;3;3;2;2;2;2;2;1;1;1;1;1;1;1;1;1;1;1	7;7;6;3;3;2;2;2;2;2;1;1;1;1;1;1;1;1;1;1;1	7;7;6;3;3;2;2;2;2;2;1;1;1;1;1;1;1;1;1;1;1	>C_4036 23-Feb-2018 Strand: WS Length: 1565 Check:3;>C_5710 23-Feb-2018 Strand: WS Length: 1646 Check:8;>C_9210 02-Feb-2018 Strand: WS Length: 1609 Check:6	21	7	7	7	2	2	1	1	5	3	5	3	2	2	1	1	5	3	5	3	2	2	1	1	5	3	5	3	7.2	7.2	7.2	92.422	822	822;831;893;835;1202;501;575;714;736;892;379;473;659;802;823;858;900;914;932;986;1074	7.64	6	3	5	6	8	8	3	4	1
C_404	C_40423-Feb-2018	27	27	6	>C_40423-Feb-2018 Strand: WS Length: 3696 Check:7	1	27	27	6	4	6	9	8	17	17	26	23	4	6	9	8	17	17	26	23	2	2	1	1	3	4	6	5	20.7	20.7	3.8	193.29	1744	1744	3.57	51	88	107	88	22	35	13
C_4046;C_4045;C_42680	C_4046;C_4045	14;10;1	14;10;1	3;1;1	>C_4046 23-Feb-2018 Strand: WS Length: 1323 Check:6;>C_4045 23-Feb-2018 Strand: WS Length:691 Check:2	3	14	14	3	6	6	9	8	14	14	9	10	6	6	9	8	14	14	9	10	2	2	2	2	3	3	2	2	27.9	27.9	6.4	72.29	660	660;489;370	6.39	40	40	37	31	138	129	39	22	17
C_405;C_28891	C_40523-Feb-2018;C_28891	11;10	11;10	2;1	>C_40523-Feb-2018 Strand: WS Length: 1593 Check:8;>C_28891 14-Feb-2018 Strand: WS Length:793 Check:4	2	11	11	2	0	2	0	1	7	9	7	6	0	2	0	1	7	9	7	6	0	1	0	0	2	2	2	2	15.6	15.6	4.7	71.802	653	653;456	17.4
C_4053	C_4053	14	14	7	>C_4053 23-Feb-2018 Strand: WS Length: 1151 Check:6	1	14	14	7	3	2	4	5	10	12	12	12	3	2	4	5	10	12	12	12	3	2	3	3	5	6	7	6	30.4	30.4	14.9	64.813	589	589	12.7	13	13	8	14	14	17	7	5	4
C_4065;C_7574;C_2010	C_4065;C_7574;C_2010	7;7;5	7;7;5	7;7;5	>C_4065 23-Feb-2018 Strand: WS Length: 1015 Check:8;>C_7574 02-Feb-2018 Strand: WS Length: 1191 Check:7;>C_2010 23-Feb-2018 Strand: WS Length:923 Check:7	3	7	7	7	1	1	1	2	6	5	7	6	1	1	1	2	6	5	7	6	1	1	1	2	6	5	7	6	11.8	11.8	11.8	72.147	628	628;649;607	16.4
C_4066	C_4066	6	6	3	>C_4066 23-Feb-2018 Strand: WS Length:782 Check:5	1	6	6	3	1	1	2	3	5	3	3	5	1	1	2	3	5	3	3	5	1	1	1	2	3	2	2	2	17.2	17.2	8.9	43.869	384	384	5.32	4	1	1	3	38	38	2
C_4071;C_28261	C_4071	5;1	5;1	4;1	>C_4071 23-Feb-2018 Strand: WS Length: 1202 Check:4	2	5	5	4	0	0	0	1	3	3	3	3	0	0	0	1	3	3	3	3	0	0	0	1	3	3	2	2	14.1	14.1	9.2	66.73	595	595;502	12.6
C_42807;C_40870;C_85714;C_32847	C_42807;C_40870	8;8;2;1	8;8;2;1	8;8;2;1	>C_42807 14-Feb-2018 Strand: WS Length: 2049 Check:9;>C_40870 14-Feb-2018 Strand: WS Length: 2261 Check:6	4	8	8	8	7	4	8	8	1	3	2	2	7	4	8	8	1	3	2	2	7	4	8	8	1	3	2	2	13.3	13.3	13.3	94.116	856	856;951;309;445	6.71	10	14	7	3	1	1	33	32	29
C_40941	C_40941	6	6	2	>C_40941 14-Feb-2018 Strand: WS Length: 1197 Check:6	1	6	6	2	3	4	2	5	4	3	2	3	3	4	2	5	4	3	2	3	1	2	0	1	2	1	0	1	11.2	11.2	4.1	71.834	635	635	15.3
C_410	C_41023-Feb-2018	7	7	7	>C_41023-Feb-2018 Strand: WS Length:431 Check:8	1	7	7	7	3	3	3	3	6	5	4	3	3	3	3	3	6	5	4	3	3	3	3	3	6	5	4	3	20.8	20.8	20.8	36.781	337	337	18.3
C_41059;C_32777;C_8556	C_41059;C_32777;C_8556	4;3;3	4;3;3	4;3;3	>C_41059 14-Feb-2018 Strand: WS Length:654 Check:5;>C_32777 14-Feb-2018 Strand: WS Length:493 Check:5;>C_8556 02-Feb-2018 Strand: WS Length:577 Check:9	3	4	4	4	1	2	2	1	1	3	3	2	1	2	2	1	1	3	3	2	1	2	2	1	1	3	3	2	11.1	11.1	11.1	47.304	470	470;337;389	16.4
C_411;C_130315	C_41123-Feb-2018	32;3	32;3	28;1	>C_41123-Feb-2018 Strand: WS Length: 5155 Check:2	2	32	32	28	18	19	21	22	22	23	17	16	18	19	21	22	22	23	17	16	15	17	18	18	19	21	14	13	36.3	36.3	33.1	102.98	912	912;393	8.19	167	139	127	130	143	140	392	291	208
C_412;C_72951;C_69258	C_41223-Feb-2018	9;1;1	9;1;1	5;0;0	>C_41223-Feb-2018 Strand: WS Length: 1373 Check:1	3	9	9	5	6	6	7	5	6	8	6	5	6	6	7	5	6	8	6	5	3	3	3	2	3	5	3	2	17.1	17.1	10.3	76.784	707	707;267;619	14.9			1	1	1
C_41427;C_53516	C_41427;C_53516	4;2	4;2	4;2	>C_41427 14-Feb-2018 Strand: WS Length: 1896 Check:3;>C_53516 14-Feb-2018 Strand: WS Length: 1856 Check:7	2	4	4	4	2	3	2	3	2	2	3	3	2	3	2	3	2	2	3	3	2	3	2	3	2	2	3	3	5.8	5.8	5.8	112.18	990	990;944	9.91	1						12	8	6
C_41720;C_6574	C_41720;C_6574	18;9	9;4	2;1	>C_41720 14-Feb-2018 Strand: WS Length: 2325 Check:2;>C_6574 23-Feb-2018 Strand: WS Length:308 Check:4	2	18	9	2	6	6	4	5	16	16	13	13	2	1	1	1	7	7	5	5	0	0	0	0	2	1	2	2	15.7	7.7	3	111.06	1015	1015;257	6.1			3		18	20	2	1
C_4182;C_23975	C_4182;C_23975	6;5	6;5	6;5	>C_4182 23-Feb-2018 Strand: WS Length: 1158 Check:3;>C_23975 02-Feb-2018 Strand: WS Length:982 Check:4	2	6	6	6	5	4	4	4	3	3	3	4	5	4	4	4	3	3	3	4	5	4	4	4	3	3	3	4	12.2	12.2	12.2	63.634	557	557;486	15.8
C_421;C_49068	C_42123-Feb-2018	9;2	9;2	8;1	>C_42123-Feb-2018 Strand: WS Length:978 Check:0	2	9	9	8	3	4	4	4	9	8	4	4	3	4	4	4	9	8	4	4	2	3	3	3	8	7	3	3	20.5	20.5	19.1	70.334	635	635;518	16	1			2	3	3
C_42273;C_105103	C_42273	7;2	7;2	7;2	>C_42273 14-Feb-2018 Strand: WS Length: 2022 Check:8	2	7	7	7	6	6	6	3	0	0	0	0	6	6	6	3	0	0	0	0	6	6	6	3	0	0	0	0	7.8	7.8	7.8	142.23	1236	1236;442	12.8								7
C_4251	C_4251	9	9	2	>C_4251 23-Feb-2018 Strand: WS Length: 1047 Check:2	1	9	9	2	5	6	5	5	6	7	8	7	5	6	5	5	6	7	8	7	0	1	1	2	1	1	1	1	18.2	18.2	2.7	63.664	582	582	9.31	3	9	4	2	2			4
C_4273;C_5065;C_135609;C_123463;C_61098	C_4273;C_5065	7;7;1;1;1	7;7;1;1;1	3;3;0;1;1	>C_4273 23-Feb-2018 Strand: WS Length: 1176 Check:4;>C_5065 23-Feb-2018 Strand: WS Length: 1148 Check:4	5	7	7	3	0	0	0	0	4	3	3	3	0	0	0	0	4	3	3	3	0	0	0	0	1	2	1	0	21.3	21.3	8.7	68.676	620	620;650;216;262;865	12.8
C_4315;C_10063;C_10062	C_4315;C_10063;C_10062	34;33;21	34;33;21	5;5;4	>C_4315 23-Feb-2018 Strand: WS Length: 3179 Check:6;>C_10063 02-Feb-2018 Strand: WS Length: 3259 Check:5;>C_10062 02-Feb-2018 Strand: WS Length: 2935 Check:3	3	34	34	5	10	10	17	19	26	26	26	26	10	10	17	19	26	26	26	26	2	4	3	3	5	4	5	5	22.3	22.3	3.9	175.91	1575	1575;1567;1319	9.32	34	27	44	172	56	82	37	6	10
C_43177;C_61001	C_43177	5;1	5;1	2;0	>C_43177 14-Feb-2018 Strand: WS Length: 1834 Check:6	2	5	5	2	1	0	1	1	2	2	4	4	1	0	1	1	2	2	4	4	1	0	1	1	1	1	1	2	10.2	10.2	4.3	95.285	834	834;301	14.9
C_4321;C_41779	C_4321	15;1	5;1	5;1	>C_4321 23-Feb-2018 Strand: WS Length: 2671 Check:2	2	15	5	5	7	8	8	7	11	11	15	14	1	1	0	1	3	3	5	4	1	1	0	1	3	3	5	4	17.1	8.2	8.2	125.36	1121	1121;180	11.1	5	3	2	1	3	3		4	4
C_4334	C_4334	8	8	8	>C_4334 23-Feb-2018 Strand: WS Length: 3328 Check:6	1	8	8	8	0	0	2	2	3	4	6	6	0	0	2	2	3	4	6	6	0	0	2	2	3	4	6	6	8.3	8.3	8.3	135.16	1211	1211	3.15	5	14	12	10	2	3	2
C_4339;C_4340;C_20169;C_28597	C_4339;C_4340	12;8;3;3	12;8;3;3	12;8;3;3	>C_4339 23-Feb-2018 Strand: WS Length: 1213 Check:8;>C_4340 23-Feb-2018 Strand: WS Length:374 Check:5	4	12	12	12	10	10	10	9	7	6	9	9	10	10	10	9	7	6	9	9	10	10	10	9	7	6	9	9	17.7	17.7	17.7	69.805	634	634;409;414;420	12.5	2	3	7	6	6	6	4		2
C_43454;C_98427	C_43454	5;1	5;1	4;0	>C_43454 14-Feb-2018 Strand: WS Length:673 Check:0	2	5	5	4	2	2	1	1	5	3	0	0	2	2	1	1	5	3	0	0	2	2	1	1	4	3	0	0	19.7	19.7	16.7	44.384	395	395;399	19
C_44059;C_50886	C_44059;C_50886	4;2	4;2	2;0	>C_44059 14-Feb-2018 Strand: WS Length: 1398 Check:3;>C_50886 14-Feb-2018 Strand: WS Length:645 Check:6	2	4	4	2	1	1	1	1	3	2	3	4	1	1	1	1	3	2	3	4	0	0	0	0	1	0	2	2	6.8	6.8	4.2	81.252	731	731;418	2.86	3	14	12	2	2	3
C_44190;C_47267	C_44190	19;8	19;8	9;1	>C_44190 14-Feb-2018 Strand: WS Length: 1748 Check:4	2	19	19	9	16	18	13	13	9	8	7	8	16	18	13	13	9	8	7	8	7	8	4	6	4	3	1	2	18.3	18.3	9.2	107.5	954	954;584	6.14	26	45	32	16	36	56	52	10	31
C_442	C_44223-Feb-2018	10	8	3	>C_44223-Feb-2018 Strand: WS Length: 1723 Check:6	1	10	8	3	5	5	7	9	8	9	10	9	4	4	6	7	7	7	8	7	1	1	2	3	3	3	3	3	23.3	16.8	4.2	71.44	661	661	4.51	24	26	39	107	26	30	12	9	2
C_443;C_2792;C_11682	C_44323-Feb-2018	20;3;3	20;3;3	10;3;3	>C_44323-Feb-2018 Strand: WS Length: 1950 Check:7	3	20	20	10	7	5	9	10	14	15	16	16	7	5	9	10	14	15	16	16	3	3	4	4	9	9	7	8	24.6	24.6	14.2	104.42	939	939;417;447	6.92	65	63	58	136	31	41	27	26	18
C_4440	C_4440	6	6	2	>C_4440 23-Feb-2018 Strand: WS Length: 2038 Check:3	1	6	6	2	2	2	1	1	3	3	5	3	2	2	1	1	3	3	5	3	1	1	0	0	0	0	1	0	10.3	10.3	2.4	78.043	700	700	8.57	3							8
C_4449	C_4449	6	6	3	>C_4449 23-Feb-2018 Strand: WS Length: 1056 Check:1	1	6	6	3	3	3	2	2	5	6	4	4	3	3	2	2	5	6	4	4	2	2	1	1	3	3	3	2	15.6	15.6	7.7	74.914	688	688	9.91	2	6	3	6	1	4
C_44526;C_28887	C_44526;C_28887	4;2	4;2	4;2	>C_44526 14-Feb-2018 Strand: WS Length: 1115 Check:5;>C_28887 14-Feb-2018 Strand: WS Length: 1211 Check:8	2	4	4	4	3	2	3	2	2	3	1	2	3	2	3	2	2	3	1	2	3	2	3	2	2	3	1	2	6.7	6.7	6.7	62.506	570	570;546	16
C_4470	C_4470	15	6	2	>C_4470 23-Feb-2018 Strand: WS Length: 2885 Check:0	1	15	6	2	12	13	12	12	8	8	5	4	4	5	5	5	4	2	1	1	2	2	2	2	2	1	0	0	16.3	6.1	3.4	144.28	1337	1337	6.11	5	4	5	4	21	22	6	2	5
C_45190	C_45190	5	5	2	>C_45190 14-Feb-2018 Strand: WS Length: 1552 Check:8	1	5	5	2	2	3	2	3	3	2	2	2	2	3	2	3	3	2	2	2	1	1	0	1	1	0	0	0	10.7	10.7	4.2	82.631	756	756	12.7
C_4536;C_85704	C_4536	7;3	7;3	5;1	>C_4536 23-Feb-2018 Strand: WS Length: 1215 Check:3	2	7	7	5	5	7	6	5	0	0	0	0	5	7	6	5	0	0	0	0	4	5	5	4	0	0	0	0	11.6	11.6	8.5	74.331	672	672;458	13.5
C_4580;C_30264;C_2372	C_4580;C_30264;C_2372	9;6;5	9;6;5	8;5;4	>C_4580 23-Feb-2018 Strand: WS Length: 1189 Check:9;>C_30264 14-Feb-2018 Strand: WS Length: 1257 Check:5;>C_2372 23-Feb-2018 Strand: WS Length: 1761 Check:5	3	9	9	8	2	2	1	1	7	8	6	5	2	2	1	1	7	8	6	5	1	1	0	0	6	7	5	4	18.4	18.4	16.5	68.999	636	636;685;690	16
C_45895;C_42513;C_73500	C_45895;C_42513	4;3;1	4;3;1	4;3;1	>C_45895 14-Feb-2018 Strand: WS Length: 1969 Check:3;>C_42513 14-Feb-2018 Strand: WS Length: 2001 Check:5	3	4	4	4	1	2	2	2	2	2	2	3	1	2	2	2	2	2	2	3	1	2	2	2	2	2	2	3	7.7	7.7	7.7	105.03	965	965;905;915	7.42							18	2	4
C_4592;C_107776;C_6722	C_4592	16;1;1	16;1;1	16;1;1	>C_4592 23-Feb-2018 Strand: WS Length: 1577 Check:6	3	16	16	16	1	1	3	4	11	10	12	12	1	1	3	4	11	10	12	12	1	1	3	4	11	10	12	12	30.5	30.5	30.5	80.761	725	725;516;681	11.6		1	2
C_4601;C_57666	C_4601	5;2	5;2	3;2	>C_4601 23-Feb-2018 Strand: WS Length:623 Check:4	2	5	5	3	1	1	4	3	4	5	2	1	1	1	4	3	4	5	2	1	1	1	3	2	3	3	1	1	14.2	14.2	7.1	37.57	338	338;505	14.6	1			1					1
C_46141;C_158263;C_107369	C_46141;C_15826323-Feb-2018	4;3;1	4;3;1	4;3;1	>C_46141 14-Feb-2018 Strand: WS Length: 1019 Check:7;>C_15826323-Feb-2018 Strand: WS Length:386 Check:3	3	4	4	4	3	3	2	2	3	4	2	2	3	3	2	2	3	4	2	2	3	3	2	2	3	4	2	2	8.1	8.1	8.1	60.601	534	534;346;468	14.6
C_46218;C_47350	C_46218;C_47350	11;8	11;8	5;2	>C_46218 14-Feb-2018 Strand: WS Length: 1451 Check:1;>C_47350 14-Feb-2018 Strand: WS Length: 1413 Check:7	2	11	11	5	8	6	8	8	5	6	8	9	8	6	8	8	5	6	8	9	3	3	4	3	2	2	3	4	23.9	23.9	11.9	65.958	598	598;619	10.8	6	8	10	9	6	3		1
C_46348	C_46348	4	4	4	>C_46348 14-Feb-2018 Strand: WS Length: 1637 Check:1	1	4	4	4	1	2	3	4	2	2	0	0	1	2	3	4	2	2	0	0	1	2	3	4	2	2	0	0	4.9	4.9	4.9	115.48	1050	1050	12.2
C_4678;C_7351	C_4678	18;4	18;4	5;1	>C_4678 23-Feb-2018 Strand: WS Length: 3053 Check:3	2	18	18	5	10	5	12	10	10	9	16	14	10	5	12	10	10	9	16	14	3	1	3	2	2	2	5	4	17	17	6.5	129.71	1144	1144;678	3.53	9	9	43	108	4	1
C_4692	C_4692	10	8	3	>C_4692 23-Feb-2018 Strand: WS Length:698 Check:1	1	10	8	3	10	10	9	9	7	8	6	7	8	8	7	7	5	6	6	5	3	3	3	3	2	2	3	3	14	9.6	5.1	67.108	592	592	9.27	8	12	9	9	7	5	2
C_4693;C_2017;C_4691;C_154437;C_159029	C_4693;C_2017;C_4691	12;8;8;3;1	12;8;8;3;1	5;4;4;0;0	>C_4693 23-Feb-2018 Strand: WS Length: 1055 Check:4;>C_2017 23-Feb-2018 Strand: WS Length:367 Check:7;>C_4691 23-Feb-2018 Strand: WS Length:367 Check:3	5	12	12	5	9	8	11	11	7	7	3	7	9	8	11	11	7	7	3	7	2	2	5	4	1	2	1	2	22.1	22.1	9.1	78.346	702	702;322;342;378;470	8.81	26	35	35	27	24	24	9	4	6
C_47168;C_36590;C_43959;C_86265;C_45257;C_46229	C_47168;C_36590;C_43959	9;5;5;1;1;1	9;5;5;1;1;1	7;4;4;1;1;1	>C_47168 14-Feb-2018 Strand: WS Length: 1814 Check:4;>C_36590 14-Feb-2018 Strand: WS Length:561 Check:3;>C_43959 14-Feb-2018 Strand: WS Length: 1208 Check:1	6	9	9	7	1	1	1	1	7	7	6	8	1	1	1	1	7	7	6	8	0	0	0	0	5	5	4	6	13.1	13.1	9.7	105.96	963	963;518;726;319;380;1120	9.9		2	1					7
C_4718	C_4718	10	10	4	>C_4718 23-Feb-2018 Strand: WS Length:854 Check:7	1	10	10	4	4	5	4	5	8	7	8	9	4	5	4	5	8	7	8	9	0	0	2	3	4	3	3	3	25.5	25.5	7.8	57.53	525	525	13.5
C_4739;C_25607	C_4739;C_25607	8;5	8;5	8;5	>C_4739 23-Feb-2018 Strand: WS Length: 1250 Check:1;>C_25607 14-Feb-2018 Strand: WS Length: 1232 Check:8	2	8	8	8	0	0	1	2	5	7	5	4	0	0	1	2	5	7	5	4	0	0	1	2	5	7	5	4	16.4	16.4	16.4	51.128	464	464;571	14.5
C_4768;C_53745;C_14637;C_103092	C_4768;C_53745;C_14637	6;5;4;1	6;5;4;1	6;5;4;1	>C_4768 23-Feb-2018 Strand: WS Length: 1260 Check:9;>C_53745 14-Feb-2018 Strand: WS Length: 1186 Check:1;>C_14637 02-Feb-2018 Strand: WS Length: 1280 Check:6	4	6	6	6	1	1	2	2	3	1	3	3	1	1	2	2	3	1	3	3	1	1	2	2	3	1	3	3	12.3	12.3	12.3	71.751	636	636;621;636;742	13.8
C_5988;C_47920;C_29984;C_80569	C_5988;C_47920;C_29984	4;4;3;1	4;4;3;1	4;4;3;1	>C_5988 23-Feb-2018 Strand: WS Length:805 Check:6;>C_47920 14-Feb-2018 Strand: WS Length:711 Check:6;>C_29984 14-Feb-2018 Strand: WS Length:831 Check:2	4	4	4	4	2	1	3	4	2	1	1	1	2	1	3	4	2	1	1	1	2	1	3	4	2	1	1	1	9.8	9.8	9.8	50.959	468	468;477;564;260	18.6
C_48025	C_48025	5	5	2	>C_48025 14-Feb-2018 Strand: WS Length: 1834 Check:3	1	5	5	2	0	1	0	0	3	3	2	1	0	1	0	0	3	3	2	1	0	1	0	0	1	2	2	1	7.3	7.3	3.5	102.5	926	926	8.64								7	1
C_4821	C_4821	13	13	8	>C_4821 23-Feb-2018 Strand: WS Length: 1621 Check:2	1	13	13	8	12	12	13	12	9	9	11	12	12	12	13	12	9	9	11	12	7	7	8	7	6	6	6	7	17.5	17.5	11.5	90.984	827	827	10.3	30	27	34	34	32	32	21	10	8
C_48503;C_49726;C_15429;C_20283;C_62862	C_48503;C_49726;C_15429	4;2;2;1;1	4;2;2;1;1	4;2;2;1;1	>C_48503 14-Feb-2018 Strand: WS Length: 1247 Check:4;>C_49726 14-Feb-2018 Strand: WS Length:493 Check:8;>C_15429 02-Feb-2018 Strand: WS Length:725 Check:7	5	4	4	4	0	0	0	0	0	3	2	1	0	0	0	0	0	3	2	1	0	0	0	0	0	3	2	1	8.4	8.4	8.4	77.406	699	699;329;404;300;518	11.8
C_485;C_484;C_44631;C_65357;C_44632;C_11789;C_31331	C_48523-Feb-2018;C_48423-Feb-2018	19;12;5;3;2;1;1	19;12;5;3;2;1;1	18;12;5;3;2;1;1	>C_48523-Feb-2018 Strand: WS Length: 3361 Check:1;>C_48423-Feb-2018 Strand: WS Length: 1476 Check:4	7	19	19	18	7	6	12	15	10	11	14	13	7	6	12	15	10	11	14	13	7	6	12	15	10	10	13	12	18.6	18.6	17.7	147.86	1325	1325;864;670;531;467;334;541	3.46	23	38	45	77	20	9	1
C_4865;C_139338;C_61985	C_4865	4;1;1	4;1;1	4;1;1	>C_4865 23-Feb-2018 Strand: WS Length: 1612 Check:8	3	4	4	4	1	1	2	1	2	2	4	4	1	1	2	1	2	2	4	4	1	1	2	1	2	2	4	4	5.8	5.8	5.8	86.919	791	791;373;828	12.9
C_490;C_642;C_18675;C_11369;C_17151;C_72774	C_49023-Feb-2018;C_64223-Feb-2018	4;3;1;1;1;1	4;3;1;1;1;1	3;2;1;1;1;1	>C_49023-Feb-2018 Strand: WS Length: 1866 Check:1;>C_64223-Feb-2018 Strand: WS Length: 2132 Check:7	6	4	4	3	1	1	2	1	2	3	1	2	1	1	2	1	2	3	1	2	1	1	2	1	2	2	1	2	6.4	6.4	5.1	85.917	761	761;745;218;277;822;826	11
C_6887;C_7120;C_4941;C_141677;C_154292;C_151700;C_157454;C_80378;C_42555;C_51189	C_6887;C_7120;C_4941	13;13;13;1;1;1;1;1;1;1	13;13;13;1;1;1;1;1;1;1	4;4;4;0;0;0;0;0;0;0	>C_6887 23-Feb-2018 Strand: WS Length: 1163 Check:7;>C_7120 02-Feb-2018 Strand: WS Length: 1189 Check:2;>C_4941 23-Feb-2018 Strand: WS Length: 1139 Check:5	10	13	13	4	2	3	4	4	11	11	11	11	2	3	4	4	11	11	11	11	0	0	1	2	4	3	3	3	19.2	19.2	7.1	71.014	624	624;672;693;443;466;624;685;695;797;815	13	2	5	3		2	1	2
C_494;C_19924;C_20484	C_49423-Feb-2018	17;6;2	17;6;2	16;5;2	>C_49423-Feb-2018 Strand: WS Length: 1693 Check:4	3	17	17	16	3	3	8	5	13	15	17	17	3	3	8	5	13	15	17	17	2	2	7	4	12	14	16	16	26	26	26	70.516	646	646;299;325	13.1	5	9	11	13	6	10	5	7	3
C_4963;C_4620	C_4963;C_4620	8;6	8;6	4;2	>C_4963 23-Feb-2018 Strand: WS Length:771 Check:2;>C_4620 23-Feb-2018 Strand: WS Length:796 Check:8	2	8	8	4	3	1	2	3	5	4	7	7	3	1	2	3	5	4	7	7	2	1	1	1	3	3	4	4	25.2	25.2	14.7	45.043	401	401;398	18.7
C_4975;C_28264	C_4975	5;1	5;1	5;1	>C_4975 23-Feb-2018 Strand: WS Length:981 Check:8	2	5	5	5	0	0	1	0	5	2	2	2	0	0	1	0	5	2	2	2	0	0	1	0	5	2	2	2	16	16	16	50.566	468	468;487	16.1
C_4987;C_3316	C_4987	8;1	8;1	3;0	>C_4987 23-Feb-2018 Strand: WS Length: 1132 Check:9	2	8	8	3	1	2	1	2	4	4	5	7	1	2	1	2	4	4	5	7	0	0	0	1	2	2	2	3	13.9	13.9	5.6	66.203	574	574;418	15.4
C_5013	C_5013	16	16	3	>C_5013 23-Feb-2018 Strand: WS Length: 1703 Check:7	1	16	16	3	4	4	5	4	15	15	14	16	4	4	5	4	15	15	14	16	0	0	0	0	2	2	1	3	27.8	27.8	3.8	88.963	796	796	8.4	33	34	19	28	25	17	16	5	3
C_5028;C_27278;C_21231	C_5028;C_27278;C_21231	4;2;2	4;2;2	4;2;2	>C_5028 23-Feb-2018 Strand: WS Length: 1116 Check:6;>C_27278 14-Feb-2018 Strand: WS Length:652 Check:9;>C_21231 02-Feb-2018 Strand: WS Length:961 Check:0	3	4	4	4	1	2	2	3	1	1	1	1	1	2	2	3	1	1	1	1	1	2	2	3	1	1	1	1	10.3	10.3	10.3	72.258	638	638;430;539	14.9							2		1
C_50733;C_50419	C_50733;C_50419	6;6	6;6	2;2	>C_50733 14-Feb-2018 Strand: WS Length: 1354 Check:9;>C_50419 14-Feb-2018 Strand: WS Length: 1485 Check:6	2	6	6	2	2	1	3	2	4	5	6	5	2	1	3	2	4	5	6	5	0	0	0	0	1	1	2	2	14.3	14.3	7.7	72.392	659	659;660	14.1	1	1	4	1
C_5075;C_99091	C_5075	18;2	18;2	3;1	>C_5075 23-Feb-2018 Strand: WS Length: 1681 Check:4	2	18	18	3	2	2	3	5	15	14	15	11	2	2	3	5	15	14	15	11	0	0	0	1	2	3	2	2	29	29	5.2	95.249	870	870;859	8.03	29	21	12	14	12	10	27	58	47
C_5082	C_5082	4	4	3	>C_5082 23-Feb-2018 Strand: WS Length: 2214 Check:9	1	4	4	3	0	0	0	0	2	3	4	4	0	0	0	0	2	3	4	4	0	0	0	0	1	2	3	3	6.2	6.2	5.3	116.33	1034	1034	5.68	2	3			1		16
C_5095;C_19428;C_137604;C_94575;C_101386	C_5095	13;2;1;1;1	13;2;1;1;1	12;2;1;1;1	>C_5095 23-Feb-2018 Strand: WS Length: 1397 Check:3	5	13	13	12	2	1	2	4	6	8	8	10	2	1	2	4	6	8	8	10	2	1	2	4	6	8	7	10	20.7	20.7	20.7	84.186	764	764;343;574;604;630	11.5	2	8	7	8	4	4
C_510;C_36384	C_51023-Feb-2018	10;1	10;1	6;1	>C_51023-Feb-2018 Strand: WS Length: 1439 Check:7	2	10	10	6	2	3	4	4	9	8	8	7	2	3	4	4	9	8	8	7	2	3	2	2	6	5	5	4	18.2	18.2	10.6	80.26	729	729;970	12	1		2	4
C_87754;C_51144;C_58067	C_87754;C_51144	5;5;1	5;5;1	5;5;1	>C_87754 23-Feb-2018 Strand: WS Length:897 Check:4;>C_51144 14-Feb-2018 Strand: WS Length: 1355 Check:4	3	5	5	5	1	1	1	2	5	3	3	3	1	1	1	2	5	3	3	3	1	1	1	2	5	3	3	3	12	12	12	60.334	542	542;568;373	18.3
C_5143;C_947;C_946	C_5143;C_94723-Feb-2018;C_94623-Feb-2018	11;10;7	11;10;7	11;10;7	>C_5143 23-Feb-2018 Strand: WS Length: 1581 Check:2;>C_94723-Feb-2018 Strand: WS Length: 1763 Check:7;>C_94623-Feb-2018 Strand: WS Length:822 Check:2	3	11	11	11	2	2	2	1	7	5	6	9	2	2	2	1	7	5	6	9	2	2	2	1	7	5	6	9	15.4	15.4	15.4	81.573	736	736;752;492	10.7	3	4	3	4	1	3	1
C_51469;C_6388;C_7367	C_51469;C_6388;C_7367	4;4;3	4;4;3	4;4;3	>C_51469 14-Feb-2018 Strand: WS Length: 1035 Check:4;>C_6388 23-Feb-2018 Strand: WS Length: 1053 Check:6;>C_7367 02-Feb-2018 Strand: WS Length: 1065 Check:7	3	4	4	4	1	1	1	1	3	4	2	1	1	1	1	1	3	4	2	1	1	1	1	1	3	4	2	1	10.8	10.8	10.8	55.634	500	500;543;546	18.4
C_5151;C_36;C_911;C_15532	C_5151;C_36;C_91123-Feb-2018	4;2;2;1	4;2;2;1	4;2;2;1	>C_5151 23-Feb-2018 Strand: WS Length: 1088 Check:3;>C_36 23-Feb-2018 Strand: WS Length:421 Check:0;>C_91123-Feb-2018 Strand: WS Length:357 Check:0	4	4	4	4	2	3	2	2	2	3	2	2	2	3	2	2	2	3	2	2	2	3	2	2	2	3	2	2	12.7	12.7	12.7	69.553	639	639;289;304;521	14.3	3	1	2	1	2	4	2
C_51600	C_51600	7	6	4	>C_51600 14-Feb-2018 Strand: WS Length:808 Check:5	1	7	6	4	4	2	5	4	6	4	1	2	4	2	4	3	5	4	1	2	2	1	2	2	3	3	0	0	18.6	15.2	11.8	61.488	566	566	12								1
C_5162	C_5162	5	5	5	>C_5162 23-Feb-2018 Strand: WS Length: 1149 Check:0	1	5	5	5	0	0	2	3	4	5	0	0	0	0	2	3	4	5	0	0	0	0	2	3	4	5	0	0	8.8	8.8	8.8	93.574	876	876	15.9
C_5733;C_5181;C_29883	C_5733;C_5181	4;4;1	4;4;1	4;4;1	>C_5733 23-Feb-2018 Strand: WS Length: 1746 Check:2;>C_5181 23-Feb-2018 Strand: WS Length: 4140 Check:9	3	4	4	4	1	1	1	1	2	2	3	3	1	1	1	1	2	2	3	3	1	1	1	1	2	2	3	3	4.9	4.9	4.9	101.45	930	930;938;539	10.3		1						2
C_51850;C_30951;C_64524	C_51850;C_30951	6;3;2	6;3;2	6;3;2	>C_51850 14-Feb-2018 Strand: WS Length:754 Check:7;>C_30951 14-Feb-2018 Strand: WS Length:498 Check:3	3	6	6	6	3	4	1	3	0	0	0	0	3	4	1	3	0	0	0	0	3	4	1	3	0	0	0	0	13.7	13.7	13.7	58.351	512	512;384;282	15.9
C_51891;C_44025;C_90835	C_51891;C_44025;C_90835	4;3;2	4;3;2	4;3;2	>C_51891 14-Feb-2018 Strand: WS Length:989 Check:1;>C_44025 14-Feb-2018 Strand: WS Length: 1038 Check:3;>C_90835 23-Feb-2018 Strand: WS Length:795 Check:0	3	4	4	4	0	0	1	1	2	2	0	1	0	0	1	1	2	2	0	1	0	0	1	1	2	2	0	1	11	11	11	54.337	474	474;486;481	15.7
C_51994;C_85027;C_90777;C_85026;C_91449	C_51994;C_85027;C_90777	4;2;2;1;1	4;2;2;1;1	2;1;1;0;0	>C_51994 14-Feb-2018 Strand: WS Length: 1158 Check:8;>C_85027 23-Feb-2018 Strand: WS Length:340 Check:8;>C_90777 23-Feb-2018 Strand: WS Length: 1216 Check:7	5	4	4	2	2	1	2	3	0	0	0	0	2	1	2	3	0	0	0	0	1	1	2	2	0	0	0	0	9	9	4.1	55.101	488	488;276;477;244;489	7.91						2	3		6
C_5226	C_5226	6	6	5	>C_5226 23-Feb-2018 Strand: WS Length: 1073 Check:7	1	6	6	5	1	1	1	2	3	6	4	4	1	1	1	2	3	6	4	4	1	1	1	2	3	5	3	3	17.4	17.4	14.9	65.079	597	597	16.6
C_5255;C_19855;C_6741	C_5255;C_19855	12;9;1	6;5;1	5;4;1	>C_5255 23-Feb-2018 Strand: WS Length: 1521 Check:0;>C_19855 02-Feb-2018 Strand: WS Length: 1483 Check:9	3	12	6	5	7	9	8	9	9	10	11	10	3	4	4	4	5	5	5	4	2	3	3	3	4	4	4	3	22.6	13	11.6	89.141	820	820;838;397	12.4	1	1		1
C_5256;C_15176	C_5256	11;1	11;1	4;1	>C_5256 23-Feb-2018 Strand: WS Length: 2667 Check:7	2	11	11	4	6	5	8	9	5	5	10	9	6	5	8	9	5	5	10	9	2	1	3	3	1	1	3	3	9.9	9.9	3.3	141.04	1239	1239;296	4.09	8	6	35	38	7	4
C_5266	C_5266	18	18	2	>C_5266 23-Feb-2018 Strand: WS Length: 1588 Check:4	1	18	18	2	13	14	15	16	10	11	13	12	13	14	15	16	10	11	13	12	1	2	2	2	0	0	0	0	26.7	26.7	2.7	81.96	729	729	10	17	33	27	25	24	16	11	5	6
C_5307	C_5307	10	10	2	>C_5307 23-Feb-2018 Strand: WS Length: 1673 Check:8	1	10	10	2	1	1	3	3	8	8	6	8	1	1	3	3	8	8	6	8	0	0	1	2	2	2	1	2	13	13	2.4	89.243	822	822	6.83	11	10	8	10	7	6	34	27	19
C_533	C_53323-Feb-2018	8	8	2	>C_53323-Feb-2018 Strand: WS Length: 1719 Check:8	1	8	8	2	4	3	3	2	5	6	5	5	4	3	3	2	5	6	5	5	0	0	0	0	1	2	1	2	13.9	13.9	4.1	96.931	880	880	9.51	2	4	2	5	1	1		2
C_5336	C_5336	15	15	5	>C_5336 23-Feb-2018 Strand: WS Length: 1638 Check:4	1	15	15	5	2	2	6	6	10	10	9	13	2	2	6	6	10	10	9	13	1	1	1	2	4	4	4	5	23.9	23.9	8.3	98.335	867	867	3.31	17	14	19	80	3	1
C_534	C_53423-Feb-2018	6	6	5	>C_53423-Feb-2018 Strand: WS Length: 1027 Check:1	1	6	6	5	3	4	4	3	0	1	2	1	3	4	4	3	0	1	2	1	2	3	3	2	0	1	1	1	11.5	11.5	9	61.907	547	547	12.6								1
C_53468;C_33952	C_53468	7;1	4;1	4;1	>C_53468 14-Feb-2018 Strand: WS Length: 1198 Check:2	2	7	4	4	4	4	3	4	1	2	3	2	3	2	0	2	0	1	2	1	3	2	0	2	0	1	2	1	16.5	10.5	10.5	80.782	733	733;641	13.1
C_5368;C_6470;C_3950;C_18844;C_156180;C_89609;C_21504;C_67790;C_53900;C_68099;C_119504;C_56348;C_154549;C_62473;C_137304;C_76977	C_5368;C_6470;C_3950;C_18844	5;5;4;3;2;2;2;2;2;2;1;1;1;1;1;1	5;5;4;3;2;2;2;2;2;2;1;1;1;1;1;1	5;5;4;3;2;2;2;2;2;2;1;1;1;1;1;1	>C_5368 23-Feb-2018 Strand: WS Length:998 Check:8;>C_6470 23-Feb-2018 Strand: WS Length:992 Check:6;>C_3950 23-Feb-2018 Strand: WS Length:939 Check:3;>C_18844 02-Feb-2018 Strand: WS Length:865 Check:7	16	5	5	5	0	0	2	3	4	4	3	3	0	0	2	3	4	4	3	3	0	0	2	3	4	4	3	3	10.6	10.6	10.6	61.542	547	547;583;519;524;411;418;424;499;548;561;397;459;503;526;560;579	18.7
C_5384;C_1736;C_18271;C_20101;C_45727;C_1737;C_38006	C_5384;C_1736;C_18271	38;37;24;17;17;14;3	9;9;4;1;2;5;2	8;8;4;0;2;4;2	>C_5384 23-Feb-2018 Strand: WS Length: 2920 Check:6;>C_1736 23-Feb-2018 Strand: WS Length: 2808 Check:8;>C_18271 02-Feb-2018 Strand: WS Length: 1629 Check:1	7	38	9	8	8	9	12	12	27	29	29	28	1	1	3	1	4	5	6	6	1	1	2	1	3	4	5	5	30	6.5	5.1	150.61	1345	1345;1289;984;925;1910;710;1068	5.1	5	10	24	39	1	1
C_5413;C_5412;C_106906	C_5413;C_5412	7;7;3	7;7;3	3;3;0	>C_5413 23-Feb-2018 Strand: WS Length:579 Check:0;>C_5412 23-Feb-2018 Strand: WS Length:592 Check:8	3	7	7	3	4	4	4	4	7	7	6	7	4	4	4	4	7	7	6	7	1	1	1	1	3	3	3	3	14.4	14.4	11.4	48.641	439	439;447;668	4.92	21	28	50	32	69	64	14	14	10
C_541;C_152289	C_54123-Feb-2018	11;1	11;1	10;1	>C_54123-Feb-2018 Strand: WS Length:656 Check:7	2	11	11	10	5	5	5	5	9	9	11	11	5	5	5	5	9	9	11	11	5	5	5	5	9	9	10	10	39.1	39.1	36.7	46.31	417	417;294	6.91	12	8	7	8	64	73	15	3	2
C_5414	C_5414	8	7	5	>C_5414 23-Feb-2018 Strand: WS Length:652 Check:1	1	8	7	5	2	3	5	6	7	8	5	7	1	2	4	5	6	7	4	6	0	1	2	3	4	5	3	4	19	19	15.5	43.901	464	464	5.12	4	5	23	10	25	29	2	1
C_54280	C_54280	9	9	4	>C_54280 14-Feb-2018 Strand: WS Length: 1067 Check:0	1	9	9	4	3	3	2	2	4	3	9	7	3	3	2	2	4	3	9	7	2	0	1	1	2	1	4	3	19.6	19.6	9	68.507	613	613	13.1
C_5451;C_17768	C_5451;C_17768	10;8	10;8	3;1	>C_5451 23-Feb-2018 Strand: WS Length:908 Check:4;>C_17768 02-Feb-2018 Strand: WS Length:983 Check:8	2	10	10	3	2	2	4	3	8	8	8	8	2	2	4	3	8	8	8	8	0	0	0	0	2	2	3	3	18.6	18.6	7.7	60.953	543	543;512	17.2
C_545	C_54523-Feb-2018	6	6	2	>C_54523-Feb-2018 Strand: WS Length: 2890 Check:7	1	6	6	2	1	1	2	4	4	4	5	5	1	1	2	4	4	4	5	5	1	1	1	1	1	1	2	1	11.6	11.6	6.6	84.854	753	753	9.53	1	5	2	3	2
C_54623	C_54623	7	7	3	>C_54623 14-Feb-2018 Strand: WS Length: 2106 Check:9	1	7	7	3	4	3	2	3	2	3	4	6	4	3	2	3	2	3	4	6	3	2	1	1	1	1	1	2	11.5	11.5	6.1	103.83	933	933	7.12	2	1				3	24	4	6
C_547	C_54723-Feb-2018	29	29	2	>C_54723-Feb-2018 Strand: WS Length: 1836 Check:8	1	29	29	2	21	20	25	27	22	20	25	27	21	20	25	27	22	20	25	27	1	2	2	2	2	1	2	2	22.9	22.9	2.1	110.16	1010	1010	9.94	103	125	113	122	80	82	52	46	24
C_54735;C_70797	C_54735;C_70797	7;4	7;4	5;3	>C_54735 14-Feb-2018 Strand: WS Length: 1510 Check:0;>C_70797 23-Feb-2018 Strand: WS Length:976 Check:0	2	7	7	5	6	7	3	3	3	4	1	1	6	7	3	3	3	4	1	1	4	5	3	3	3	4	1	0	10.8	10.8	8.1	101.17	906	906;692	9.33							2	21
C_54861;C_24870;C_27947	C_54861;C_24870	8;5;3	8;5;3	8;5;3	>C_54861 14-Feb-2018 Strand: WS Length: 1315 Check:3;>C_24870 02-Feb-2018 Strand: WS Length:437 Check:2	3	8	8	8	4	3	3	3	5	7	3	1	4	3	3	3	5	7	3	1	4	3	3	3	5	7	3	1	14.1	14.1	14.1	75.001	681	681;373;489	10.9
C_5508;C_4169;C_39380;C_81096	C_5508;C_4169	6;5;1;1	6;5;1;1	6;5;1;1	>C_5508 23-Feb-2018 Strand: WS Length: 1739 Check:1;>C_4169 23-Feb-2018 Strand: WS Length: 1625 Check:6	4	6	6	6	3	2	1	1	4	4	5	5	3	2	1	1	4	4	5	5	3	2	1	1	4	4	5	5	12.6	12.6	12.6	88.41	788	788;761;338;379	13.9				1
C_5583;C_85817;C_49199;C_27427	C_5583;C_85817;C_49199	4;3;2;1	4;3;2;1	4;3;2;1	>C_5583 23-Feb-2018 Strand: WS Length: 1420 Check:6;>C_85817 23-Feb-2018 Strand: WS Length:609 Check:9;>C_49199 14-Feb-2018 Strand: WS Length:749 Check:1	4	4	4	4	4	4	4	4	3	3	3	4	4	4	4	4	3	3	3	4	4	4	4	4	3	3	3	4	9.7	9.7	9.7	73.315	672	672;361;414;514	13.5
C_55959;C_41908;C_38612	C_55959;C_41908;C_38612	6;5;3	6;5;3	6;5;3	>C_55959 14-Feb-2018 Strand: WS Length: 1786 Check:6;>C_41908 14-Feb-2018 Strand: WS Length: 1847 Check:6;>C_38612 14-Feb-2018 Strand: WS Length:422 Check:8	3	6	6	6	2	3	4	4	6	5	3	4	2	3	4	4	6	5	3	4	2	3	4	4	6	5	3	4	8.5	8.5	8.5	99.206	879	879;890;348	16.5
C_56283	C_56283	4	4	4	>C_56283 14-Feb-2018 Strand: WS Length:560 Check:4	1	4	4	4	2	2	3	3	3	3	4	3	2	2	3	3	3	3	4	3	2	2	3	3	3	3	4	3	12.9	12.9	12.9	44.279	402	402	5.68	2	2			15	16	9		3
C_5635;C_64088	C_5635	5;1	5;1	5;1	>C_5635 23-Feb-2018 Strand: WS Length: 2161 Check:7	2	5	5	5	5	4	3	5	1	1	0	0	5	4	3	5	1	1	0	0	5	4	3	5	1	1	0	0	6.1	6.1	6.1	91.238	823	823;351	8.06							8	13	10
C_56416;C_13156;C_13155;C_62366;C_154674;C_25158;C_21379;C_49794;C_83264;C_25159;C_54258;C_94601;C_31657	C_56416;C_13156;C_13155	7;4;4;3;2;2;2;1;1;1;1;1;1	7;4;4;3;2;2;2;1;1;1;1;1;1	4;4;4;2;2;2;2;1;1;0;0;0;0	>C_56416 14-Feb-2018 Strand: WS Length: 1714 Check:6;>C_13156 02-Feb-2018 Strand: WS Length: 1015 Check:8;>C_13155 02-Feb-2018 Strand: WS Length:984 Check:4	13	7	7	4	2	2	2	2	6	5	3	4	2	2	2	2	6	5	3	4	2	2	2	2	3	4	2	3	10.7	10.7	6.6	94.489	848	848;543;567;445;307;392;433;310;463;478;487;880;1120	9.6	10	12	9	10	8	8	9	17	16
C_568;C_11424;C_569	C_56823-Feb-2018	7;3;1	4;0;1	4;0;1	>C_56823-Feb-2018 Strand: WS Length: 1935 Check:9	3	7	4	4	3	2	2	3	5	6	5	6	1	1	1	1	3	3	3	4	1	1	1	1	3	3	3	4	13	7	7	99.896	911	911;689;392	11.8	4	4	4	4		2	4	5
C_5745;C_19204;C_1630;C_96152;C_87954	C_5745;C_19204;C_1630;C_96152	6;4;4;3;1	6;4;4;3;1	2;2;1;1;1	>C_5745 23-Feb-2018 Strand: WS Length: 1677 Check:1;>C_19204 02-Feb-2018 Strand: WS Length: 1047 Check:5;>C_1630 23-Feb-2018 Strand: WS Length: 1497 Check:6;>C_96152 23-Feb-2018 Strand: WS Length:588 Check:8	5	6	6	2	1	0	1	1	5	4	4	4	1	0	1	1	5	4	4	4	0	0	0	0	1	1	0	0	8.8	8.8	2.8	93.339	830	830;618;768;425;310	11.4	1
C_58016	C_58016	4	4	2	>C_58016 14-Feb-2018 Strand: WS Length: 1134 Check:4	1	4	4	2	1	1	1	1	2	3	3	3	1	1	1	1	2	3	3	3	0	1	0	1	1	2	2	1	10.3	10.3	5.9	69.647	629	629	13
C_581;C_9269;C_582	C_58123-Feb-2018;C_9269;C_58223-Feb-2018	4;3;2	4;3;2	4;3;2	>C_58123-Feb-2018 Strand: WS Length: 2018 Check:1;>C_9269 02-Feb-2018 Strand: WS Length: 1931 Check:9;>C_58223-Feb-2018 Strand: WS Length: 1510 Check:6	3	4	4	4	2	2	1	2	1	1	1	1	2	2	1	2	1	1	1	1	2	2	1	2	1	1	1	1	5	5	5	104.45	933	933;992;847	7.18	2		2	1	1	3	11	6	8
C_6889;C_5820;C_8538;C_126268;C_350;C_58103	C_6889;C_5820;C_8538	8;8;4;1;1;1	8;8;4;1;1;1	6;6;2;1;1;0	>C_6889 23-Feb-2018 Strand: WS Length: 1543 Check:9;>C_5820 23-Feb-2018 Strand: WS Length: 1885 Check:4;>C_8538 02-Feb-2018 Strand: WS Length: 1075 Check:6	6	8	8	6	4	4	2	2	3	4	7	5	4	4	2	2	3	4	7	5	2	2	2	1	2	2	5	3	17.6	17.6	15.1	96.334	869	869;988;698;350;538;919	6.41	6	5	1		2	1	48	12	3
C_5829;C_47384;C_3905;C_163359	C_5829	17;1;1;1	17;1;1;1	5;0;0;0	>C_5829 23-Feb-2018 Strand: WS Length: 2662 Check:1	4	17	17	5	13	10	13	13	14	13	14	10	13	10	13	13	14	13	14	10	3	3	4	4	4	3	4	3	19	19	5.8	112.76	1006	1006;237;270;291	5.43	26	12	14	15	91	92	10	9	8
C_58391;C_36520;C_164950	C_58391;C_36520	6;3;1	6;3;1	5;3;0	>C_58391 14-Feb-2018 Strand: WS Length:939 Check:2;>C_36520 14-Feb-2018 Strand: WS Length:323 Check:7	3	6	6	5	4	6	4	5	4	5	3	4	4	6	4	5	4	5	3	4	3	5	3	4	3	4	2	3	8.6	8.6	8.6	54.535	499	499;335;476	16.9					2		1
C_5912	C_5912	7	7	5	>C_5912 23-Feb-2018 Strand: WS Length: 1291 Check:8	1	7	7	5	1	0	2	2	2	4	6	7	1	0	2	2	2	4	6	7	1	0	2	2	2	3	5	5	17.4	17.4	13.6	64.099	581	581	14.8
C_5940	C_5940	4	4	3	>C_5940 23-Feb-2018 Strand: WS Length: 1640 Check:3	1	4	4	3	0	0	0	0	1	2	4	3	0	0	0	0	1	2	4	3	0	0	0	0	0	1	3	2	13.5	13.5	11.2	58.776	519	519	18.4
C_5970;C_118668;C_98885;C_127077;C_152481;C_148768	C_5970	19;4;3;2;2;1	17;3;2;1;1;1	15;2;1;0;0;0	>C_5970 23-Feb-2018 Strand: WS Length: 2337 Check:2	6	19	17	15	9	9	12	11	16	15	16	15	8	8	11	9	15	14	15	14	6	7	9	7	13	12	13	12	23.7	21.8	19.2	101.85	928	928;440;546;352;418;494	9.65	48	47	38	50	37	37	78	84	96
C_598;C_600;C_30853;C_57023	C_59823-Feb-2018	6;1;1;1	6;1;1;1	2;1;1;1	>C_59823-Feb-2018 Strand: WS Length:806 Check:5	4	6	6	2	0	0	0	0	5	4	5	5	0	0	0	0	5	4	5	5	0	0	0	0	2	1	1	1	14.1	14.1	4.6	60.139	545	545;209;484;1578	12
C_60136	C_60136	4	4	4	>C_60136 14-Feb-2018 Strand: WS Length:788 Check:4	1	4	4	4	3	3	3	4	2	3	3	3	3	3	3	4	2	3	3	3	3	3	3	4	2	3	3	3	10.5	10.5	10.5	64.153	593	593	18.4
C_6016;C_74875	C_6016;C_74875	4;3	4;3	4;3	>C_6016 23-Feb-2018 Strand: WS Length: 1327 Check:0;>C_74875 23-Feb-2018 Strand: WS Length:949 Check:9	2	4	4	4	2	3	2	1	3	3	3	4	2	3	2	1	3	3	3	4	2	3	2	1	3	3	3	4	16.2	16.2	16.2	60.733	542	542;484	17.6
C_6036	C_6036	5	5	5	>C_6036 23-Feb-2018 Strand: WS Length: 2575 Check:4	1	5	5	5	4	4	4	4	2	0	1	1	4	4	4	4	2	0	1	1	4	4	4	4	2	0	1	1	5.2	5.2	5.2	135.76	1233	1233	5.9	1		1	1	11	11		1	4
C_604	C_60423-Feb-2018	4	4	2	>C_60423-Feb-2018 Strand: WS Length: 1040 Check:8	1	4	4	2	0	0	0	0	2	1	2	4	0	0	0	0	2	1	2	4	0	0	0	0	1	0	1	2	7.6	7.6	4.7	54.291	472	472	18
C_6043	C_6043	15	15	4	>C_6043 23-Feb-2018 Strand: WS Length: 1218 Check:9	1	15	15	4	1	2	4	4	12	14	5	5	1	2	4	4	12	14	5	5	0	1	1	1	3	4	1	1	20.6	20.6	9.2	71.78	654	654	15.8
C_6086;C_6106;C_127628;C_81686;C_152510	C_6086;C_6106	7;7;2;1;1	7;7;2;1;1	3;3;1;1;0	>C_6086 23-Feb-2018 Strand: WS Length: 1185 Check:1;>C_6106 23-Feb-2018 Strand: WS Length: 1180 Check:9	5	7	7	3	4	3	4	3	6	6	3	3	4	3	4	3	6	6	3	3	2	1	2	1	2	2	1	1	13.4	13.4	5.9	78.681	694	694;861;290;259;462	8.13	15	18	10	11	7	8	13	29	18
C_6125;C_8919;C_30481	C_6125;C_8919	8;7;1	8;7;1	8;7;1	>C_6125 23-Feb-2018 Strand: WS Length: 4455 Check:3;>C_8919 02-Feb-2018 Strand: WS Length: 3876 Check:4	3	8	8	8	0	0	0	1	2	3	6	8	0	0	0	1	2	3	6	8	0	0	0	1	2	3	6	8	6.6	6.6	6.6	201.15	1855	1855;1606;460	2.45	18	10	7	3	3	2
C_6169;C_145276;C_55246	C_6169	13;1;1	13;1;1	8;1;1	>C_6169 23-Feb-2018 Strand: WS Length: 1872 Check:6	3	13	13	8	0	0	0	0	12	9	6	8	0	0	0	0	12	9	6	8	0	0	0	0	7	7	5	6	18.7	18.7	11.1	105.2	938	938;176;277	5.75	2	1			23	12	22
C_618;C_620;C_2960;C_155715	C_61823-Feb-2018	11;4;4;1	11;4;4;1	5;3;3;0	>C_61823-Feb-2018 Strand: WS Length: 2497 Check:0	4	11	11	5	8	8	9	8	9	9	9	9	8	8	9	8	9	9	9	9	2	2	3	3	3	3	3	3	23.9	23.9	9.3	90.065	799	799;423;484;480	9.27	26	36	26	29	14	19	17	49	18
C_6222	C_6222	4	4	3	>C_6222 23-Feb-2018 Strand: WS Length:990 Check:7	1	4	4	3	0	0	1	1	2	2	1	2	0	0	1	1	2	2	1	2	0	0	0	0	1	1	0	1	12.4	12.4	10.6	58.008	510	510	15
C_6233;C_9698;C_11328	C_6233;C_9698;C_11328	8;6;6	8;6;6	8;6;6	>C_6233 23-Feb-2018 Strand: WS Length: 1122 Check:1;>C_9698 02-Feb-2018 Strand: WS Length:915 Check:8;>C_11328 02-Feb-2018 Strand: WS Length:986 Check:3	3	8	8	8	0	1	0	0	6	6	7	7	0	1	0	0	6	6	7	7	0	1	0	0	6	6	7	7	15.3	15.3	15.3	60.432	535	535;419;432	10.6
C_6272;C_652;C_499	C_6272;C_65223-Feb-2018;C_49923-Feb-2018	6;5;5	6;5;5	6;5;5	>C_6272 23-Feb-2018 Strand: WS Length: 1095 Check:3;>C_65223-Feb-2018 Strand: WS Length: 1153 Check:1;>C_49923-Feb-2018 Strand: WS Length: 1028 Check:5	3	6	6	6	3	5	5	4	4	3	4	3	3	5	5	4	4	3	4	3	3	5	5	4	4	3	4	3	9.8	9.8	9.8	69.298	613	613;605;642	13.2	4	3	6	7	6	7	2	4	6
C_62742	C_62742	5	5	5	>C_62742 23-Feb-2018 Strand: WS Length: 1313 Check:7	1	5	5	5	4	5	4	4	1	1	0	0	4	5	4	4	1	1	0	0	4	5	4	4	1	1	0	0	8.2	8.2	8.2	124.75	1146	1146	18.2
C_63;C_64	C_63	7;2	7;2	7;2	>C_63 23-Feb-2018 Strand: WS Length: 1115 Check:9	2	7	7	7	2	2	3	4	6	6	6	6	2	2	3	4	6	6	6	6	2	2	3	4	6	6	6	6	21.6	21.6	21.6	56.291	505	505;375	17.7						1
C_6304;C_2408;C_14384;C_11796;C_14228;C_23616	C_6304;C_2408;C_14384	12;7;7;5;3;1	12;7;7;5;3;1	2;2;2;0;0;0	>C_6304 23-Feb-2018 Strand: WS Length: 1294 Check:7;>C_2408 23-Feb-2018 Strand: WS Length:685 Check:7;>C_14384 02-Feb-2018 Strand: WS Length:692 Check:0	6	12	12	2	6	8	10	8	8	10	11	11	6	8	10	8	8	10	11	11	2	2	2	2	2	2	2	2	14.6	14.6	1.7	80.013	725	725;437;465;506;401;301	5.74	38	33	88	58	62	36	13	7	8
C_6324;C_13414;C_26725;C_6698;C_8591;C_158591;C_112014	C_6324	8;3;2;2;2;1;1	8;3;2;2;2;1;1	7;2;2;1;1;0;0	>C_6324 23-Feb-2018 Strand: WS Length: 3715 Check:9	7	8	8	7	5	5	6	5	3	2	4	5	5	5	6	5	3	2	4	5	4	4	5	4	2	1	3	4	7	7	5.9	175.16	1640	1640;701;618;896;1073;392;466	3.74	7	14	13	52		1			1
C_6326;C_12792;C_925;C_12793	C_6326;C_12792;C_92523-Feb-2018;C_12793	10;7;7;7	4;2;2;2	2;2;2;2	>C_6326 23-Feb-2018 Strand: WS Length: 1052 Check:8;>C_12792 02-Feb-2018 Strand: WS Length:702 Check:1;>C_92523-Feb-2018 Strand: WS Length:681 Check:5;>C_12793 02-Feb-2018 Strand: WS Length:929 Check:6	4	10	4	2	7	9	8	8	9	8	9	9	3	3	3	3	4	3	3	4	2	2	2	2	2	2	2	2	20.7	7.6	2.5	53.551	484	484;389;428;547	7.19	17	13	31	22	33	17	8	9	6
C_6334;C_2938;C_59957	C_6334;C_2938	4;3;1	4;3;1	3;3;1	>C_6334 23-Feb-2018 Strand: WS Length: 1057 Check:4;>C_2938 23-Feb-2018 Strand: WS Length:306 Check:4	3	4	4	3	2	3	2	4	2	3	4	2	2	3	2	4	2	3	4	2	1	2	1	3	1	2	3	1	6.8	6.8	5.3	63.661	601	601;340;776	13.5
C_6340;C_17575;C_44338;C_10962;C_75380;C_3563	C_6340	9;3;1;1;1;1	5;0;0;0;1;0	2;0;0;0;0;0	>C_6340 23-Feb-2018 Strand: WS Length: 3360 Check:3	6	9	5	2	2	1	3	6	8	6	7	7	1	1	2	4	5	3	4	4	1	1	1	1	2	1	1	1	9.4	6.2	2.2	155.83	1381	1381;956;496;554;570;1291	3.74	3		8	23	1	3
C_6348;C_6270;C_36150;C_67452	C_6348	5;1;1;1	5;1;1;1	5;1;1;1	>C_6348 23-Feb-2018 Strand: WS Length: 1563 Check:2	4	5	5	5	0	0	1	0	2	3	3	4	0	0	1	0	2	3	3	4	0	0	1	0	2	3	3	4	9	9	9	85.422	767	767;424;454;709	15.1
C_6431	C_6431	7	7	7	>C_6431 23-Feb-2018 Strand: WS Length: 1999 Check:7	1	7	7	7	2	3	1	2	6	4	3	3	2	3	1	2	6	4	3	3	2	3	1	2	6	4	3	3	11.5	11.5	11.5	98.913	886	886	17
C_64381	C_64381	9	9	4	>C_64381 23-Feb-2018 Strand: WS Length: 1527 Check:7	1	9	9	4	7	7	7	7	0	0	0	0	7	7	7	7	0	0	0	0	3	3	3	3	0	0	0	0	12.4	12.4	5.7	97.301	865	865	14.6				1
C_65;C_11867;C_56335	C_65;C_11867	7;5;1	7;5;1	3;2;0	>C_65 23-Feb-2018 Strand: WS Length:885 Check:9;>C_11867 02-Feb-2018 Strand: WS Length:771 Check:2	3	7	7	3	3	3	3	3	5	7	7	6	3	3	3	3	5	7	7	6	0	0	0	0	1	3	3	3	25.2	25.2	8.8	39.307	353	353;348;543	13.4	3	3	4	4	4	5	4		3
C_6508;C_58487	C_6508	4;1	4;1	3;0	>C_6508 23-Feb-2018 Strand: WS Length: 1999 Check:3	2	4	4	3	0	1	2	2	4	4	1	0	0	1	2	2	4	4	1	0	0	1	1	1	3	3	1	0	8	8	5.9	102.01	936	936;720	11
C_6518;C_1423;C_15413	C_6518;C_1423;C_15413	4;3;2	4;3;2	4;3;2	>C_6518 23-Feb-2018 Strand: WS Length: 1099 Check:2;>C_1423 23-Feb-2018 Strand: WS Length: 1103 Check:2;>C_15413 02-Feb-2018 Strand: WS Length: 1424 Check:9	3	4	4	4	2	1	1	0	2	2	2	1	2	1	1	0	2	2	2	1	2	1	1	0	2	2	2	1	11.8	11.8	11.8	64.408	567	567;559;488	15.6
C_653;C_5919	C_65323-Feb-2018;C_5919	16;12	16;12	3;2	>C_65323-Feb-2018 Strand: WS Length: 1125 Check:4;>C_5919 23-Feb-2018 Strand: WS Length: 1142 Check:7	2	16	16	3	5	6	6	6	11	12	14	15	5	6	6	6	11	12	14	15	2	2	2	2	3	3	2	2	25.9	25.9	6.3	83.407	762	762;696	12.4	22	27	24	19	25	25	20	19	10
C_654	C_65423-Feb-2018	17	11	4	>C_65423-Feb-2018 Strand: WS Length: 1435 Check:9	1	17	11	4	7	7	10	11	11	12	9	7	5	5	6	7	5	7	5	2	1	1	1	3	1	2	2	1	24.9	17.5	5.1	90.451	824	824	9.97	2	10	1	1	2	1
C_6563;C_6564	C_6563;C_6564	4;3	4;3	2;1	>C_6563 23-Feb-2018 Strand: WS Length: 1314 Check:2;>C_6564 23-Feb-2018 Strand: WS Length: 1281 Check:6	2	4	4	2	2	2	4	3	3	3	2	2	2	2	4	3	3	3	2	2	1	1	2	2	2	2	1	1	7.2	7.2	4.9	69.149	610	610;611	15.4
C_65694	C_65694	4	4	2	>C_65694 23-Feb-2018 Strand: WS Length: 2421 Check:2	1	4	4	2	0	0	0	0	0	1	3	4	0	0	0	0	0	1	3	4	0	0	0	0	0	0	2	2	10.2	10.2	6	64.999	568	568	18.9
C_6602;C_25900	C_6602	7;2	7;2	3;0	>C_6602 23-Feb-2018 Strand: WS Length: 1436 Check:8	2	7	7	3	1	1	2	1	3	4	7	6	1	1	2	1	3	4	7	6	1	1	0	0	1	1	3	2	13.4	13.4	6.3	79.243	714	714;366	11
C_66111	C_66111	6	6	6	>C_66111 23-Feb-2018 Strand: WS Length: 1018 Check:9	1	6	6	6	5	6	6	5	5	6	5	5	5	6	6	5	5	6	5	5	5	6	6	5	5	6	5	5	17.6	17.6	17.6	69.812	615	615	14		2	3	5	2	5	5	8	3
C_6643;C_16918	C_6643	5;1	5;1	2;0	>C_6643 23-Feb-2018 Strand: WS Length: 1092 Check:2	2	5	5	2	1	1	2	1	4	5	5	5	1	1	2	1	4	5	5	5	1	1	2	1	2	2	2	2	11.5	11.5	5	77.79	716	716;549	9.47	1							8
C_6650;C_6649;C_117464	C_6650;C_6649	11;11;1	11;11;1	11;11;1	>C_6650 23-Feb-2018 Strand: WS Length: 1910 Check:6;>C_6649 23-Feb-2018 Strand: WS Length: 1990 Check:2	3	11	11	11	4	5	4	5	7	5	9	7	4	5	4	5	7	5	9	7	4	5	4	5	7	5	9	7	17.1	17.1	17.1	94.574	844	844;876;384	9.77								7
C_665	C_66523-Feb-2018	4	4	3	>C_66523-Feb-2018 Strand: WS Length: 1175 Check:5	1	4	4	3	2	2	4	3	4	3	2	1	2	2	4	3	4	3	2	1	2	2	3	2	3	2	2	1	12.2	12.2	10.3	57.457	523	523	14.2
C_6666;C_81161	C_6666	9;1	4;0	4;0	>C_6666 23-Feb-2018 Strand: WS Length:885 Check:8	2	9	4	4	6	4	6	4	5	4	5	4	3	2	4	2	2	2	2	3	3	2	4	2	2	2	2	3	13.9	7.5	7.5	68.509	613	613;318	16.9						1
C_6681	C_6681	5	5	5	>C_6681 23-Feb-2018 Strand: WS Length:313 Check:0	1	5	5	5	1	1	1	1	4	5	2	2	1	1	1	1	4	5	2	2	1	1	1	1	4	5	2	2	12.1	12.1	12.1	35.236	321	321	17.8
C_6702;C_16158;C_9720;C_6832;C_15301	C_6702;C_16158	4;3;1;1;1	4;3;1;1;1	4;3;1;1;1	>C_6702 23-Feb-2018 Strand: WS Length: 1873 Check:2;>C_16158 02-Feb-2018 Strand: WS Length: 2051 Check:3	5	4	4	4	0	0	1	2	4	4	3	1	0	0	1	2	4	4	3	1	0	0	1	2	4	4	3	1	6.8	6.8	6.8	94.725	859	859;929;287;371;477	7.56	2						2	6	8
C_6735;C_34038	C_6735;C_34038	5;4	5;4	5;4	>C_6735 23-Feb-2018 Strand: WS Length: 1642 Check:6;>C_34038 14-Feb-2018 Strand: WS Length: 1016 Check:0	2	5	5	5	0	0	0	0	2	3	2	3	0	0	0	0	2	3	2	3	0	0	0	0	2	3	2	3	9.7	9.7	9.7	85.76	759	759;575	12
C_6747;C_212;C_128819	C_6747;C_21223-Feb-2018	10;7;2	10;7;2	2;0;0	>C_6747 23-Feb-2018 Strand: WS Length: 1572 Check:5;>C_21223-Feb-2018 Strand: WS Length: 1104 Check:8	3	10	10	2	1	2	3	2	10	10	2	2	1	2	3	2	10	10	2	2	0	0	0	0	2	2	0	0	16.4	16.4	3	93.635	854	854;639;512	13.9			1
C_6749;C_6750;C_6751	C_6749;C_6750	6;6;1	6;6;1	6;6;1	>C_6749 23-Feb-2018 Strand: WS Length: 1642 Check:0;>C_6750 23-Feb-2018 Strand: WS Length: 1689 Check:0	3	6	6	6	0	0	1	1	6	6	5	5	0	0	1	1	6	6	5	5	0	0	1	1	6	6	5	5	8.5	8.5	8.5	92.85	836	836;870;492	12.4	1	1		1	1
C_6764;C_23636	C_6764	19;4	19;4	5;2	>C_6764 23-Feb-2018 Strand: WS Length: 2250 Check:3	2	19	19	5	1	2	3	2	14	14	11	12	1	2	3	2	14	14	11	12	0	0	0	0	2	3	2	2	22.4	22.4	7.5	119.15	1077	1077;592	7.31	11	5	5	3	4	4	68	15	10
C_682	C_68223-Feb-2018	7	7	3	>C_68223-Feb-2018 Strand: WS Length:849 Check:4	1	7	7	3	1	0	1	1	5	5	7	5	1	0	1	1	5	5	7	5	1	0	0	0	2	2	3	2	12.2	12.2	6	50.564	449	449	9.14	2	2	6	4	2	3	1	1
C_683	C_68323-Feb-2018	4	4	4	>C_68323-Feb-2018 Strand: WS Length:431 Check:4	1	4	4	4	0	0	0	1	2	3	4	4	0	0	0	1	2	3	4	4	0	0	0	1	2	3	4	4	11.6	11.6	11.6	38.97	352	352	10	4	4	2	1	2	1
C_68661;C_4316;C_4317	C_68661	6;1;1	6;1;1	6;1;1	>C_68661 23-Feb-2018 Strand: WS Length: 1306 Check:3	3	6	6	6	0	0	0	1	3	5	2	1	0	0	0	1	3	5	2	1	0	0	0	1	3	5	2	1	14.1	14.1	14.1	62.342	555	555;268;590	13.9
C_690;C_42093	C_69023-Feb-2018;C_42093	6;3	6;3	6;3	>C_69023-Feb-2018 Strand: WS Length: 1421 Check:3;>C_42093 14-Feb-2018 Strand: WS Length: 1125 Check:7	2	6	6	6	5	4	6	6	3	4	3	3	5	4	6	6	3	4	3	3	5	4	6	6	3	4	3	3	15.3	15.3	15.3	72.618	655	655;611	12.3	1		2	2	2	2
C_69541;C_18977;C_65538;C_77339;C_45172;C_56587	C_69541;C_18977;C_65538	5;4;3;2;1;1	5;4;3;2;1;1	3;2;2;0;0;0	>C_69541 23-Feb-2018 Strand: WS Length: 1911 Check:5;>C_18977 02-Feb-2018 Strand: WS Length: 3250 Check:2;>C_65538 23-Feb-2018 Strand: WS Length: 2163 Check:6	6	5	5	3	1	1	3	3	4	4	3	4	1	1	3	3	4	4	3	4	1	1	1	2	2	2	2	3	6.9	6.9	4.3	100.92	897	897;1019;816;1094;622;898	6.76			1		7	2	18		6
C_9146;C_6975;C_8668;C_30242	C_9146;C_6975;C_8668	5;5;4;1	5;5;4;1	4;4;4;0	>C_9146 02-Feb-2018 Strand: WS Length: 1065 Check:2;>C_6975 23-Feb-2018 Strand: WS Length: 1073 Check:3;>C_8668 02-Feb-2018 Strand: WS Length: 1066 Check:1	4	5	5	4	2	1	2	2	4	3	2	2	2	1	2	2	4	3	2	2	2	1	2	2	4	2	2	2	9.3	9.3	7.8	65.671	593	593;615;659;360	11.9	6	6	5	6	6	4	1	2
C_6976	C_6976	4	4	4	>C_6976 23-Feb-2018 Strand: WS Length: 9968 Check:0	1	4	4	4	0	1	0	0	4	2	2	1	0	1	0	0	4	2	2	1	0	1	0	0	4	2	2	1	1.7	1.7	1.7	360.55	3120	3120	15.2
C_7041	C_7041	4	4	4	>C_7041 02-Feb-2018 Strand: WS Length:404 Check:2	1	4	4	4	2	2	2	2	4	3	4	4	2	2	2	2	4	3	4	4	2	2	2	2	4	3	4	4	14.3	14.3	14.3	44.306	406	406	6.22	12	10	7	10	12	18	33	8	8
C_7047;C_7046;C_798;C_154762;C_82137;C_155600;C_3812	C_7047;C_7046;C_79823-Feb-2018;C_15476223-Feb-2018	8;8;8;4;2;1;1	8;8;8;4;2;1;1	5;5;5;3;1;0;0	>C_7047 02-Feb-2018 Strand: WS Length: 1349 Check:6;>C_7046 02-Feb-2018 Strand: WS Length: 1286 Check:9;>C_79823-Feb-2018 Strand: WS Length: 1271 Check:4;>C_15476223-Feb-2018 Strand: WS Length:647 Check:2	7	8	8	5	5	6	5	6	7	8	7	6	5	6	5	6	7	8	7	6	2	3	3	3	4	5	4	3	11.8	11.8	6.1	75.147	688	688;718;878;669;880;423;1202	11.8	13	14	14	13	12	6	5	1	1
C_7118;C_7119;C_107962;C_12494;C_59759	C_7118;C_7119	12;6;1;1;1	9;4;1;1;1	6;4;1;1;1	>C_7118 02-Feb-2018 Strand: WS Length: 2525 Check:0;>C_7119 02-Feb-2018 Strand: WS Length: 1631 Check:3	5	12	9	6	10	8	9	10	7	8	7	7	7	5	7	7	4	5	5	6	4	2	5	4	2	2	2	3	14.8	11.3	7.5	112.57	1002	1002;656;288;436;694	5.33	3	1	2	3	34	40
C_71545;C_37201	C_71545	8;3	8;3	3;2	>C_71545 23-Feb-2018 Strand: WS Length: 1239 Check:5	2	8	8	3	6	6	7	7	5	6	6	6	6	6	7	7	5	6	6	6	3	3	3	3	3	3	3	3	18.4	18.4	9.5	58.273	537	537;315	8.92	9	5	10	6	7	3	2	6
C_7169;C_7170;C_6841;C_86199	C_7169;C_7170;C_6841	15;14;14;1	15;14;14;1	15;14;14;1	>C_7169 02-Feb-2018 Strand: WS Length: 1308 Check:8;>C_7170 02-Feb-2018 Strand: WS Length: 1337 Check:4;>C_6841 23-Feb-2018 Strand: WS Length: 1190 Check:3	4	15	15	15	8	6	11	12	5	7	7	7	8	6	11	12	5	7	7	7	8	6	11	12	5	7	7	7	16	16	16	80.104	708	708;629;724;512	13	1	2	2	2	2	1
C_7223;C_96475;C_26799	C_7223	18;1;1	18;1;1	7;0;0	>C_7223 02-Feb-2018 Strand: WS Length: 2802 Check:1	3	18	18	7	8	6	11	13	13	15	15	16	8	6	11	13	13	15	15	16	4	3	4	5	6	7	7	7	20.5	20.5	5.9	136.66	1245	1245;255;449	4.64	30	45	59	188	32	32	8	5	5
C_7262;C_12381;C_26425	C_7262;C_12381	15;14;7	15;14;7	13;12;6	>C_7262 02-Feb-2018 Strand: WS Length: 1887 Check:3;>C_12381 02-Feb-2018 Strand: WS Length: 1927 Check:5	3	15	15	13	8	9	8	8	14	12	11	11	8	9	8	8	14	12	11	11	7	8	7	7	12	11	10	10	22.8	22.8	20.4	103.03	930	930;916;535	7.41	15	14	4	1			15	47	30
C_7382;C_16793	C_7382;C_16793	14;12	14;12	4;3	>C_7382 02-Feb-2018 Strand: WS Length: 2322 Check:4;>C_16793 02-Feb-2018 Strand: WS Length: 3048 Check:9	2	14	14	4	1	1	1	2	7	4	12	12	1	1	1	2	7	4	12	12	0	0	0	0	3	1	4	4	14	14	4.3	126.21	1120	1120;968	8.5	5	2	7	4	16	21	7	2	1
C_739	C_73923-Feb-2018	14	7	7	>C_73923-Feb-2018 Strand: WS Length: 1985 Check:4	1	14	7	7	12	12	9	8	0	0	0	0	7	7	4	4	0	0	0	0	7	7	4	4	0	0	0	0	15	9.6	9.6	124.16	1091	1091	10.1	1						1	14
C_7421;C_76956;C_50655	C_7421	7;1;1	7;1;1	2;0;0	>C_7421 02-Feb-2018 Strand: WS Length: 1892 Check:5	3	7	7	2	5	4	4	6	6	6	4	4	5	4	4	6	6	6	4	4	2	1	1	2	1	1	1	1	13.8	13.8	4.2	95.538	864	864;569;602	7.13	19	16	8	12	3		20	34	18
C_7438	C_7438	7	5	5	>C_7438 02-Feb-2018 Strand: WS Length: 2138 Check:4	1	7	5	5	4	4	4	3	4	4	2	2	2	2	4	3	4	4	2	1	2	2	4	3	4	4	2	1	10	7.3	7.3	103.27	923	923	10.2							2	11	5
C_7464;C_3014;C_68359	C_7464;C_3014	18;10;2	18;10;2	7;3;0	>C_7464 02-Feb-2018 Strand: WS Length: 1829 Check:1;>C_3014 23-Feb-2018 Strand: WS Length:875 Check:3	3	18	18	7	11	12	13	13	14	14	17	16	11	12	13	13	14	14	17	16	4	4	5	5	6	5	6	6	33.3	33.3	12.9	77.961	720	720;547;490	10.6	38	49	42	59	36	32	10	7	10
C_7486;C_8704	C_7486;C_8704	5;5	5;5	4;4	>C_7486 02-Feb-2018 Strand: WS Length:746 Check:5;>C_8704 02-Feb-2018 Strand: WS Length:964 Check:2	2	5	5	4	4	4	3	4	5	5	5	5	4	4	3	4	5	5	5	5	3	3	2	3	4	4	4	4	13.9	13.9	9.9	46.438	416	416;455	7.45	8	9	3	3		1	5	18	2
C_7493;C_101605	C_7493	6;1	6;1	5;1	>C_7493 02-Feb-2018 Strand: WS Length: 2228 Check:2	2	6	6	5	4	2	5	3	2	2	3	3	4	2	5	3	2	2	3	3	3	1	4	2	1	1	2	2	6.3	6.3	6.3	112.61	993	993;462	7.21				3		1	16	2	7
C_7572;C_8899	C_7572;C_8899	15;14	15;14	2;2	>C_7572 02-Feb-2018 Strand: WS Length: 2089 Check:4;>C_8899 02-Feb-2018 Strand: WS Length: 1962 Check:0	2	15	15	2	1	1	1	0	10	12	8	12	1	1	1	0	10	12	8	12	0	0	0	0	1	1	1	2	23.9	23.9	2.6	93.26	862	862;801	10.8	4	5	1	3	1			3
C_760;C_23135;C_1857;C_51692	C_76023-Feb-2018;C_23135	8;4;2;1	8;4;2;1	8;4;2;1	>C_76023-Feb-2018 Strand: WS Length: 1434 Check:5;>C_23135 02-Feb-2018 Strand: WS Length:311 Check:7	4	8	8	8	1	1	1	1	8	7	5	4	1	1	1	1	8	7	5	4	1	1	1	1	8	7	5	4	15.1	15.1	15.1	74.295	674	674;298;524;190	15.4
C_763	C_76323-Feb-2018	28	5	4	>C_76323-Feb-2018 Strand: WS Length: 1919 Check:7	1	28	5	4	20	19	23	26	21	20	23	26	2	3	4	5	5	5	4	5	1	2	3	4	4	4	3	4	20.1	2.3	1.3	119.26	1098	1098	9.75	13	21	17	21	9	12	2	6	2
C_7641;C_6402;C_62595;C_23617;C_144465;C_1300;C_16493	C_7641	12;4;2;2;1;1;1	9;1;1;1;1;1;1	7;1;1;1;1;1;1	>C_7641 02-Feb-2018 Strand: WS Length:982 Check:1	7	12	9	7	2	2	9	6	7	7	7	10	1	1	6	4	5	5	5	7	0	0	4	2	4	4	3	5	17.8	15.3	12.4	71.031	652	652;474;347;788;190;252;278	5.57	18	11	36	25	30	18	10	5	6
C_7721;C_1207;C_140897;C_137955;C_114832;C_109577	C_7721;C_1207	23;22;1;1;1;1	18;17;0;0;0;0	3;3;0;0;0;0	>C_7721 02-Feb-2018 Strand: WS Length: 1650 Check:2;>C_1207 23-Feb-2018 Strand: WS Length: 1909 Check:3	6	23	18	3	20	19	21	22	17	18	21	21	16	16	17	17	14	15	16	16	3	3	2	3	2	3	2	2	24.4	20.9	4	100.33	917	917;848;390;510;606;789	10.1	72	99	91	84	76	73	49	20	17
C_772;C_104981;C_82066;C_116567;C_113758;C_116152;C_98419	C_77223-Feb-2018	15;1;1;1;1;1;1	15;1;1;1;1;1;1	3;0;0;0;0;0;0	>C_77223-Feb-2018 Strand: WS Length: 2814 Check:6	7	15	15	3	2	1	4	3	14	12	6	7	2	1	4	3	14	12	6	7	0	0	0	0	3	3	2	1	14.9	14.9	2.5	133.23	1210	1210;364;498;585;596;785;855	5.9	5	2	1	1	37	48
C_7750;C_35606	C_7750	7;1	7;1	5;1	>C_7750 02-Feb-2018 Strand: WS Length:988 Check:8	2	7	7	5	0	0	0	0	5	5	5	4	0	0	0	0	5	5	5	4	0	0	0	0	4	4	5	4	19.5	19.5	13.4	49.998	461	461;398	14.9
C_777;C_10737;C_35709	C_77723-Feb-2018	7;3;3	7;3;3	7;3;3	>C_77723-Feb-2018 Strand: WS Length:333 Check:6	3	7	7	7	5	6	5	4	4	6	6	6	5	6	5	4	4	6	6	6	5	6	5	4	4	6	6	6	11.4	11.4	11.4	47.114	420	420;242;329	11	3	5	5	2	4			1
C_7778	C_7778	7	7	7	>C_7778 02-Feb-2018 Strand: WS Length: 1603 Check:4	1	7	7	7	3	2	3	3	3	6	6	6	3	2	3	3	3	6	6	6	3	2	3	3	3	6	6	6	12.7	12.7	12.7	58.993	510	510	18.5
C_78136	C_78136	4	4	4	>C_78136 23-Feb-2018 Strand: WS Length: 1553 Check:3	1	4	4	4	3	2	3	2	3	3	3	3	3	2	3	2	3	3	3	3	3	2	3	2	3	3	3	3	4.2	4.2	4.2	115.07	1042	1042	9.69	5	13	7	6	6	1	4	2
C_78181	C_78181	7	7	7	>C_78181 23-Feb-2018 Strand: WS Length:763 Check:5	1	7	7	7	3	7	3	3	2	2	0	0	3	7	3	3	2	2	0	0	3	7	3	3	2	2	0	0	21.3	21.3	21.3	68.248	615	615	16
C_7827;C_25295;C_142163;C_93755	C_7827;C_25295	10;6;1;1	5;3;1;1	4;2;1;1	>C_7827 02-Feb-2018 Strand: WS Length: 1402 Check:7;>C_25295 02-Feb-2018 Strand: WS Length: 1054 Check:9	4	10	5	4	4	5	7	7	7	7	8	8	3	4	4	4	4	5	4	4	3	3	4	3	4	4	4	4	15.7	7.7	6.7	82.963	750	750;449;481;507	4.79	8	6	12	28	1	3
C_7875;C_74544	C_7875;C_74544	9;6	9;6	4;2	>C_7875 02-Feb-2018 Strand: WS Length: 1775 Check:4;>C_74544 23-Feb-2018 Strand: WS Length: 1483 Check:4	2	9	9	4	3	5	4	4	5	6	6	6	3	5	4	4	5	6	6	6	1	1	1	1	1	1	2	3	18.8	18.8	11.5	87.475	794	794;666	10.5	1	1	2	2				9
C_790;C_1726;C_1349;C_2413;C_7925	C_79023-Feb-2018;C_1726;C_1349;C_2413	4;3;2;2;1	4;3;2;2;1	4;3;2;2;1	>C_79023-Feb-2018 Strand: WS Length: 1129 Check:3;>C_1726 23-Feb-2018 Strand: WS Length: 1029 Check:4;>C_1349 23-Feb-2018 Strand: WS Length:791 Check:5;>C_2413 23-Feb-2018 Strand: WS Length:948 Check:2	5	4	4	4	1	0	0	0	1	0	2	3	1	0	0	0	1	0	2	3	1	0	0	0	1	0	2	3	7.6	7.6	7.6	61.931	553	553;479;440;490;557	17.7
C_791	C_79123-Feb-2018	8	6	2	>C_79123-Feb-2018 Strand: WS Length: 1771 Check:5	1	8	6	2	2	3	3	4	7	7	8	8	2	2	3	3	6	6	6	6	0	0	1	1	2	2	2	2	12.9	9.7	4.1	84.544	751	751	10.8	4	4	7	5	4	4		2	1
C_7940;C_7939;C_5696	C_7940	11;4;4	11;4;4	7;4;4	>C_7940 02-Feb-2018 Strand: WS Length: 1477 Check:0	3	11	11	7	4	3	4	4	7	6	10	8	4	3	4	4	7	6	10	8	3	2	2	3	5	4	7	5	14.6	14.6	9.3	88.43	795	795;372;391	10.2	12	16	11	17	10	7		1
C_7962	C_7962	15	15	8	>C_7962 02-Feb-2018 Strand: WS Length: 1067 Check:3	1	15	15	8	8	9	11	9	13	12	7	7	8	9	11	9	13	12	7	7	2	3	5	4	7	6	3	2	38.2	38.2	24.7	53.689	469	469	12.6	7	2	3	4	2	8	7	9	1
C_7965	C_7965	4	4	4	>C_7965 02-Feb-2018 Strand: WS Length: 1736 Check:4	1	4	4	4	2	3	3	4	4	4	3	3	2	3	3	4	4	4	3	3	2	3	3	4	4	4	3	3	7.3	7.3	7.3	87.792	822	822	10.1								8
C_7995;C_7233;C_34095;C_20828	C_7995;C_7233;C_34095	10;5;5;3	10;5;5;3	10;5;5;3	>C_7995 02-Feb-2018 Strand: WS Length: 1203 Check:5;>C_7233 02-Feb-2018 Strand: WS Length:610 Check:6;>C_34095 14-Feb-2018 Strand: WS Length:642 Check:2	4	10	10	10	7	7	9	8	7	7	7	7	7	7	9	8	7	7	7	7	7	7	9	8	7	7	7	7	16.4	16.4	16.4	69.186	616	616;375;386;353	13.5	10	9	11	12	10	11	10	8	10
C_80	C_80	51	51	36	>C_80 23-Feb-2018 Strand: WS Length: 13279 Check:4	1	51	51	36	38	41	39	37	33	36	38	36	38	41	39	37	33	36	38	36	26	29	28	27	21	24	26	24	31	31	22.8	202.45	1808	1808	8.91	191	170	129	147	111	125	475	422	337
C_8007;C_24565;C_8006;C_110498;C_135796;C_153207	C_8007;C_24565;C_8006	8;7;6;1;1;1	7;6;6;1;1;1	5;4;4;0;0;0	>C_8007 02-Feb-2018 Strand: WS Length: 1548 Check:1;>C_24565 02-Feb-2018 Strand: WS Length: 1855 Check:3;>C_8006 02-Feb-2018 Strand: WS Length: 1554 Check:9	6	8	7	5	2	4	2	2	4	4	7	5	2	4	2	2	4	4	6	4	2	3	2	2	2	2	4	2	13.7	12.6	9.6	84.627	769	769;754;773;366;427;553	9.27	9	12	11	14	6	4	5	1
C_8037;C_2884	C_8037;C_2884	8;7	8;7	2;2	>C_8037 02-Feb-2018 Strand: WS Length: 1202 Check:0;>C_2884 23-Feb-2018 Strand: WS Length: 1099 Check:9	2	8	8	2	1	1	4	2	5	5	7	8	1	1	4	2	5	5	7	8	0	0	1	0	2	1	2	2	16.3	16.3	3.7	70.842	618	618;583	14.5	1					1
C_8075;C_12615;C_45691	C_8075	14;2;2	8;2;2	8;2;2	>C_8075 02-Feb-2018 Strand: WS Length: 1002 Check:4	3	14	8	8	5	4	8	8	13	12	12	11	1	1	4	4	7	6	6	5	1	1	4	4	7	6	6	5	15.2	9.1	9.1	98.606	877	877;499;526	4.99	10	8	23	7	44	56		2	1
C_81;C_47895	C_81	13;3	13;3	4;3	>C_81 23-Feb-2018 Strand: WS Length: 1492 Check:6	2	13	13	4	7	7	3	5	3	6	10	10	7	7	3	5	3	6	10	10	3	2	0	0	0	1	4	3	19.8	19.8	5.4	96.162	830	830;221	7.15	19	13	3	2	1	2	46	15	12
C_8140;C_8139;C_13146	C_8140;C_8139;C_13146	6;5;5	6;5;5	6;5;5	>C_8140 02-Feb-2018 Strand: WS Length: 1232 Check:0;>C_8139 02-Feb-2018 Strand: WS Length: 1259 Check:2;>C_13146 02-Feb-2018 Strand: WS Length: 1148 Check:9	3	6	6	6	1	0	5	4	4	3	4	5	1	0	5	4	4	3	4	5	1	0	5	4	4	3	4	5	11.9	11.9	11.9	74.655	673	673;558;608	18.7
C_816;C_80218	C_81623-Feb-2018	19;5	19;5	19;5	>C_81623-Feb-2018 Strand: WS Length: 2139 Check:1	2	19	19	19	11	12	12	11	8	10	7	4	11	12	12	11	8	10	7	4	11	12	12	11	8	10	7	4	24.8	24.8	24.8	99.187	875	875;372	6.71	16	13	14	12	64	57	29	5	26
C_8238;C_24386;C_94170;C_8239	C_8238	5;2;1;1	5;2;1;1	5;2;1;1	>C_8238 02-Feb-2018 Strand: WS Length: 1760 Check:2	4	5	5	5	1	1	1	2	2	2	4	3	1	1	1	2	2	2	4	3	1	1	1	2	2	2	4	3	7.1	7.1	7.1	87.945	802	802;751;455;631	10.5	1			1				4
C_8304;C_136667;C_6289;C_10345;C_143587	C_8304	27;7;3;3;2	27;7;3;3;2	10;2;0;0;0	>C_8304 02-Feb-2018 Strand: WS Length: 1563 Check:3	5	27	27	10	12	12	16	18	22	23	22	23	12	12	16	18	22	23	22	23	2	2	4	5	7	9	6	6	33.7	33.7	16.4	99.495	913	913;351;309;365;162	9.2	60	58	47	56	43	43	39	74	35
C_837	C_83723-Feb-2018	6	6	6	>C_83723-Feb-2018 Strand: WS Length: 1009 Check:5	1	6	6	6	5	3	4	3	5	6	3	5	5	3	4	3	5	6	3	5	5	3	4	3	5	6	3	5	14.5	14.5	14.5	63.49	571	571	15.5
C_8423;C_8422;C_50178;C_87980	C_8423;C_8422	15;14;7;1	15;14;7;1	15;14;7;1	>C_8423 02-Feb-2018 Strand: WS Length: 2394 Check:4;>C_8422 02-Feb-2018 Strand: WS Length: 2669 Check:7	4	15	15	15	8	7	8	4	7	8	12	10	8	7	8	4	7	8	12	10	8	7	8	4	7	8	12	10	23.4	23.4	23.4	120.36	1087	1087;1037;902;610	7.08	7	4	3	1	7	18	55		11
C_8459;C_8458;C_8460	C_8459;C_8458	4;4;1	4;4;1	4;4;1	>C_8459 02-Feb-2018 Strand: WS Length: 2121 Check:6;>C_8458 02-Feb-2018 Strand: WS Length: 2023 Check:7	3	4	4	4	0	0	0	0	4	3	2	3	0	0	0	0	4	3	2	3	0	0	0	0	4	3	2	3	7	7	7	95.591	870	870;903;370	8.5								10	10
C_8544	C_8544	4	4	4	>C_8544 02-Feb-2018 Strand: WS Length:379 Check:5	1	4	4	4	4	4	4	4	1	1	3	3	4	4	4	4	1	1	3	3	4	4	4	4	1	1	3	3	19.5	19.5	19.5	28.847	261	261	2.47	31	21	11	11	10	2
C_8578	C_8578	15	4	3	>C_8578 02-Feb-2018 Strand: WS Length: 1964 Check:7	1	15	4	3	4	4	5	4	14	12	14	14	0	0	0	0	3	1	3	3	0	0	0	0	2	1	2	2	25.4	6.4	4.9	91.221	823	823	10.8
C_86008;C_26372;C_114137;C_25600	C_86008;C_26372	8;5;2;1	8;5;2;1	8;5;2;1	>C_86008 23-Feb-2018 Strand: WS Length: 1641 Check:0;>C_26372 14-Feb-2018 Strand: WS Length: 1114 Check:4	4	8	8	8	7	7	5	6	4	4	3	3	7	7	5	6	4	4	3	3	7	7	5	6	4	4	3	3	10.5	10.5	10.5	88.58	791	791;561;460;403	10.2	3	2	4	4	2	1
C_8630;C_6492	C_8630	8;2	8;2	5;2	>C_8630 02-Feb-2018 Strand: WS Length:771 Check:5	2	8	8	5	0	1	3	2	8	8	6	7	0	1	3	2	8	8	6	7	0	0	1	0	5	5	3	4	15.5	15.5	9.7	61.497	549	549;288	12.3
C_8690;C_6333	C_8690	7;1	7;1	7;1	>C_8690 02-Feb-2018 Strand: WS Length: 1552 Check:7	2	7	7	7	1	1	2	1	3	3	5	5	1	1	2	1	3	3	5	5	1	1	2	1	3	3	5	5	14.5	14.5	14.5	75.882	669	669;402	10.5
C_871	C_87123-Feb-2018	6	6	6	>C_87123-Feb-2018 Strand: WS Length: 1019 Check:2	1	6	6	6	2	4	3	3	6	5	5	5	2	4	3	3	6	5	5	5	2	4	3	3	6	5	5	5	14.4	14.4	14.4	41.574	375	375	6.89	13	11	4	4	2	1	1	11	2
C_8726;C_11476;C_32795	C_8726;C_11476	11;8;2	11;8;2	9;8;2	>C_8726 02-Feb-2018 Strand: WS Length: 2114 Check:6;>C_11476 02-Feb-2018 Strand: WS Length: 1322 Check:1	3	11	11	9	9	6	9	9	7	7	8	7	9	6	9	9	7	7	8	7	7	5	7	7	6	6	7	6	17.9	17.9	16.4	102.33	921	921;559;468	5.54	15	15	11	31	2	7	16	26	5
C_873;C_107954;C_154610;C_43150	C_87323-Feb-2018	34;4;1;1	34;4;1;1	3;0;0;0	>C_87323-Feb-2018 Strand: WS Length: 2624 Check:0	4	34	34	3	13	11	14	15	28	28	25	30	13	11	14	15	28	28	25	30	0	0	1	0	2	1	3	3	29.3	29.3	2.7	122.89	1112	1112;587;299;441	6.05	90	76	130	90	205	208	43	29	16
C_874;C_15773;C_10256;C_42662;C_6877;C_42183;C_156941;C_153438;C_37102;C_13947	C_87423-Feb-2018;C_15773;C_10256;C_42662;C_6877	6;5;5;5;5;2;1;1;1;1	6;5;5;5;5;2;1;1;1;1	6;5;5;5;5;2;1;1;1;1	>C_87423-Feb-2018 Strand: WS Length: 1166 Check:5;>C_15773 02-Feb-2018 Strand: WS Length: 1171 Check:5;>C_10256 02-Feb-2018 Strand: WS Length: 1031 Check:0;>C_42662 14-Feb-2018 Strand: WS Length: 1243 Check:0;>C_6877 23-Feb-2018 Strand: WS Le	10	6	6	6	0	0	2	2	5	5	3	5	0	0	2	2	5	5	3	5	0	0	2	2	5	5	3	5	10.8	10.8	10.8	76.316	667	667;589;593;611;698;552;427;534;587;856	15.5
C_8766;C_51951	C_8766	4;1	4;1	2;0	>C_8766 02-Feb-2018 Strand: WS Length: 1506 Check:3	2	4	4	2	0	0	0	0	4	2	0	1	0	0	0	0	4	2	0	1	0	0	0	0	2	0	0	1	8.1	8.1	4.3	84.706	770	770;355	5.29					6		1
C_8812;C_135961	C_8812	7;1	7;1	7;1	>C_8812 02-Feb-2018 Strand: WS Length: 5616 Check:3	2	7	7	7	5	5	6	5	0	0	0	0	5	5	6	5	0	0	0	0	5	5	6	5	0	0	0	0	4.6	4.6	4.6	198.3	1795	1795;326	1.47	19	8	3
C_8820;C_131352	C_8820	27;1	27;1	4;0	>C_8820 02-Feb-2018 Strand: WS Length: 1641 Check:6	2	27	27	4	9	9	10	7	21	22	17	18	9	9	10	7	21	22	17	18	0	1	2	2	3	4	2	2	38.2	38.2	5.6	97.094	869	869;172	7.41	17	15	11	17	96	93	30	3	6
C_8823;C_23289;C_15846;C_15845;C_99054	C_8823;C_23289	9;6;3;3;3	9;6;3;3;3	9;6;3;3;3	>C_8823 02-Feb-2018 Strand: WS Length: 1755 Check:6;>C_23289 02-Feb-2018 Strand: WS Length: 1025 Check:3	5	9	9	9	5	4	3	3	8	8	9	9	5	4	3	3	8	8	9	9	5	4	3	3	8	8	9	9	15.3	15.3	15.3	81.933	754	754;538;259;360;370	7.77	10	13	6	3	2			24	2
C_8829	C_8829	31	4	2	>C_8829 02-Feb-2018 Strand: WS Length: 2335 Check:8	1	31	4	2	13	12	14	15	24	26	25	24	2	1	2	1	4	4	4	3	1	0	1	0	2	2	2	2	36	4.9	2.2	131.47	1187	1187	5.6		1	4	2	14	21	1
C_888	C_88823-Feb-2018	8	8	8	>C_88823-Feb-2018 Strand: WS Length: 1071 Check:0	1	8	8	8	0	0	1	2	5	6	8	7	0	0	1	2	5	6	8	7	0	0	1	2	5	6	8	7	15.6	15.6	15.6	56.112	482	482	17.8
C_8886	C_8886	13	13	2	>C_8886 02-Feb-2018 Strand: WS Length: 1971 Check:9	1	13	13	2	10	10	12	12	7	10	9	10	10	10	12	12	7	10	9	10	1	2	2	2	1	2	1	1	21.8	21.8	3.7	102.38	953	953	4.71	96	55	47	42	41	35	20	7	10
C_8917;C_27233;C_73176	C_8917;C_27233	4;3;1	4;3;1	4;3;1	>C_8917 02-Feb-2018 Strand: WS Length: 1927 Check:0;>C_27233 14-Feb-2018 Strand: WS Length: 1331 Check:3	3	4	4	4	0	0	0	1	3	1	3	4	0	0	0	1	3	1	3	4	0	0	0	1	3	1	3	4	6.1	6.1	6.1	97.158	885	885;635;788	6.4	1	1					12		1
C_899;C_897;C_898	C_89923-Feb-2018;C_89723-Feb-2018;C_89823-Feb-2018	10;10;7	10;10;7	10;10;7	>C_89923-Feb-2018 Strand: WS Length: 1359 Check:3;>C_89723-Feb-2018 Strand: WS Length: 1427 Check:6;>C_89823-Feb-2018 Strand: WS Length: 1430 Check:8	3	10	10	10	3	3	3	2	7	9	7	8	3	3	3	2	7	9	7	8	3	3	3	2	7	9	7	8	19.9	19.9	19.9	73.308	652	652;881;736	14
C_9024	C_9024	4	4	4	>C_9024 02-Feb-2018 Strand: WS Length:998 Check:0	1	4	4	4	0	0	1	1	4	3	2	3	0	0	1	1	4	3	2	3	0	0	1	1	4	3	2	3	5.8	5.8	5.8	78.109	694	694	14.1
C_906;C_23023;C_120694;C_21130	C_90623-Feb-2018;C_23023	5;4;1;1	5;4;1;1	3;2;1;0	>C_90623-Feb-2018 Strand: WS Length: 1487 Check:9;>C_23023 02-Feb-2018 Strand: WS Length: 2111 Check:9	4	5	5	3	4	3	2	3	4	4	2	2	4	3	2	3	4	4	2	2	3	3	2	2	2	3	1	1	9.8	9.8	5.8	89.397	805	805;603;261;613	12
C_9069	C_9069	11	11	2	>C_9069 02-Feb-2018 Strand: WS Length: 1408 Check:7	1	11	11	2	5	5	6	6	10	9	8	7	5	5	6	6	10	9	8	7	1	1	1	1	2	2	2	1	23.7	23.7	6.6	79.689	731	731	12	1	1		1	1
C_9087;C_43351	C_9087	25;4	25;4	2;0	>C_9087 02-Feb-2018 Strand: WS Length: 1850 Check:3	2	25	25	2	8	9	7	7	22	23	17	16	8	9	7	7	22	23	17	16	0	0	0	0	2	2	1	0	22.2	22.2	1.7	113.54	1047	1047;351	6.06	42	33	61	43	146	178	22	22	12
C_9097	C_9097	12	12	4	>C_9097 02-Feb-2018 Strand: WS Length: 3090 Check:6	1	12	12	4	7	7	9	9	2	2	2	2	7	7	9	9	2	2	2	2	2	2	2	3	0	1	0	0	12.2	12.2	4.4	168.02	1485	1485	6.22	4	4	19	16	9	7	1
C_9112;C_9114;C_118435	C_9112;C_9114	11;7;1	11;7;1	5;1;0	>C_9112 02-Feb-2018 Strand: WS Length: 1394 Check:0;>C_9114 02-Feb-2018 Strand: WS Length: 1281 Check:4	3	11	11	5	10	10	10	10	4	4	6	5	10	10	10	10	4	4	6	5	4	4	5	5	3	3	3	3	17.1	17.1	8.1	80.515	729	729;647;307	11.1	7	9	9	7	8	8	2		2
C_9134;C_1000	C_9134;C_1000	4;2	4;2	2;1	>C_9134 02-Feb-2018 Strand: WS Length:943 Check:2;>C_1000 23-Feb-2018 Strand: WS Length:824 Check:4	2	4	4	2	1	0	2	2	3	2	3	2	1	0	2	2	3	2	3	2	0	0	1	1	2	1	1	1	9	9	4	71.557	631	631;566	16.9
C_9144;C_18258;C_22321;C_89726;C_66784	C_9144	8;2;2;1;1	7;2;2;0;0	7;2;2;0;0	>C_9144 02-Feb-2018 Strand: WS Length: 1086 Check:9	5	8	7	7	2	2	6	4	8	7	3	4	1	1	5	3	7	6	2	3	1	1	5	3	7	6	2	3	22.7	21	21	58.335	528	528;250;299;334;659	16.2
C_916;C_5870	C_91623-Feb-2018;C_5870	13;11	13;11	3;1	>C_91623-Feb-2018 Strand: WS Length: 1079 Check:1;>C_5870 23-Feb-2018 Strand: WS Length: 1161 Check:3	2	13	13	3	6	7	5	7	12	9	8	8	6	7	5	7	12	9	8	8	2	3	2	3	3	2	3	3	29.4	29.4	6.5	62.677	551	551;486	13.5
C_9173;C_9174;C_148749	C_9173	5;2;1	5;2;1	5;2;1	>C_9173 02-Feb-2018 Strand: WS Length: 1228 Check:5	3	5	5	5	3	4	3	3	3	4	1	1	3	4	3	3	3	4	1	1	3	4	3	3	3	4	1	1	11.3	11.3	11.3	67.485	604	604;456;246	6.62	7	6	3	2	1	3	8	15	12
C_9253;C_56951;C_85522	C_9253;C_56951	5;3;2	5;3;2	5;3;2	>C_9253 02-Feb-2018 Strand: WS Length: 1520 Check:7;>C_56951 14-Feb-2018 Strand: WS Length: 1503 Check:0	3	5	5	5	1	0	0	1	3	3	2	2	1	0	0	1	3	3	2	2	1	0	0	1	3	3	2	2	11.5	11.5	11.5	86.4	803	803;772;614	12.6
C_9259;C_90836	C_9259	10;4	10;4	9;4	>C_9259 02-Feb-2018 Strand: WS Length: 3242 Check:3	2	10	10	9	7	6	7	6	4	4	2	2	7	6	7	6	4	4	2	2	7	6	6	6	4	4	2	2	8.9	8.9	7.9	139.22	1271	1271;466	6.36	7	6	6	3	24	19	16	4	14
C_9266;C_24044	C_9266;C_24044	6;5	6;5	2;1	>C_9266 02-Feb-2018 Strand: WS Length: 1239 Check:4;>C_24044 02-Feb-2018 Strand: WS Length: 1045 Check:0	2	6	6	2	5	4	5	4	2	3	3	4	5	4	5	4	2	3	3	4	2	1	1	1	0	1	1	1	11.9	11.9	4.1	77.098	705	705;653	12.4				2		1
C_9281;C_74602;C_87601;C_158630;C_96308;C_33812;C_81945	C_9281	17;4;1;1;1;1;1	17;4;1;1;1;1;1	10;0;0;0;0;0;0	>C_9281 02-Feb-2018 Strand: WS Length: 1352 Check:7	7	17	17	10	6	6	4	5	17	17	15	13	6	6	4	5	17	17	15	13	3	3	1	2	10	10	9	9	27.7	27.7	19.7	87.714	795	795;1130;333;569;809;1107;1114	7.44	45	45	16	19	13	16	45	75	87
C_9309;C_13727	C_9309	4;1	4;1	4;1	>C_9309 02-Feb-2018 Strand: WS Length:354 Check:9	2	4	4	4	2	2	2	2	3	4	3	2	2	2	2	2	3	4	3	2	2	2	2	2	3	4	3	2	10.5	10.5	10.5	39.844	351	351;374	14.9
C_9350;C_88653;C_116091;C_103327	C_9350	20;4;1;1	20;4;1;1	20;4;1;1	>C_9350 02-Feb-2018 Strand: WS Length: 1913 Check:0	4	20	20	20	17	18	17	18	12	11	13	10	17	18	17	18	12	11	13	10	17	18	17	18	12	11	13	10	31.6	31.6	31.6	106.77	995	995;512;687;786	7.95	71	54	46	40	32	38	113	96	104
C_9386;C_3044;C_2593	C_9386;C_3044;C_2593	9;8;7	9;8;7	9;8;7	>C_9386 02-Feb-2018 Strand: WS Length: 1217 Check:6;>C_3044 23-Feb-2018 Strand: WS Length: 1185 Check:4;>C_2593 23-Feb-2018 Strand: WS Length: 1344 Check:5	3	9	9	9	2	2	1	1	5	6	5	7	2	2	1	1	5	6	5	7	2	2	1	1	5	6	5	7	17.6	17.6	17.6	77.761	693	693;629;696	10.8	7	7	7	8	8	8	8	6	6
C_9389;C_1582;C_13147;C_52961;C_74920;C_24760;C_152659	C_9389	5;2;1;1;1;1;1	5;2;1;1;1;1;1	3;1;0;0;0;0;0	>C_9389 02-Feb-2018 Strand: WS Length: 1060 Check:9	7	5	5	3	1	1	1	0	1	0	2	3	1	1	1	0	1	0	2	3	1	1	1	0	0	0	2	2	6.1	6.1	4	75.276	668	668;257;402;463;496;514;532	18.1
C_9563;C_63204	C_9563	10;1	4;1	4;1	>C_9563 02-Feb-2018 Strand: WS Length: 1316 Check:5	2	10	4	4	4	5	3	4	8	8	8	10	0	0	1	2	4	4	3	4	0	0	1	2	4	4	3	4	21.8	7.4	7.4	71.111	648	648;483	13.6
C_9670;C_63029;C_96958	C_9670	4;1;1	4;1;1	3;1;1	>C_9670 02-Feb-2018 Strand: WS Length:940 Check:2	3	4	4	3	0	1	0	0	2	2	3	2	0	1	0	0	2	2	3	2	0	0	0	0	1	1	2	1	11.9	11.9	8.4	53.618	489	489;247;885	11.6
C_9743	C_9743	4	4	4	>C_9743 02-Feb-2018 Strand: WS Length: 2006 Check:1	1	4	4	4	0	0	0	0	2	3	1	3	0	0	0	0	2	3	1	3	0	0	0	0	2	3	1	3	9.1	9.1	9.1	57.939	497	497	15.5
C_9761	C_9761	11	11	4	>C_9761 02-Feb-2018 Strand: WS Length: 1607 Check:4	1	11	11	4	4	4	7	7	6	7	7	6	4	4	7	7	6	7	7	6	1	1	2	2	3	3	4	4	16.9	16.9	7.9	89.748	809	809	11			1
C_976;C_977;C_27546	C_97623-Feb-2018;C_97723-Feb-2018;C_27546	4;3;3	4;3;3	4;3;3	>C_97623-Feb-2018 Strand: WS Length: 1369 Check:8;>C_97723-Feb-2018 Strand: WS Length: 1422 Check:9;>C_27546 14-Feb-2018 Strand: WS Length: 1362 Check:5	3	4	4	4	0	1	2	3	3	4	1	0	0	1	2	3	3	4	1	0	0	1	2	3	3	4	1	0	8.5	8.5	8.5	81.519	732	732;653;702	13.4
C_9771	C_9771	10	4	2	>C_9771 02-Feb-2018 Strand: WS Length:439 Check:4	1	10	4	2	8	8	8	9	5	4	4	4	4	3	3	3	1	2	1	1	2	1	1	1	1	1	1	1	23.6	12.1	8.2	50.104	462	462	6.4	12	13	10	6	6	8	21	16	11
C_9840;C_10035;C_52322	C_9840;C_10035;C_52322	8;7;4	8;7;4	8;7;4	>C_9840 02-Feb-2018 Strand: WS Length: 1357 Check:1;>C_10035 02-Feb-2018 Strand: WS Length: 1243 Check:5;>C_52322 14-Feb-2018 Strand: WS Length: 1657 Check:2	3	8	8	8	3	2	2	2	4	5	5	6	3	2	2	2	4	5	5	6	3	2	2	2	4	5	5	6	18.4	18.4	18.4	69.668	631	631;618;553	17.5
C_9843;C_2318;C_110265	C_9843	14;4;1	14;4;1	6;0;0	>C_9843 02-Feb-2018 Strand: WS Length: 4449 Check:1	3	14	14	6	8	11	10	10	2	1	4	4	8	11	10	10	2	1	4	4	2	4	3	4	1	1	2	2	10.3	10.3	5	191.75	1739	1739;1167;332	2.77	53	14	12	7	3	4	4	2	1
C_9859	C_9859	10	10	3	>C_9859 02-Feb-2018 Strand: WS Length: 1040 Check:0	1	10	10	3	0	1	2	1	8	9	9	10	0	1	2	1	8	9	9	10	0	1	1	0	2	3	2	3	16.8	16.8	3.2	86.28	786	786	17.7
C_9953;C_6703;C_19363;C_153528;C_100950;C_155049;C_77620;C_136112;C_127345	C_9953;C_6703	20;12;7;1;1;1;1;1;1	20;12;7;1;1;1;1;1;1	18;12;7;0;0;1;0;0;0	>C_9953 02-Feb-2018 Strand: WS Length: 2597 Check:8;>C_6703 23-Feb-2018 Strand: WS Length: 2039 Check:7	9	20	20	18	3	5	6	8	18	17	17	18	3	5	6	8	18	17	17	18	2	4	4	7	16	15	15	16	20.4	20.4	17.7	129.94	1140	1140;883;556;302;362;402;429;699;1500	4.18	16	18	26	95	21	26	3
CON__O76013;CON__Q6IFU5;CON__O76015	CON__O76013	9;2;2	7;1;1	6;0;0	>O76013 SWISS-PROT:O76013 Keratin, type I cuticular HA6 (Hair keratin, type I HA6)	3	9	7	6	3	3	5	6	0	0	0	0	3	2	3	4	0	0	0	0	3	2	2	3	0	0	0	0	19.5	15.6	13.1	52.247	467	467;431;456	7.67	5
CON__P00761	CON__P00761	4	4	4	>P00761 SWISS-PROT:P00761|TRYP_PIG Trypsin - Sus scrofa (Pig).	1	4	4	4	3	3	3	4	3	3	3	3	3	3	3	4	3	3	3	3	3	3	3	4	3	3	3	3	22.9	22.9	22.9	24.409	231	231	10.5	12	17	16	14	17	15	13	7	7
CON__P02533;CON__Q6IFX2;CON__P19012;CON__Q61782;CON__P35900;CON__Q9D312;CON__Q8N1A0	CON__P02533	32;11;7;4;2;2;1	18;6;0;2;0;0;0	13;4;0;2;0;0;0	>P02533 SWISS-PROT:P02533 Tax_Id=9606 Gene_Symbol=KRT14 Keratin, type I cytoskeletal 14	7	32	18	13	17	21	18	13	27	25	9	10	9	11	11	7	15	14	3	5	5	7	7	5	11	11	1	2	61.9	41.3	32.4	51.621	472	472;452;456;93;424;431;295	10.8	14	15	12	14	26	8	13	11	16
CON__P02662	CON__P02662	8	8	8	>P02662 SWISS-PROT:P02662 Alpha-S1-casein - Bos taurus (Bovine).	1	8	8	8	8	8	8	7	5	5	2	3	8	8	8	7	5	5	2	3	8	8	8	7	5	5	2	3	40.7	40.7	40.7	22.975	199	199	10.9	17	17	10	13	12	15	12	18	8
CON__P02666	CON__P02666	4	4	4	>P02666 SWISS-PROT:P02666 Beta-casein - Bos taurus (Bovine).	1	4	4	4	3	3	3	3	3	3	1	1	3	3	3	3	3	3	1	1	3	3	3	3	3	3	1	1	15.8	15.8	15.8	23.583	209	209	8.97	17	24	16	5	9	7	6	12
CON__P02668	CON__P02668	5	5	5	>P02668 SWISS-PROT:P02668 Kappa-casein [Contains: Casoxin C; Casoxin 6; Casoxin A; Casoxin B; Casoplatelin] - Bos taurus (Bovine).	1	5	5	5	5	3	4	4	2	1	1	1	5	3	4	4	2	1	1	1	5	3	4	4	2	1	1	1	42.6	42.6	42.6	18.974	169	169	12.2	2	1		1	2	3		6	1
CON__P02754	CON__P02754	6	6	6	>P02754 SWISS-PROT:P02754 Beta-lactoglobulin - Bos taurus (Bovine).	1	6	6	6	4	5	4	4	3	2	0	0	4	5	4	4	3	2	0	0	4	5	4	4	3	2	0	0	60.5	60.5	60.5	18.281	162	162	9.84	7	2				1	2	10	6
CON__P02768-1;CON__P02769	CON__P02768-1	10;1	10;1	10;1	>P02768-1 SWISS-PROT:P02768-1 Tax_Id=9606 Gene_Symbol=ALB Isoform 1 of Serum albumin precursor	2	10	10	10	3	3	8	7	7	6	2	2	3	3	8	7	7	6	2	2	3	3	8	7	7	6	2	2	22	22	22	69.366	609	609;607	7.99	1	5	8	6	12	6		3	7
CON__P04264	CON__P04264	52	52	41	>P04264 SWISS-PROT:P04264 Tax_Id=9606 Gene_Symbol=KRT1 Keratin, type II cytoskeletal 1	1	52	52	41	39	42	44	46	39	41	38	38	39	42	44	46	39	41	38	38	29	31	34	36	29	32	28	28	66.6	66.6	57.8	66.017	644	644	9.98	290	298	231	283	387	252	337	214	218
CON__P08779;CON__Q9Z2K1;CON__Q3ZAW8	CON__P08779	37;10;10	32;9;9	23;5;5	>P08779 SWISS-PROT:P08779 Tax_Id=9606 Gene_Symbol=KRT16 Keratin, type I cytoskeletal 16	3	37	32	23	17	20	13	12	35	33	6	6	14	16	10	9	32	29	3	3	9	10	6	6	23	22	0	1	70	66.2	49.7	51.267	473	473;469;474	10.4	33	11	19	11	29	9	6	13	32
CON__P13645;CON__P02535-1;CON__Q7Z3Y7;CON__Q7Z3Z0;CON__Q7Z3Y8;CON__Q148H6;CON__Q99456;CON__P05784;CON__Q7Z3Y9;CON__Q2M2I5	CON__P13645	41;8;3;2;2;2;2;1;1;1	40;8;3;2;2;2;1;0;1;1	34;5;2;1;1;1;0;0;0;0	>P13645 SWISS-PROT:P13645 Tax_Id=9606 Gene_Symbol=KRT10 Keratin, type I cytoskeletal 10	10	41	40	34	33	36	28	26	32	31	30	28	33	35	28	26	32	31	30	28	28	30	23	21	27	25	25	23	63.1	63.1	58.2	59.51	593	593;570;486;450;459;464;494;423;468;525	9.92	192	186	128	180	191	154	196	128	108
CON__P13647	CON__P13647	30	24	6	>P13647 SWISS-PROT:P13647 Tax_Id=9606 Gene_Symbol=KRT5 Keratin, type II cytoskeletal 5	1	30	24	6	16	19	13	14	20	22	8	10	11	14	9	11	17	18	6	8	4	5	4	4	5	5	3	3	42.7	33.4	10.8	62.378	590	590	9.82	33	26	15	20	32	19	23	15	17
CON__P19013	CON__P19013	7	6	5	>P19013 SWISS-PROT:P19013 Tax_Id=9606 Gene_Symbol=KRT4 keratin 4	1	7	6	5	2	2	5	7	1	1	1	1	1	1	4	6	0	0	0	0	0	0	3	5	0	0	0	0	15.8	14.3	12.3	63.91	594	594	14.9
CON__P20930	CON__P20930	4	4	4	>P20930 SWISS-PROT:P20930 Tax_Id=9606 Gene_Symbol=FLG Filaggrin	1	4	4	4	0	0	2	2	3	2	0	0	0	0	2	2	3	2	0	0	0	0	2	2	3	2	0	0	7.1	7.1	7.1	435.16	4061	4061	10.7					3		2
CON__P35527	CON__P35527	44	44	43	>P35527 SWISS-PROT:P35527 Tax_Id=9606 Gene_Symbol=KRT9 Keratin, type I cytoskeletal 9	1	44	44	43	33	35	35	38	34	32	29	27	33	35	35	38	34	32	29	27	33	34	35	38	34	32	29	27	67.3	67.3	67.3	62.129	623	623	10.1	174	188	126	238	290	152	229	139	146
CON__P35908;CON__Q9R0H5	CON__P35908	45;2	43;1	30;0	>P35908 SWISS-PROT:P35908 Tax_Id=9606 Gene_Symbol=KRT2 Keratin, type II cytoskeletal 2 epidermal	2	45	43	30	39	38	35	33	31	31	29	27	37	36	33	31	29	29	27	25	27	26	25	26	21	21	22	19	77.5	75.7	61.7	65.865	645	645;524	9.8	148	144	109	143	166	111	162	103	93
CON__P78386	CON__P78386	24	24	6	>P78386 SWISS-PROT:P78386 Keratin, type II cuticular Hb5 (Hair keratin, type II Hb5) - Homo sapiens (Human).	1	24	24	6	0	0	20	15	0	0	0	0	0	0	20	15	0	0	0	0	0	0	4	6	0	0	0	0	41.6	41.6	10.5	55.802	507	507	11
CON__Q04695;CON__Q9QWL7;CON__Q99PS0	CON__Q04695;CON__Q9QWL7	22;20;1	11;10;1	8;8;0	>Q04695 SWISS-PROT:Q04695 Tax_Id=9606 Gene_Symbol=KRT17 Keratin, type I cytoskeletal 17;>Q9QWL7 SWISS-PROT:Q9QWL7 Tax_Id=10090 Gene_Symbol=Krt17 Keratin, type I cytoskeletal 17	3	22	11	8	9	10	10	6	18	16	4	5	1	1	3	2	9	9	0	0	1	1	2	2	7	7	0	0	46.1	29.6	22.5	48.105	432	432;433;422	10.4	4		1		3	2			1
CON__Q9UE12;CON__Q15323;CON__O76009;CON__Q6NTB9;CON__Q9D646;CON__Q8IUT8;CON__O76011;CON__Q14532	CON__Q9UE12;CON__Q15323;CON__O76009;CON__Q6NTB9;CON__Q9D646;CON__Q8IUT8	16;16;13;12;8;8;7;3	16;16;13;12;8;8;7;3	3;3;2;2;0;1;0;1	>Q9UE12 TREMBL:Q9UE12 Type I hair keratin 1 - Homo sapiens (Human).;>Q15323 SWISS-PROT:Q15323 Keratin, type I cuticular HA1 (Hair keratin, type I HA1);>O76009 SWISS-PROT:O76009 Keratin, type I cuticular HA3-I (Hair keratin, type I HA3-I);>Q6NTB9 TREMBL:Q6N	8	16	16	3	8	9	10	10	1	0	0	0	8	9	10	10	1	0	0	0	3	3	0	0	0	0	0	0	42.8	42.8	8.4	47.237	416	416;416;404;404;392;436;394;448	7.16	17
CON__Q5D862	CON__Q5D862	5	5	5	>Q5D862 SWISS-PROT:Q5D862 Tax_Id=9606 Gene_Symbol=FLG2 Filaggrin-2	1	5	5	5	4	4	4	3	1	2	1	1	4	4	4	3	1	2	1	1	4	4	4	3	1	2	1	1	4.8	4.8	4.8	248.07	2391	2391	9.91	3		1	2	7	1	4	1	1
CON__Q61726	CON__Q61726	20	9	5	>Q61726 TREMBL:Q61726 Tax_Id=10090 Gene_Symbol=5430421N21Rik Keratin type II	1	20	9	5	0	0	18	12	0	0	0	0	0	0	8	7	0	0	0	0	0	0	5	3	0	0	0	0	29.9	14	9.6	52.809	479	479	11
CON__Q9NSB2;CON__Q6ISB0;CON__Q3KNV1;CON__P08729	CON__Q9NSB2;CON__Q6ISB0	15;15;3;3	12;12;0;0	12;12;0;0	>Q9NSB2 SWISS-PROT:Q9NSB2 Keratin, type II cuticular Hb4 (Hair keratin, type II Hb4) - Homo sapiens (Human).;>Q6ISB0 TREMBL:Q6ISB0 Keratin, hair, basic, 4 - Homo sapiens (Human).	4	15	12	12	9	12	3	1	1	2	0	0	8	10	0	0	0	0	0	0	8	10	0	0	0	0	0	0	29	24.7	24.7	64.895	600	600;600;469;469	1	19
CON__Q8N1N4-2;CON__Q7RTT2	CON__Q8N1N4-2;CON__Q7RTT2	6;6	5;5	4;4	>Q8N1N4-2 SWISS-PROT:Q8N1N4-2 Tax_Id=9606 Gene_Symbol=KRT78 Isoform 2 of Keratin, type II cytoskeletal 78;>Q7RTT2 TREMBL:Q7RTT2 Tax_Id=9606 Gene_Symbol=KRT78 Keratin-78	2	6	5	4	2	1	3	3	2	1	0	0	1	1	3	3	2	1	0	0	1	1	2	2	1	0	0	0	16.3	14.8	12.5	56.964	521	521;521	8.38					6				3
CON__Q7Z794	CON__Q7Z794	7	5	3	>Q7Z794 SWISS-PROT:Q7Z794 Tax_Id=9606 Gene_Symbol=KRT77 Keratin 77	1	7	5	3	4	4	7	6	3	3	3	3	2	2	5	4	1	1	2	2	1	1	3	2	1	1	1	1	14.5	10.9	6.7	61.802	578	578	8.72	9	9	3	9	17	5	3	3	2
CON__Q86YZ3	CON__Q86YZ3	11	11	11	>Q86YZ3 SWISS-PROT:Q86YZ3 Tax_Id=9606 Gene_Symbol=HRNR Hornerin	1	11	11	11	6	6	8	8	6	8	6	5	6	6	8	8	6	8	6	5	6	6	8	8	6	8	6	5	16.9	16.9	16.9	282.39	2850	2850	9.89	14	6	8	13	28	10	9	5	3
1 The Contig ID refers to the transcriptomic analysis (Arthofer et al., 2015).
[truncated: 60 more columns]
