# Supplementary material for: What Antarctic Plants Can Tell Us about Climate Changes: Temperature as a Driver for Metabolic Reprogramming
Source: Biomolecules. 2021 Jul 23;11(8):1094. doi: 10.3390/biom11081094 (PMC8392395; doi:10.3390/biom11081094)
Supplement: Supplementary file 1 [file biomolecules-11-01094-s001.zip › Table S3.xlsx]

## Sheet: proteinGroups piante antartiche
Table S3. Complete protein table obtained by MaxQuant using the Viridiplantae database.
Protein IDs	Majority protein IDs	Peptide counts (all)	Peptide counts (razor+unique)	Peptide counts (unique)	Fasta headers	Number of proteins	Peptides	Razor + unique peptides	Unique peptides	Peptides LANE 2 IN REP 1	Peptides LANE 2 IN REP 2	Peptides LANE 2 OUT REP 1	Peptides LANE 2 OUT REP 2	Peptides LANE 3 OUT REP 1	Peptides LANE 3 OUT REP 2	Peptides LANE1 IN REP 1	Peptides LANE1 IN REP 2	Razor + unique peptides LANE 2 IN REP 1	Razor + unique peptides LANE 2 IN REP 2	Razor + unique peptides LANE 2 OUT REP 1	Razor + unique peptides LANE 2 OUT REP 2	Razor + unique peptides LANE 3 OUT REP 1	Razor + unique peptides LANE 3 OUT REP 2	Razor + unique peptides LANE1 IN REP 1	Razor + unique peptides LANE1 IN REP 2	Unique peptides LANE 2 IN REP 1	Unique peptides LANE 2 IN REP 2	Unique peptides LANE 2 OUT REP 1	Unique peptides LANE 2 OUT REP 2	Unique peptides LANE 3 OUT REP 1	Unique peptides LANE 3 OUT REP 2	Unique peptides LANE1 IN REP 1	Unique peptides LANE1 IN REP 2	Sequence coverage [%]	Unique + razor sequence coverage [%]	Unique sequence coverage [%]	Mol. weight [kDa]	Sequence length	Sequence lengths	Fraction average	Fraction 1	Fraction 2	Fraction 3	Fraction 4	Fraction 5	Fraction 6	Fraction 7	Fraction 8	Fraction 9
CON__P02666	CON__P02666	4	4	4	>P02666 SWISS-PROT:P02666 Beta-casein - Bos taurus (Bovine).	1	4	4	4	3	3	3	3	1	1	2	3	3	3	3	3	1	1	2	3	3	3	3	3	1	1	2	3	15.8	15.8	15.8	23583	209	209	8.58	20	20	11	7	10	4	5	13	1
CON__Q5D862	CON__Q5D862	4	4	4	>Q5D862 SWISS-PROT:Q5D862 Tax_Id=9606 Gene_Symbol=FLG2 Filaggrin-2	1	4	4	4	1	1	1	1	1	0	2	3	1	1	1	1	1	0	2	3	1	1	1	1	1	0	2	3	3.8	3.8	3.8	248.07	2391	2391	14.2					1		1	2
CON__Q7Z794	CON__Q7Z794	4	3	1	>Q7Z794 SWISS-PROT:Q7Z794 Tax_Id=9606 Gene_Symbol=KRT77 Keratin 77	1	4	3	1	3	4	1	1	2	2	2	2	2	3	0	0	1	1	1	1	1	1	0	0	0	0	0	0	8	5.9	1.7	61802	578	578	9.44					6
CON__Q9NSB4	CON__Q9NSB4	4	2	2	>Q9NSB4 SWISS-PROT:Q9NSB4 Keratin, type II cuticular Hb2 (Hair keratin, type II Hb2) - Homo sapiens (Human).	1	4	2	2	3	4	0	0	0	1	0	0	2	2	0	0	0	0	0	0	2	2	0	0	0	0	0	0	6	2.3	2.3	56682	513	513	11
CON__O43790;CON__Q14533;CON__P78385	CON__O43790;CON__Q14533;CON__P78385	5;4;3	1;0;0	1;0;0	>O43790 SWISS-PROT:O43790 Keratin, type II cuticular Hb6 (Hair keratin, type II Hb6) (ghHb6) - Homo sapiens (Human).;>Q14533 SWISS-PROT:Q14533 Keratin, type II cuticular Hb1 (Hair keratin, type II Hb1) (ghHKb1) (ghHb1) (MLN 137) - Homo sapiens (Human).;>P7	3	5	1	1	5	5	0	0	0	1	0	0	1	1	0	0	0	0	0	0	1	1	0	0	0	0	0	0	15.4	4.9	4.9	53.5	486	486;505;493	11
CON__P02754	CON__P02754	5	5	5	>P02754 SWISS-PROT:P02754 Beta-lactoglobulin - Bos taurus (Bovine).	1	5	5	5	2	2	3	3	0	1	2	4	2	2	3	3	0	1	2	4	2	2	3	3	0	1	2	4	56.8	56.8	56.8	18281	162	162	7.77	6	5	1		1	2	1	6	6
CON__P02768-1	CON__P02768-1	5	5	5	>P02768-1 SWISS-PROT:P02768-1 Tax_Id=9606 Gene_Symbol=ALB Isoform 1 of Serum albumin precursor	1	5	5	5	5	5	5	4	2	2	2	2	5	5	5	4	2	2	2	2	5	5	5	4	2	2	2	2	9.2	9.2	9.2	69366	609	609	9.89		1	7		4	1		2	2
CON__Q6NT21	CON__Q6NT21	5	2	1	>Q6NT21 TREMBL:Q6NT21 Keratin, hair, basic, 3 - Homo sapiens (Human).	1	5	2	1	5	5	0	0	0	1	0	0	2	2	0	0	0	0	0	0	1	1	0	0	0	0	0	0	12.8	6.3	2.4	54195	493	493	11
CON__O76013	CON__O76013	6	4	3	>O76013 SWISS-PROT:O76013 Keratin, type I cuticular HA6 (Hair keratin, type I HA6)	1	6	4	3	5	5	0	0	0	0	2	3	3	3	0	0	0	0	1	2	2	2	0	0	0	0	1	1	12.2	8.4	5.8	52247	467	467	9.42	2
CON__P02662	CON__P02662	7	7	7	>P02662 SWISS-PROT:P02662 Alpha-S1-casein - Bos taurus (Bovine).	1	7	7	7	5	6	4	5	2	3	7	6	5	6	4	5	2	3	7	6	5	6	4	5	2	3	7	6	39.7	39.7	39.7	22975	199	199	12.1	9	7	4	1	6	2	2	7	3
CON__Q61726	CON__Q61726	7	4	3	>Q61726 TREMBL:Q61726 Tax_Id=10090 Gene_Symbol=5430421N21Rik Keratin type II	1	7	4	3	6	7	0	1	0	1	0	1	4	4	0	1	0	0	0	1	3	3	0	1	0	0	0	1	15.9	10	7.5	52809	479	479	10.8
CON__Q9NSB2;CON__Q6ISB0	CON__Q9NSB2;CON__Q6ISB0	7;7	7;7	7;7	>Q9NSB2 SWISS-PROT:Q9NSB2 Keratin, type II cuticular Hb4 (Hair keratin, type II Hb4) - Homo sapiens (Human).;>Q6ISB0 TREMBL:Q6ISB0 Keratin, hair, basic, 4 - Homo sapiens (Human).	2	7	7	7	0	0	0	0	1	0	7	7	0	0	0	0	1	0	7	7	0	0	0	0	1	0	7	7	15	15	15	64895	600	600;600	1	15
CON__Q86YZ3	CON__Q86YZ3	7	7	7	>Q86YZ3 SWISS-PROT:Q86YZ3 Tax_Id=9606 Gene_Symbol=HRNR Hornerin	1	7	7	7	6	7	6	6	5	6	5	5	6	7	6	6	5	6	5	5	6	7	6	6	5	6	5	5	12	12	12	282.39	2850	2850	9.08	8	1	4	16	26	7	1	6	2
CON__P78386	CON__P78386	8	8	4	>P78386 SWISS-PROT:P78386 Keratin, type II cuticular Hb5 (Hair keratin, type II Hb5) - Homo sapiens (Human).	1	8	8	4	6	8	0	0	0	1	0	0	6	8	0	0	0	1	0	0	3	4	0	0	0	0	0	0	13.4	13.4	7.5	55802	507	507	11
CON__Q04695;CON__Q9QWL7;CON__Q9C075;CON__Q99PS0	CON__Q04695;CON__Q9QWL7	13;12;1;1	8;8;1;1	8;8;1;1	>Q04695 SWISS-PROT:Q04695 Tax_Id=9606 Gene_Symbol=KRT17 Keratin, type I cytoskeletal 17;>Q9QWL7 SWISS-PROT:Q9QWL7 Tax_Id=10090 Gene_Symbol=Krt17 Keratin, type I cytoskeletal 17	4	13	8	8	6	6	10	9	2	3	4	4	2	2	7	7	0	1	1	1	2	2	7	7	0	1	1	1	34.3	24.5	24.5	48105	432	432;433;422;422	9.32	3		1	1	4	3
CON__Q9UE12;CON__Q15323;CON__Q6NTB9;CON__O76009;CON__Q14525;CON__Q9D646;CON__Q8IUT8;CON__O76011;CON__Q92764;CON__Q497I4;CON__Q14532	CON__Q9UE12;CON__Q15323;CON__Q6NTB9;CON__O76009;CON__Q14525;CON__Q9D646;CON__Q8IUT8	14;14;11;11;8;7;7;6;4;4;3	14;14;11;11;8;7;7;6;4;4;3	7;7;6;6;4;1;3;2;1;1;2	>Q9UE12 TREMBL:Q9UE12 Type I hair keratin 1 - Homo sapiens (Human).;>Q15323 SWISS-PROT:Q15323 Keratin, type I cuticular HA1 (Hair keratin, type I HA1);>Q6NTB9 TREMBL:Q6NTB9 Type I hair keratin 3A - Homo sapiens (Human).;>O76009 SWISS-PROT:O76009 Keratin, t	11	14	14	7	8	8	0	1	0	0	10	10	8	8	0	1	0	0	10	10	2	2	0	1	0	0	6	6	35.8	35.8	18.8	47237	416	416;416;404;404;404;392;436;394;425;455;448	6.2	19
CON__P13647	CON__P13647	17	11	4	>P13647 SWISS-PROT:P13647 Tax_Id=9606 Gene_Symbol=KRT5 Keratin, type II cytoskeletal 5	1	17	11	4	12	7	10	13	5	6	5	9	7	5	6	8	2	4	3	5	3	1	3	3	1	1	1	1	26.4	16.1	6.4	62378	590	590	9.69	16	8	9	10	10	5	10	5	7
CON__P02533;CON__Q6IFX2;CON__A2A4G1;CON__Q61782;CON__P19012;CON__P08727;CON__P19001;CON__Q8N1A0;CON__P35900;CON__Q9D312	CON__P02533	20;7;4;3;3;2;2;1;1;1	13;4;0;2;0;0;0;0;0;0	10;3;0;2;0;0;0;0;0;0	>P02533 SWISS-PROT:P02533 Tax_Id=9606 Gene_Symbol=KRT14 Keratin, type I cytoskeletal 14	10	20	13	10	11	11	16	15	6	7	11	11	7	6	10	10	3	4	5	6	4	4	8	9	2	3	4	5	47.2	32.4	27.3	51621	472	472;452;456;93;456;400;403;295;424;431	10.8	5	5	5	7	19	6	5	10	7
CON__P02538;CON__O95678;CON__Q8VED5	CON__P02538	22;7;4	18;6;2	1;0;0	>P02538 SWISS-PROT:P02538 Tax_Id=9606 Gene_Symbol=KRT6A Keratin, type II cytoskeletal 6A	3	22	18	1	14	11	19	20	12	9	9	13	11	9	17	17	8	7	7	10	1	1	1	1	0	1	1	1	42.9	37.4	1.8	60044	564	564;551;531	10.6	15	10	5	6	17	4	5	2	11
CON__P48668;CON__P04259	CON__P48668;CON__P04259	22;21	2;2	1;1	>P48668 SWISS-PROT:P48668 Tax_Id=9606 Gene_Symbol=KRT6C Keratin, type II cytoskeletal 6C;>P04259 SWISS-PROT:P04259 Tax_Id=9606 Gene_Symbol=KRT6B Keratin, type II cytoskeletal 6B	2	22	2	1	13	9	19	20	11	8	7	12	1	0	2	2	0	0	0	1	1	0	1	1	0	0	0	1	41.7	4.4	1.8	60024	564	564;564	12.9
CON__P08779;CON__Q9Z2K1;CON__Q3ZAW8	CON__P08779	26;7;7	24;6;6	19;4;4	>P08779 SWISS-PROT:P08779 Tax_Id=9606 Gene_Symbol=KRT16 Keratin, type I cytoskeletal 16	3	26	24	19	8	10	25	21	8	8	14	12	7	9	23	20	7	7	12	11	4	5	19	16	5	5	8	7	59.8	56	45	51267	473	473;469;474	9.88	30	11	12	15	19	5	3	13	25
CON__P13645;CON__P02535-1;CON__Q7Z3Z0;CON__Q7Z3Y8;CON__Q148H6;CON__Q7Z3Y7;CON__Q7Z3Y9;CON__Q2M2I5	CON__P13645	29;6;2;2;2;2;1;1	29;6;2;2;2;2;1;1	25;3;1;1;1;1;0;0	>P13645 SWISS-PROT:P13645 Tax_Id=9606 Gene_Symbol=KRT10 Keratin, type I cytoskeletal 10	8	29	29	25	22	23	26	26	25	23	27	25	22	23	26	26	25	23	27	25	19	21	22	23	22	20	23	22	58	58	53	59.51	593	593;570;450;459;464;486;468;525	10	138	118	72	114	112	105	123	92	66
CON__P35908;CON__Q9R0H5	CON__P35908	32;1	30;0	24;0	>P35908 SWISS-PROT:P35908 Tax_Id=9606 Gene_Symbol=KRT2 Keratin, type II cytoskeletal 2 epidermal	2	32	30	24	28	27	26	23	27	24	30	28	26	25	25	22	25	22	28	26	21	20	20	17	20	17	23	21	68.1	66.2	58	65865	645	645;524	9.73	103	97	86	94	116	61	87	69	61
CON__P35527	CON__P35527	37	37	37	>P35527 SWISS-PROT:P35527 Tax_Id=9606 Gene_Symbol=KRT9 Keratin, type I cytoskeletal 9	1	37	37	37	34	33	31	32	27	26	27	27	34	33	31	32	27	26	27	27	34	33	31	32	27	26	27	27	62.9	62.9	62.9	62129	623	623	10.3	128	122	82	181	190	93	106	94	94
CON__P04264;CON__H-INV:HIT000016045;CON__P05787	CON__P04264	43;1;1	43;1;1	33;0;0	>P04264 SWISS-PROT:P04264 Tax_Id=9606 Gene_Symbol=KRT1 Keratin, type II cytoskeletal 1	3	43	43	33	41	40	36	37	38	37	36	39	41	40	36	37	38	37	36	39	31	31	29	29	28	28	28	30	60.2	60.2	51.2	66017	644	644;99;483	10.1	213	176	132	204	225	147	186	147	146
tr|M0VGX7|M0VGX7_HORVD;sp|Q7DMP0|CALM2_SOLTU;tr|A0A0D2MRY1|A0A0D2MRY1_GOSRA;tr|M1CM63|M1CM63_SOLTU;tr|W5CE84|W5CE84_WHEAT;tr|Q84WW8|Q84WW8_BRAOL;tr|D9ZHB6|D9ZHB6_MUSAC;tr|P93603|P93603_WHEAT;tr|A0A077RW85|A0A077RW85_WHEAT;tr|V4KIE2|V4KIE2_EUTSA;tr|Q76ME6|Q76ME6_TOBAC;tr|Q710C9|Q710C9_BRAOL;tr|Q6L4B4|Q6L4B4_SOLDE;tr|Q5QJ50|Q5QJ50_NICAT;tr|Q43699|Q43699_MAIZE;tr|Q42478|Q42478_SOLCO;tr|Q3HVL6|Q3HVL6…	tr|M0VGX7|M0VGX7_HORVD;sp|Q7DMP0|CALM2_SOLTU;tr|A0A0D2MRY1|A0A0D2MRY1_GOSRA;tr|M1CM63|M1CM63_SOLTU;tr|W5CE84|W5CE84_WHEAT;tr|Q84WW8|Q84WW8_BRAOL;tr|D9ZHB6|D9ZHB6_MUSAC;tr|P93603|P93603_WHEAT;tr|A0A077RW85|A0A077RW85_WHEAT;tr|V4KIE2|V4KIE2_EUTSA;tr|Q76ME6|Q76ME6_TOBAC;tr|Q710C9|Q710C9_BRAOL;tr|Q6L4B4|Q6L4B4_SOLDE;tr|Q5QJ50|Q5QJ50_NICAT;tr|Q43699|Q43699_MAIZE;tr|Q42478|Q42478_SOLCO;tr|Q3HVL6|Q3HVL6…	4;4;4;4;4;4;4;4;4;4;4;4;4;4;4;4;4;4;4;4;4;4;4;4;4;4;4;4;4;4;4;4;4;4;4;4;4;4;4;4;4;4;4;4;4;4;4;4;4;4;4;4;4;4;4;4;4;4;4;4;4;4;4;4;4;4;4;4;4;4;4;4;4;4;3;3;3;3;3;3;3;3;3;3;3;3;3;3;3;3;3;3;3;3;3;3;3;3;3;3;3;3;3;3;3;3;3;3;3;3;3;3;3;3;3;3;3;3;3;3;3;3;3;3;3;3;3;3;3;3;3;3;3;3;3;3;3;3;3;3;3;3;3;3;3;3;3;3;3;3;3;3;3;3;3;3;3;3;3;3;3;3;3;3;3;3;3;3;3;3;3;3;3;3;3;3;3;3;3;3;3;3;3;3;3;3;3;3;3;3;3;3;3;3;3;3;3;3;3;3…	4;4;4;4;4;4;4;4;4;4;4;4;4;4;4;4;4;4;4;4;4;4;4;4;4;4;4;4;4;4;4;4;4;4;4;4;4;4;4;4;4;4;4;4;4;4;4;4;4;4;4;4;4;4;4;4;4;4;4;4;4;4;4;4;4;4;4;4;4;4;4;4;4;4;3;3;3;3;3;3;3;3;3;3;3;3;3;3;3;3;3;3;3;3;3;3;3;3;3;3;3;3;3;3;3;3;3;3;3;3;3;3;3;3;3;3;3;3;3;3;3;3;3;3;3;3;3;3;3;3;3;3;3;3;3;3;3;3;3;3;3;3;3;3;3;3;3;3;3;3;3;3;3;3;3;3;3;3;3;3;3;3;3;3;3;3;3;3;3;3;3;3;3;3;3;3;3;3;3;3;3;3;3;3;3;3;3;3;3;3;3;3;3;3;3;3;3;3;3;3…	1;1;1;1;1;1;1;1;1;1;1;1;1;1;1;1;1;1;1;1;1;1;1;1;1;1;1;1;1;1;1;1;1;1;1;1;1;1;1;1;1;1;1;1;1;1;1;1;1;1;1;1;1;1;1;1;1;1;1;1;1;1;1;1;1;1;1;1;1;1;1;1;1;1;1;0;0;1;0;0;0;0;0;0;0;0;0;0;0;1;0;0;0;0;0;0;0;0;0;0;0;0;1;0;0;0;0;0;0;0;0;0;1;0;0;0;0;0;0;0;0;0;0;0;0;0;0;0;0;0;0;0;0;0;0;0;0;0;0;0;0;0;1;1;1;1;1;0;0;0;0;0;0;0;0;0;0;0;0;0;0;0;0;0;0;0;0;0;0;0;0;0;0;0;0;0;0;0;0;0;0;0;0;0;0;0;0;0;0;0;0;0;0;0;0;0;0;0;0;0…	>tr|M0VGX7|M0VGX7_HORVD Uncharacterized protein OS=Hordeum vulgare var. distichum PE=4 SV=1;>sp|Q7DMP0|CALM2_SOLTU Calmodulin-2/4 (Fragment) OS=Solanum tuberosum GN=PCM2 PE=2 SV=1;>tr|A0A0D2MRY1|A0A0D2MRY1_GOSRA Uncharacterized protein OS=Gossypium raimond	391	4	4	1	3	4	4	4	3	3	3	2	3	4	4	4	3	3	3	2	1	1	1	1	1	1	1	1	75.2	75.2	15	12868	113	113;124;127;130;131;137;138;142;148;149;149;149;149;149;149;149;149;149;149;149;149;149;149;149;149;149;149;149;149;149;149;149;149;149;149;149;149;149;149;149;149;149;149;149;149;149;149;149;149;149;149;149;149;149;149;149;149;155;155;159;161;166;171;179;180;182;185;195;209;209;212;214;220;221;77;89;89;97;101;102;105;105;105;105;105;105;105;105;105;108;113;113;113;113;113;113;113;113;113;115;115…	16.9
tr|Q2V3Q0|Q2V3Q0_ARATH;tr|A0A0K9S0K6|A0A0K9S0K6_SPIOL;tr|G5DW59|G5DW59_SILLA;tr|G5DW58|G5DW58_SILLA;tr|A0A0J8C7P0|A0A0J8C7P0_BETVU;tr|V4MIC6|V4MIC6_EUTSA;tr|R0H5T3|R0H5T3_9BRAS;tr|M4F6W4|M4F6W4_BRARP;tr|M4D8Q1|M4D8Q1_BRARP;tr|D7MN09|D7MN09_ARALL;tr|A0A178VPE4|A0A178VPE4_ARATH;tr|A0A178UMI1|A0A178UMI1_ARATH;tr|A0A0D3E2R5|A0A0D3E2R5_BRAOL;tr|A0A0D3DSG6|A0A0D3DSG6_BRAOL;tr|A0A087GWW6|A0A087GWW6_ARAA…	tr|Q2V3Q0|Q2V3Q0_ARATH;tr|A0A0K9S0K6|A0A0K9S0K6_SPIOL;tr|G5DW59|G5DW59_SILLA;tr|G5DW58|G5DW58_SILLA;tr|A0A0J8C7P0|A0A0J8C7P0_BETVU;tr|V4MIC6|V4MIC6_EUTSA;tr|R0H5T3|R0H5T3_9BRAS;tr|M4F6W4|M4F6W4_BRARP;tr|M4D8Q1|M4D8Q1_BRARP;tr|D7MN09|D7MN09_ARALL;tr|A0A178VPE4|A0A178VPE4_ARATH;tr|A0A178UMI1|A0A178UMI1_ARATH;tr|A0A0D3E2R5|A0A0D3E2R5_BRAOL;tr|A0A0D3DSG6|A0A0D3DSG6_BRAOL;tr|A0A087GWW6|A0A087GWW6_ARAA…	4;4;4;4;4;4;4;4;4;4;4;4;4;4;4;4;4;4;4;4;4;4;4;3;3;3;3;3;3;3;3;3;3;3;3;3;3;3;3;3;2;2;2;2;2;2;2;2;2;1;1;1;1;1;1;1;1;1	1;1;1;1;1;1;1;1;1;1;1;1;1;1;1;1;1;1;1;1;1;1;1;0;0;0;0;0;0;0;0;0;0;0;0;0;0;0;0;0;0;0;0;0;0;0;0;0;0;0;0;0;0;0;0;0;0;0	1;1;1;1;1;1;1;1;1;1;1;1;1;1;1;1;1;1;1;1;1;1;1;0;0;0;0;0;0;0;0;0;0;0;0;0;0;0;0;0;0;0;0;0;0;0;0;0;0;0;0;0;0;0;0;0;0;0	>tr|Q2V3Q0|Q2V3Q0_ARATH 20S proteasome alpha subunit PAD1 OS=Arabidopsis thaliana GN=PAD1 PE=4 SV=1;>tr|A0A0K9S0K6|A0A0K9S0K6_SPIOL Proteasome subunit alpha type OS=Spinacia oleracea GN=SOVF_013850 PE=3 SV=1;>tr|G5DW59|G5DW59_SILLA Proteasome subunit alpha	58	4	1	1	4	3	3	3	4	4	3	3	1	1	1	1	1	1	1	1	1	1	1	1	1	1	1	1	19.8	5.8	5.8	26569	243	243;247;248;248;248;250;250;250;250;250;250;250;250;250;250;250;250;250;250;250;250;250;251;248;249;249;249;249;249;249;249;249;249;249;249;250;250;250;313;529;54;127;246;251;251;252;253;254;259;80;80;80;80;80;136;191;251;283	14.6						1
tr|A0A061DGC5|A0A061DGC5_THECC;tr|A0A0V0IAC4|A0A0V0IAC4_SOLCH;tr|S8DS25|S8DS25_9LAMI;tr|A0A0L9URM0|A0A0L9URM0_PHAAN;tr|A0A0S3T443|A0A0S3T443_PHAAN;tr|A0A0D2SZZ5|A0A0D2SZZ5_GOSRA;tr|A0A0B0NVK6|A0A0B0NVK6_GOSAR;tr|A0A0B0N1H9|A0A0B0N1H9_GOSAR;tr|A0A061DXM8|A0A061DXM8_THECC;tr|W9S8T8|W9S8T8_9ROSA;tr|A0A061DF38|A0A061DF38_THECC;tr|R0F7H8|R0F7H8_9BRAS;tr|D7MC59|D7MC59_ARALL;tr|A0A178V1N9|A0A178V1N9_ARA…	tr|A0A061DGC5|A0A061DGC5_THECC;tr|A0A0V0IAC4|A0A0V0IAC4_SOLCH;tr|S8DS25|S8DS25_9LAMI;tr|A0A0L9URM0|A0A0L9URM0_PHAAN;tr|A0A0S3T443|A0A0S3T443_PHAAN;tr|A0A0D2SZZ5|A0A0D2SZZ5_GOSRA;tr|A0A0B0NVK6|A0A0B0NVK6_GOSAR;tr|A0A0B0N1H9|A0A0B0N1H9_GOSAR;tr|A0A061DXM8|A0A061DXM8_THECC;tr|W9S8T8|W9S8T8_9ROSA;tr|A0A061DF38|A0A061DF38_THECC;tr|R0F7H8|R0F7H8_9BRAS;tr|D7MC59|D7MC59_ARALL;tr|A0A178V1N9|A0A178V1N9_ARA…	4;4;4;4;4;4;4;4;4;4;4;4;4;4;4;4;4;4;4;4;4;4;4;4;4;4;4;3;3;3;3;3;3;3;3;3;3;3;3;3;3;3;3;3;3;3;3;3;3;3;3;3;3;3;3;3;3;3;3;3;3;3;3;3;3;3;3;3;3;3;3;3;3;3;3;3;3;3;3;3;3;3;3;3;3;3;3;3;3;3;3;3;3;3;3;3;3;3;3;3;3;3;3;3;3;3;3;3;3;3;3;3;3;3;2;2;2;2;2;2;2;2;2;2;2;2;2;2;2;2;2;2;2;2;2;2;2;2;2;2;2;2;2;2;2;2;2;2;2;2;2;2;2;2;2;2;2;2;2;2;2;2;2;2;2;2;2;1;1;1;1;1;1;1;1;1;1;1;1;1;1;1;1;1;1;1;1;1	4;4;4;4;4;4;4;4;4;4;4;4;4;4;4;4;4;4;4;4;4;4;4;4;4;4;4;3;3;3;3;3;3;3;3;3;3;3;3;3;3;3;3;3;3;3;3;3;3;3;3;3;3;3;3;3;3;3;3;3;3;3;3;3;3;3;3;3;3;3;3;3;3;3;3;3;3;3;3;3;3;3;3;3;3;3;3;3;3;3;3;3;3;3;3;3;3;3;3;3;3;3;3;3;3;3;3;3;3;3;3;3;3;3;2;2;2;2;2;2;2;2;2;2;2;2;2;2;2;2;2;2;2;2;2;2;2;2;2;2;2;2;2;2;2;2;2;2;2;2;2;2;2;2;2;2;2;2;2;2;2;2;2;2;2;2;2;1;1;1;1;1;1;1;1;1;1;1;1;1;1;1;1;1;1;1;1;1	1;1;1;1;1;1;1;1;1;1;1;1;1;1;1;1;1;1;1;1;1;1;1;1;1;1;1;1;0;1;1;0;0;0;0;0;0;0;0;0;0;0;0;0;0;0;0;0;1;1;1;1;1;0;0;0;0;0;0;0;0;0;0;1;0;0;0;0;1;1;1;1;1;1;1;1;1;1;1;0;1;0;0;0;0;1;1;1;1;1;0;0;0;0;0;0;0;0;0;0;0;0;0;0;0;0;0;0;1;1;1;1;1;1;0;0;1;0;0;0;0;0;0;0;0;0;0;0;0;0;0;0;1;1;0;1;0;0;0;0;0;0;1;1;1;1;1;1;0;0;1;1;1;1;1;0;1;1;0;0;0;0;0;0;0;0;0;0;0;0;1;1;0;0;0;0;0;0;0;1;0;0;0;0;0;0;0;0	>tr|A0A061DGC5|A0A061DGC5_THECC Isocitrate dehydrogenase 1 isoform 3 OS=Theobroma cacao GN=TCM_000083 PE=3 SV=1;>tr|A0A0V0IAC4|A0A0V0IAC4_SOLCH Putative isocitrate dehydrogenase [NAD] regulatory subunit 1, mitochondrial-like OS=Solanum chacoense PE=3 SV=1;	188	4	4	1	3	3	3	3	4	3	1	0	3	3	3	3	4	3	1	0	0	0	0	0	1	0	1	0	21.6	21.6	3.9	28203	255	255;339;344;348;364;365;365;365;365;366;367;368;368;368;368;369;371;371;372;372;373;373;373;376;376;381;381;119;150;150;150;263;264;289;308;308;308;308;339;339;349;349;352;354;360;360;361;363;363;363;363;363;363;364;364;364;365;366;366;366;366;366;366;366;367;367;367;367;367;367;367;367;367;367;367;368;368;368;368;369;370;371;371;371;371;371;371;371;371;372;373;375;375;375;375;376;376;376;377;377…	11.2
tr|G4WJT1|G4WJT1_ARAHY;tr|K7LZ41|K7LZ41_SOYBN;tr|I1L1U5|I1L1U5_SOYBN;tr|I1MHJ8|I1MHJ8_SOYBN;tr|A0A151SSH8|A0A151SSH8_CAJCA;tr|Q9AVR8|Q9AVR8_PEA;tr|V7C8M2|V7C8M2_PHAVU;tr|Q8GTA3|Q8GTA3_PHAVU;tr|C0SW06|C0SW06_PHAAN;tr|A0A0S3R8J6|A0A0S3R8J6_PHAAN;tr|A0A0R0GW94|A0A0R0GW94_SOYBN;tr|A0A0B2SL90|A0A0B2SL90_GLYSO;sp|Q01390|SUSY_VIGRR;sp|P13708|SUSY_SOYBN;tr|W9S3U8|W9S3U8_9ROSA;tr|Q9T0M9|Q9T0M9_PEA;tr|O816…	tr|G4WJT1|G4WJT1_ARAHY;tr|K7LZ41|K7LZ41_SOYBN;tr|I1L1U5|I1L1U5_SOYBN;tr|I1MHJ8|I1MHJ8_SOYBN;tr|A0A151SSH8|A0A151SSH8_CAJCA;tr|Q9AVR8|Q9AVR8_PEA;tr|V7C8M2|V7C8M2_PHAVU;tr|Q8GTA3|Q8GTA3_PHAVU;tr|C0SW06|C0SW06_PHAAN;tr|A0A0S3R8J6|A0A0S3R8J6_PHAAN;tr|A0A0R0GW94|A0A0R0GW94_SOYBN;tr|A0A0B2SL90|A0A0B2SL90_GLYSO;sp|Q01390|SUSY_VIGRR;sp|P13708|SUSY_SOYBN;tr|W9S3U8|W9S3U8_9ROSA;tr|Q9T0M9|Q9T0M9_PEA;tr|O816…	4;4;4;4;4;4;4;4;4;4;4;4;4;4;4;4;4;4;4;4;4;4;4;4;4;3;3;3;3;3;3;3;3;3;3;3;3;3;3;3;3;3;3;3;3;3;3;3;3;3;3;3;3;3;3;3;3;3;3;3;3;3;3;3;3;3;3;3;3;3;3;3;3;3;3;3;3;3;3;3;3;3;3;3;3;3;3;3;3;3;3;3;3;3;3;3;3;3;3;3;3;3;3;3;3;3;3;3;3;3;3;3;3;3;3;3;3;3;3;3;3;3;2;2;2;2;2;2;2;2;2;2;2;2;2;2;2;2;2;2;2;2;2;2;2;2;2;2;2;2;2;2;2;2;2;2;2;2;2;2;2;2;2;2;2;2;2;2;2;2;2;2;2;2;2;2;2;2;2;2;2;2;2;2;2;2;2;2;2;2;2;2;2;2;2;2;2;2;2;2…	1;1;1;1;1;1;1;1;1;1;1;1;1;1;1;1;1;1;1;1;1;1;1;1;1;1;1;0;1;1;0;1;1;1;1;0;1;1;1;1;1;1;1;0;1;0;1;1;1;1;1;1;1;1;1;1;1;1;1;1;1;1;1;1;1;1;1;1;1;1;1;1;1;1;1;1;1;1;1;1;1;1;1;1;1;0;0;0;0;1;1;1;1;1;1;1;1;1;1;1;1;1;1;1;1;0;1;1;1;1;1;1;1;1;1;1;1;1;1;1;1;1;1;1;1;1;1;1;1;1;1;1;1;1;1;1;1;1;1;1;1;1;1;1;1;1;1;1;1;1;1;1;1;1;1;1;1;1;1;1;1;1;1;1;1;1;1;1;1;1;1;1;1;1;1;1;1;1;1;1;1;1;1;1;1;1;1;1;1;1;1;1;1;1;1;1;1;1;1;1…	1;1;1;1;1;1;1;1;1;1;1;1;1;1;1;1;1;1;1;1;1;1;1;1;1;1;1;0;1;1;0;1;1;1;1;0;1;1;1;1;1;1;1;0;1;0;1;1;1;1;1;1;1;1;1;1;1;1;1;1;1;1;1;1;1;1;1;1;1;1;1;1;1;1;1;1;1;1;1;1;1;1;1;1;1;0;0;0;0;1;1;1;1;1;1;1;1;1;1;1;1;1;1;1;1;0;1;1;1;1;1;1;1;1;1;1;1;1;1;1;1;1;1;1;1;1;1;1;1;1;1;1;1;1;1;1;1;1;1;1;1;1;1;1;1;1;1;1;1;1;1;1;1;1;1;1;1;1;1;1;1;1;1;1;1;1;1;1;1;1;1;1;1;1;1;1;1;1;1;1;1;1;1;1;1;1;1;1;1;1;1;1;1;1;1;1;1;1;1;1…	>tr|G4WJT1|G4WJT1_ARAHY Sucrose synthase (Fragment) OS=Arachis hypogaea var. vulgaris GN=susy PE=2 SV=1;>tr|K7LZ41|K7LZ41_SOYBN Sucrose synthase OS=Glycine max GN=GLYMA_13G114000 PE=3 SV=1;>tr|I1L1U5|I1L1U5_SOYBN Sucrose synthase OS=Glycine max GN=GLYMA_09	621	4	1	1	0	1	2	0	3	3	3	2	0	0	0	0	1	0	1	1	0	0	0	0	1	0	1	1	11.8	3.9	3.9	56.36	490	490;750;775;777;800;804;805;805;805;805;805;805;805;805;806;806;806;806;806;806;806;806;806;806;810;309;382;509;562;562;616;700;750;750;750;750;783;783;800;800;800;800;800;803;804;804;805;805;805;805;805;805;805;805;805;805;805;805;805;805;805;805;805;805;805;805;805;805;805;805;805;805;805;805;805;805;805;805;805;805;805;805;805;805;805;805;805;805;805;806;806;806;806;806;806;806;806;806;806;806…	4				3
tr|E3V0I2|E3V0I2_9FABA;tr|Q9XG89|Q9XG89_PEA;tr|I1SUZ0|I1SUZ0_CICAR;tr|A5YM78|A5YM78_CICAR;sp|P42653|1433A_VICFA;tr|I3SCH2|I3SCH2_MEDTR;tr|B7FIY3|B7FIY3_MEDTR	tr|E3V0I2|E3V0I2_9FABA;tr|Q9XG89|Q9XG89_PEA;tr|I1SUZ0|I1SUZ0_CICAR;tr|A5YM78|A5YM78_CICAR;sp|P42653|1433A_VICFA;tr|I3SCH2|I3SCH2_MEDTR;tr|B7FIY3|B7FIY3_MEDTR	4;4;4;4;4;3;3	1;1;1;1;1;1;1	1;1;1;1;1;1;1	>tr|E3V0I2|E3V0I2_9FABA 14-3-3-like protein OS=Galega orientalis PE=2 SV=1;>tr|Q9XG89|Q9XG89_PEA 14-3-3-like protein OS=Pisum sativum GN=14-3-3 PE=2 SV=1;>tr|I1SUZ0|I1SUZ0_CICAR 14.3.3-like protein OS=Cicer arietinum PE=2 SV=1;>tr|A5YM78|A5YM78_CICAR 14-3-	7	4	1	1	2	2	4	3	4	4	2	3	1	1	1	1	1	1	1	1	1	1	1	1	1	1	1	1	21.9	4.2	4.2	29282	260	260;261;261;261;261;260;260	13.2
tr|A0A166I732|A0A166I732_DAUCA;tr|A0A162AAK0|A0A162AAK0_DAUCA;tr|A0A068TZ12|A0A068TZ12_COFCA;tr|W9R7X5|W9R7X5_9ROSA;tr|A0A076L8Z8|A0A076L8Z8_MORAL;tr|Q6H3X8|Q6H3X8_SOLTU;tr|M1BC18|M1BC18_SOLTU;sp|P93784|14335_SOLTU;sp|P93211|14336_SOLLC;tr|M4F1T0|M4F1T0_BRARP;tr|A0A078DGN3|A0A078DGN3_BRANA;tr|A0A067H0C3|A0A067H0C3_CITSI;tr|A0A022R931|A0A022R931_ERYGU;tr|Q94BW0|Q94BW0_ARATH;tr|A0A178W662|A0A178W66…	tr|A0A166I732|A0A166I732_DAUCA;tr|A0A162AAK0|A0A162AAK0_DAUCA;tr|A0A068TZ12|A0A068TZ12_COFCA;tr|W9R7X5|W9R7X5_9ROSA;tr|A0A076L8Z8|A0A076L8Z8_MORAL;tr|Q6H3X8|Q6H3X8_SOLTU;tr|M1BC18|M1BC18_SOLTU;sp|P93784|14335_SOLTU;sp|P93211|14336_SOLLC;tr|M4F1T0|M4F1T0_BRARP;tr|A0A078DGN3|A0A078DGN3_BRANA;tr|A0A067H0C3|A0A067H0C3_CITSI;tr|A0A022R931|A0A022R931_ERYGU;tr|Q94BW0|Q94BW0_ARATH;tr|A0A178W662|A0A178W66…	4;4;4;4;4;4;4;4;4;4;4;4;4;4;4;4;4;4;4;4;4;3;3;3;3;3;3;3;3;3;3;3;3;3;3;3;3;3;3;3;3;3;3;3;3;3;3;3;3;3;3;3;3;3;3;3;3;3;3;3;3;3;3;3;3;3;3;3;3;3;3;3;3;3;3;3;3;3;3;3;3;3;3;3;3;3;3;3;3;3;3;3;3;3;3;3;3;3;3;3;3;3;3;3;3;3;3;3;3;3;3;3;3;3;3;3;3;3;3;3;3;3;3;3;3;3;3;3;3;2;2;2;1	4;4;4;4;4;4;4;4;4;4;4;4;4;4;4;4;4;4;4;4;4;3;3;3;3;3;3;3;3;3;3;3;3;3;3;3;3;3;3;3;3;3;3;3;3;3;3;3;3;3;3;3;3;3;3;3;3;3;3;3;3;3;3;3;3;3;3;3;3;3;3;3;3;3;3;3;3;3;3;3;3;3;3;3;3;3;3;3;3;3;3;3;3;3;3;3;3;3;3;3;3;3;3;3;3;3;3;3;3;3;3;3;3;3;3;3;3;3;3;3;3;3;3;3;3;3;3;3;3;2;2;2;1	1;1;1;1;1;1;1;1;1;1;1;1;1;1;1;1;1;1;1;1;1;1;0;0;0;0;0;0;0;0;0;0;0;0;0;0;1;1;1;0;0;0;0;0;0;0;0;0;0;0;0;0;0;0;0;0;0;0;0;0;0;0;0;0;1;0;0;0;0;0;0;0;0;0;1;1;1;1;1;1;1;1;0;0;0;0;0;0;0;0;0;0;0;0;1;1;0;0;1;1;0;0;0;0;0;0;0;0;1;0;0;0;0;0;0;0;0;0;0;0;1;1;1;0;0;0;0;0;0;1;1;1;1	>tr|A0A166I732|A0A166I732_DAUCA Uncharacterized protein OS=Daucus carota subsp. sativus GN=DCAR_003472 PE=3 SV=1;>tr|A0A162AAK0|A0A162AAK0_DAUCA Uncharacterized protein OS=Daucus carota subsp. sativus GN=DCAR_014206 PE=3 SV=1;>tr|A0A068TZ12|A0A068TZ12_COFC	133	4	4	1	2	1	4	3	4	4	2	3	2	1	4	3	4	4	2	3	1	0	1	1	1	1	1	1	24.7	24.7	6.7	28529	255	255;255;256;257;257;258;258;258;258;260;260;265;265;267;267;267;269;295;299;299;398;186;224;251;255;255;255;255;255;255;255;255;255;255;255;255;255;255;255;256;257;257;257;257;257;257;257;257;258;258;258;258;258;258;258;259;259;259;259;259;259;259;259;259;259;260;260;260;260;260;260;260;260;260;260;260;260;260;260;260;260;260;261;261;261;261;261;261;261;261;261;261;261;261;261;261;262;262;262;262…	13.1
tr|T2DP01|T2DP01_PHAVU;tr|Q93XW1|Q93XW1_PHAAN;tr|A0A0S3RCR5|A0A0S3RCR5_PHAAN;tr|Q9T0N0|Q9T0N0_PEA;tr|G7J3X9|G7J3X9_MEDTR;sp|P46266|1433_PEA;tr|E1U3Z2|E1U3Z2_CICAR;tr|Q39558|Q39558_CUCPE;tr|G7J3Y0|G7J3Y0_MEDTR;tr|I3S1K9|I3S1K9_MEDTR;tr|A0A1B2BI42|A0A1B2BI42_ROBPS;tr|B7FFC1|B7FFC1_MEDTR	tr|T2DP01|T2DP01_PHAVU;tr|Q93XW1|Q93XW1_PHAAN;tr|A0A0S3RCR5|A0A0S3RCR5_PHAAN;tr|Q9T0N0|Q9T0N0_PEA;tr|G7J3X9|G7J3X9_MEDTR;sp|P46266|1433_PEA;tr|E1U3Z2|E1U3Z2_CICAR;tr|Q39558|Q39558_CUCPE;tr|G7J3Y0|G7J3Y0_MEDTR;tr|I3S1K9|I3S1K9_MEDTR	4;4;4;4;4;4;4;4;2;2;1;1	1;1;1;1;1;1;1;1;1;1;1;1	1;1;1;1;1;1;1;1;1;1;1;1	>tr|T2DP01|T2DP01_PHAVU 14-3-3 protein OS=Phaseolus vulgaris GN=PHAVU_009G032500g PE=2 SV=1;>tr|Q93XW1|Q93XW1_PHAAN 14-3-3 protein OS=Phaseolus angularis GN=LR48_Vigan04g192700 PE=2 SV=1;>tr|A0A0S3RCR5|A0A0S3RCR5_PHAAN Uncharacterized protein OS=Vigna angu	12	4	1	1	2	2	4	3	4	4	2	3	1	1	1	1	1	1	1	1	1	1	1	1	1	1	1	1	24.3	6.6	6.6	29159	259	259;259;259;260;260;260;261;275;206;260;144;221	13.3
tr|I1MIK9|I1MIK9_SOYBN;tr|I1LSJ5|I1LSJ5_SOYBN;tr|I1JVL6|I1JVL6_SOYBN;tr|A0A0L9V401|A0A0L9V401_PHAAN;tr|A0A0B2PQ30|A0A0B2PQ30_GLYSO;tr|M0T715|M0T715_MUSAM;tr|M0T4F8|M0T4F8_MUSAM;tr|A0A151R6A2|A0A151R6A2_CAJCA;tr|E0CTU6|E0CTU6_VITVI;tr|A0A0R0JNM6|A0A0R0JNM6_SOYBN;tr|A0A0C9RM53|A0A0C9RM53_9SPER;tr|V7BS17|V7BS17_PHAVU;tr|V7AGS2|V7AGS2_PHAVU;tr|I3SDP3|I3SDP3_LOTJA;tr|I3SC30|I3SC30_MEDTR;tr|I3S428|I3S4…	tr|I1MIK9|I1MIK9_SOYBN;tr|I1LSJ5|I1LSJ5_SOYBN;tr|I1JVL6|I1JVL6_SOYBN;tr|A0A0L9V401|A0A0L9V401_PHAAN;tr|A0A0B2PQ30|A0A0B2PQ30_GLYSO;tr|M0T715|M0T715_MUSAM;tr|M0T4F8|M0T4F8_MUSAM;tr|A0A151R6A2|A0A151R6A2_CAJCA;tr|E0CTU6|E0CTU6_VITVI;tr|A0A0R0JNM6|A0A0R0JNM6_SOYBN;tr|A0A0C9RM53|A0A0C9RM53_9SPER;tr|V7BS17|V7BS17_PHAVU;tr|V7AGS2|V7AGS2_PHAVU;tr|I3SDP3|I3SDP3_LOTJA;tr|I3SC30|I3SC30_MEDTR;tr|I3S428|I3S4…	4;4;4;4;4;4;4;4;4;4;4;4;4;4;4;4;4;4;4;4;4;4;4;4;4;4;4;4;4;4;4;4;4;4;4;4;4;4;4;4;4;4;4;4;4;3;3;3;3;3;3;3;3;3;3;3;3;3;3;3;3;3;3;3;3;3;3;3;3;3;3;3;3;3;3;3;3;3;3;3;3;3;3;3;3;3;3;3;3;3;3;3;3;3;3;3;3;3;3;3;3;3;3;3;3;3;3;3;3;3;3;3;3;3;3;3;3;3;3;3;3;3;3;3;3;3;3;3;3;3;3;3;3;3;3;3;3;3;3;3;3;3;3;3;3;3;3;3;3;3;3;3;3;3;3;3;3;3;3;2;2;2;2;2;2;2;2;2;2;2;2;2;2;2;2;2;2;2;2;2;2;2;2;2;2;2;2;2;2;2;2;2;2;2;2;2;2;2;2;2…	4;4;4;4;4;4;4;4;4;4;4;4;4;4;4;4;4;4;4;4;4;4;4;4;4;4;4;4;4;4;4;4;4;4;4;4;4;4;4;4;4;4;4;4;4;3;3;3;3;3;3;3;3;3;3;3;3;3;3;3;3;3;3;3;3;3;3;3;3;3;3;3;3;3;3;3;3;3;3;3;3;3;3;3;3;3;3;3;3;3;3;3;3;3;3;3;3;3;3;3;3;3;3;3;3;3;3;3;3;3;3;3;3;3;3;3;3;3;3;3;3;3;3;3;3;3;3;3;3;3;3;3;3;3;3;3;3;3;3;3;3;3;3;3;3;3;3;3;3;3;3;3;3;3;3;3;3;3;3;2;2;2;2;2;2;2;2;2;2;2;2;2;2;2;2;2;2;2;2;2;2;2;2;2;2;2;2;2;2;2;2;2;2;2;2;2;2;2;2;2…	4;4;4;4;4;4;4;4;4;4;4;4;4;4;4;4;4;4;4;4;4;4;4;4;4;4;4;4;4;4;4;4;4;4;4;4;4;4;4;4;4;4;4;4;4;3;3;3;3;3;3;3;3;3;3;3;3;3;3;3;3;3;3;3;3;3;3;3;3;3;3;3;3;3;3;3;3;3;3;3;3;3;3;3;3;3;3;3;3;3;3;3;3;3;3;3;3;3;3;3;3;3;3;3;3;3;3;3;3;3;3;3;3;3;3;3;3;3;3;3;3;3;3;3;3;3;3;3;3;3;3;3;3;3;3;3;3;3;3;3;3;3;3;3;3;3;3;3;3;3;3;3;3;3;3;3;3;3;3;2;2;2;2;2;2;2;2;2;2;2;2;2;2;2;2;2;2;2;2;2;2;2;2;2;2;2;2;2;2;2;2;2;2;2;2;2;2;2;2;2…	>tr|I1MIK9|I1MIK9_SOYBN Uncharacterized protein OS=Glycine max GN=GLYMA_15G227600 PE=3 SV=1;>tr|I1LSJ5|I1LSJ5_SOYBN Uncharacterized protein OS=Glycine max PE=3 SV=1;>tr|I1JVL6|I1JVL6_SOYBN Uncharacterized protein OS=Glycine max GN=GLYMA_04G111500 PE=3 SV=1	275	4	4	4	1	1	3	2	3	4	0	1	1	1	3	2	3	4	0	1	1	1	3	2	3	4	0	1	32.5	32.5	32.5	19488	169	169;171;171;171;171;172;172;172;173;175;179;181;181;181;181;181;181;181;181;181;181;181;181;181;181;181;181;181;181;181;182;182;182;182;182;182;183;190;194;199;218;224;225;276;677;107;107;116;127;145;146;154;168;170;170;172;172;172;172;172;172;172;172;172;172;172;173;177;177;177;178;179;179;180;180;180;180;180;180;180;180;180;180;180;180;181;181;181;182;182;182;182;182;182;182;182;182;182;182;182…	17.3
sp|Q38676|VATA1_ACEAT;sp|Q38677|VATA2_ACEAT	sp|Q38676|VATA1_ACEAT;sp|Q38677|VATA2_ACEAT	4;3	2;1	1;0	>sp|Q38676|VATA1_ACEAT V-type proton ATPase catalytic subunit A isoform 1 OS=Acetabularia acetabulum PE=2 SV=1;>sp|Q38677|VATA2_ACEAT V-type proton ATPase catalytic subunit A isoform 2 OS=Acetabularia acetabulum PE=2 SV=1	2	4	2	1	3	3	4	3	4	4	3	3	2	2	2	1	2	2	2	2	1	1	1	1	1	1	1	1	6.9	4.2	1.5	67365	613	613;613	4.33	4	5	1	1	10	12
tr|Q8LFA4|Q8LFA4_ARATH;tr|Q0WWK6|Q0WWK6_ARATH;tr|D7MNC2|D7MNC2_ARALL;tr|A0A178UDJ9|A0A178UDJ9_ARATH;sp|Q9FKK7|XYLA_ARATH;tr|M0WW19|M0WW19_HORVD;tr|F2DNL2|F2DNL2_HORVD;sp|Q40082|XYLA_HORVU;tr|W5C4N4|W5C4N4_WHEAT;tr|W5BP49|W5BP49_WHEAT;tr|W5B0Q9|W5B0Q9_WHEAT;tr|Q56Z35|Q56Z35_ARATH;tr|F4KC24|F4KC24_ARATH;tr|M7ZEB3|M7ZEB3_TRIUA;tr|M8AYY4|M8AYY4_AEGTA;tr|A5B1E9|A5B1E9_VITVI;tr|A0A0J8BQ04|A0A0J8BQ04_BE…	tr|Q8LFA4|Q8LFA4_ARATH;tr|Q0WWK6|Q0WWK6_ARATH;tr|D7MNC2|D7MNC2_ARALL;tr|A0A178UDJ9|A0A178UDJ9_ARATH;sp|Q9FKK7|XYLA_ARATH;tr|M0WW19|M0WW19_HORVD;tr|F2DNL2|F2DNL2_HORVD;sp|Q40082|XYLA_HORVU;tr|W5C4N4|W5C4N4_WHEAT;tr|W5BP49|W5BP49_WHEAT;tr|W5B0Q9|W5B0Q9_WHEAT;tr|Q56Z35|Q56Z35_ARATH;tr|F4KC24|F4KC24_ARATH;tr|M7ZEB3|M7ZEB3_TRIUA;tr|M8AYY4|M8AYY4_AEGTA;tr|A5B1E9|A5B1E9_VITVI;tr|A0A0J8BQ04|A0A0J8BQ04_BE…	4;4;4;4;4;3;3;3;3;3;3;2;2;2;2;2;2;2;2;2;2;2;2;1;1;1;1;1;1;1;1;1;1;1;1;1;1;1;1;1;1;1;1;1;1;1;1;1;1;1;1;1;1;1;1;1;1;1;1;1;1;1;1;1;1;1;1;1;1;1;1;1;1;1;1;1;1;1;1;1;1;1;1;1;1;1;1;1;1;1;1;1;1;1;1;1;1;1;1;1	4;4;4;4;4;3;3;3;3;3;3;2;2;2;2;2;2;2;2;2;2;2;2;1;1;1;1;1;1;1;1;1;1;1;1;1;1;1;1;1;1;1;1;1;1;1;1;1;1;1;1;1;1;1;1;1;1;1;1;1;1;1;1;1;1;1;1;1;1;1;1;1;1;1;1;1;1;1;1;1;1;1;1;1;1;1;1;1;1;1;1;1;1;1;1;1;1;1;1;1	4;4;4;4;4;3;3;3;3;3;3;2;2;2;2;2;2;2;2;2;2;2;2;1;1;1;1;1;1;1;1;1;1;1;1;1;1;1;1;1;1;1;1;1;1;1;1;1;1;1;1;1;1;1;1;1;1;1;1;1;1;1;1;1;1;1;1;1;1;1;1;1;1;1;1;1;1;1;1;1;1;1;1;1;1;1;1;1;1;1;1;1;1;1;1;1;1;1;1;1	>tr|Q8LFA4|Q8LFA4_ARATH Xylose isomerase OS=Arabidopsis thaliana PE=2 SV=1;>tr|Q0WWK6|Q0WWK6_ARATH Xylose isomerase OS=Arabidopsis thaliana GN=At5g57655 PE=2 SV=1;>tr|D7MNC2|D7MNC2_ARALL Xylose isomerase OS=Arabidopsis lyrata subsp. lyrata GN=ARALYDRAFT_91	100	4	4	4	3	2	2	2	2	3	3	4	3	2	2	2	2	3	3	4	3	2	2	2	2	3	3	4	9.4	9.4	9.4	53454	477	477;477;477;477;477;479;479;479;480;480;480;233;287;445;450;462;471;475;477;482;482;495;526;115;173;203;369;398;399;399;409;414;440;456;465;471;472;472;474;474;475;475;475;476;476;477;477;477;477;477;477;478;478;478;478;478;478;478;479;479;479;479;479;479;479;480;480;480;480;480;480;480;480;480;480;481;482;482;482;482;484;484;484;485;487;489;490;490;491;491;494;498;514;518;523;538;544;551;553;559	7.18	4	3	6	1	1		7	16	13
tr|R0G2X1|R0G2X1_9BRAS;tr|A0A178VV24|A0A178VV24_ARATH;sp|Q9SIB9|ACO2M_ARATH;tr|M4DTK2|M4DTK2_BRARP;tr|A0A078EB05|A0A078EB05_BRANA;tr|D7L993|D7L993_ARALL;tr|A0A078E0L0|A0A078E0L0_BRANA;tr|V4KZV8|V4KZV8_EUTSA;tr|A0A161ZTR8|A0A161ZTR8_DAUCA	tr|R0G2X1|R0G2X1_9BRAS;tr|A0A178VV24|A0A178VV24_ARATH;sp|Q9SIB9|ACO2M_ARATH;tr|M4DTK2|M4DTK2_BRARP;tr|A0A078EB05|A0A078EB05_BRANA;tr|D7L993|D7L993_ARALL;tr|A0A078E0L0|A0A078E0L0_BRANA;tr|V4KZV8|V4KZV8_EUTSA;tr|A0A161ZTR8|A0A161ZTR8_DAUCA	4;4;4;4;4;4;4;4;2	1;1;1;1;1;1;1;1;1	1;1;1;1;1;1;1;1;1	>tr|R0G2X1|R0G2X1_9BRAS Aconitate hydratase OS=Capsella rubella GN=CARUB_v10012896mg PE=3 SV=1;>tr|A0A178VV24|A0A178VV24_ARATH Aconitate hydratase OS=Arabidopsis thaliana GN=AXX17_At2g04790 PE=3 SV=1;>sp|Q9SIB9|ACO2M_ARATH Aconitate hydratase 2, mitochondr	9	4	1	1	2	3	2	2	3	2	1	2	1	1	1	1	1	1	0	1	1	1	1	1	1	1	0	1	5.4	1.5	1.5	107.76	988	988;990;990;991;991;993;994;995;906	4.62			1	7	1	4
tr|M0X4P7|M0X4P7_HORVD;tr|J3N2B6|J3N2B6_ORYBR;tr|T1NHF0|T1NHF0_TRIUA;tr|W5GI63|W5GI63_WHEAT;tr|M8CND2|M8CND2_AEGTA;tr|M0X4P9|M0X4P9_HORVD;tr|I1I5H1|I1I5H1_BRADI;tr|A0A096UUP1|A0A096UUP1_WHEAT;tr|A0A0E0M9U9|A0A0E0M9U9_ORYPU;tr|A0A199UHY8|A0A199UHY8_ANACO;tr|V4VT22|V4VT22_9ROSI;tr|A0A067DWX4|A0A067DWX4_CITSI;tr|B9SP24|B9SP24_RICCO;tr|A0A166HWP1|A0A166HWP1_DAUCA;tr|A0A067JY81|A0A067JY81_JATCU;tr|W9R…	tr|M0X4P7|M0X4P7_HORVD;tr|J3N2B6|J3N2B6_ORYBR;tr|T1NHF0|T1NHF0_TRIUA;tr|W5GI63|W5GI63_WHEAT;tr|M8CND2|M8CND2_AEGTA;tr|M0X4P9|M0X4P9_HORVD;tr|I1I5H1|I1I5H1_BRADI;tr|A0A096UUP1|A0A096UUP1_WHEAT;tr|A0A0E0M9U9|A0A0E0M9U9_ORYPU;tr|A0A199UHY8|A0A199UHY8_ANACO;tr|V4VT22|V4VT22_9ROSI;tr|A0A067DWX4|A0A067DWX4_CITSI;tr|B9SP24|B9SP24_RICCO;tr|A0A166HWP1|A0A166HWP1_DAUCA;tr|A0A067JY81|A0A067JY81_JATCU;tr|W9R…	4;4;4;4;4;4;4;4;4;4;4;4;4;4;4;4;4;4;4;4;4;4;4;4;4;3;3;3;3;3;3;3;3;3;3;3;3;3;3;3;3;3;3;3;3;3;3;3;3;3;3;3;3;3;3;3;3;3;2;2;2;2;2;2;2;2;2;2;2;2;2;2;2;2;2;2;2;2;1;1;1;1;1;1;1;1;1;1;1	4;4;4;4;4;4;4;4;4;4;4;4;4;4;4;4;4;4;4;4;4;4;4;4;4;3;3;3;3;3;3;3;3;3;3;3;3;3;3;3;3;3;3;3;3;3;3;3;3;3;3;3;3;3;3;3;3;3;2;2;2;2;2;2;2;2;2;2;2;2;2;2;2;2;2;2;2;2;1;1;1;1;1;1;1;1;1;1;1	4;4;4;4;4;4;4;4;4;4;4;4;4;4;4;4;4;4;4;4;4;4;4;4;4;3;3;3;3;3;3;3;3;3;3;3;3;3;3;3;3;3;3;3;3;3;3;3;3;3;3;3;3;3;3;3;3;3;2;2;2;2;2;2;2;2;2;2;2;2;2;2;2;2;2;2;2;2;1;1;1;1;1;1;1;1;1;1;1	>tr|M0X4P7|M0X4P7_HORVD Uncharacterized protein OS=Hordeum vulgare var. distichum PE=4 SV=1;>tr|J3N2B6|J3N2B6_ORYBR Uncharacterized protein OS=Oryza brachyantha PE=4 SV=1;>tr|T1NHF0|T1NHF0_TRIUA Uncharacterized protein OS=Triticum urartu PE=4 SV=1;>tr|W5GI	89	4	4	4	1	1	2	2	3	4	3	3	1	1	2	2	3	4	3	3	1	1	2	2	3	4	3	3	4	4	4	128.06	1176	1176;1176;1253;1254;1254;1254;1254;1254;1257;1258;1264;1264;1267;1267;1267;1268;1268;1269;1269;1271;1272;1272;1279;1420;1830;974;1169;1173;1256;1257;1257;1259;1264;1264;1265;1265;1265;1265;1265;1266;1266;1266;1266;1267;1267;1268;1268;1268;1269;1276;1276;1278;1374;1383;1392;1394;1403;1403;253;267;289;312;394;526;1012;1092;1263;1264;1265;1265;1265;1265;1266;1267;1269;1284;1284;1317;149;193;210;306;…	1.79	8	18	2
tr|A0A022RF13|A0A022RF13_ERYGU;tr|K7MZ60|K7MZ60_SOYBN;tr|V7CZK7|V7CZK7_PHAVU;tr|V7CXJ4|V7CXJ4_PHAVU;tr|A0A0A9DGW8|A0A0A9DGW8_ARUDO;tr|S8D4Y4|S8D4Y4_9LAMI	tr|A0A022RF13|A0A022RF13_ERYGU;tr|K7MZ60|K7MZ60_SOYBN;tr|V7CZK7|V7CZK7_PHAVU;tr|V7CXJ4|V7CXJ4_PHAVU;tr|A0A0A9DGW8|A0A0A9DGW8_ARUDO	4;3;3;3;2;1	1;0;0;0;0;0	1;0;0;0;0;0	>tr|A0A022RF13|A0A022RF13_ERYGU Pyruvate kinase OS=Erythranthe guttata GN=MIMGU_mgv1a004441mg PE=3 SV=1;>tr|K7MZ60|K7MZ60_SOYBN Pyruvate kinase OS=Glycine max PE=3 SV=1;>tr|V7CZK7|V7CZK7_PHAVU Pyruvate kinase OS=Phaseolus vulgaris GN=PHAVU_001G185200g PE=3	6	4	1	1	3	2	3	3	3	3	3	3	0	0	1	1	1	1	1	1	0	0	1	1	1	1	1	1	11.4	4.6	4.6	57339	527	527;479;527;542;77;159	7.3		1	1		3	4	7
tr|A0A059AP60|A0A059AP60_EUCGR;tr|A0A059ANX4|A0A059ANX4_EUCGR;tr|A0A059AQ49|A0A059AQ49_EUCGR	tr|A0A059AP60|A0A059AP60_EUCGR;tr|A0A059ANX4|A0A059ANX4_EUCGR;tr|A0A059AQ49|A0A059AQ49_EUCGR	4;4;3	1;1;1	1;1;1	>tr|A0A059AP60|A0A059AP60_EUCGR Uncharacterized protein OS=Eucalyptus grandis GN=EUGRSUZ_I01423 PE=3 SV=1;>tr|A0A059ANX4|A0A059ANX4_EUCGR Uncharacterized protein OS=Eucalyptus grandis GN=EUGRSUZ_I01423 PE=3 SV=1;>tr|A0A059AQ49|A0A059AQ49_EUCGR Uncharacteri	3	4	1	1	2	1	4	4	3	4	0	0	0	0	1	1	1	1	0	0	0	0	1	1	1	1	0	0	14.9	5.4	5.4	40169	368	368;386;354	2.43	2	3	1			1
tr|A0A059BK22|A0A059BK22_EUCGR;tr|A0A068U0G4|A0A068U0G4_COFCA;tr|A0A0V0HV43|A0A0V0HV43_SOLCH;tr|P93785|P93785_SOLTU;tr|M1BI71|M1BI71_SOLTU;sp|P93208|14332_SOLLC;tr|Q1W2K1|Q1W2K1_CAMSI	tr|A0A059BK22|A0A059BK22_EUCGR;tr|A0A068U0G4|A0A068U0G4_COFCA;tr|A0A0V0HV43|A0A0V0HV43_SOLCH;tr|P93785|P93785_SOLTU;tr|M1BI71|M1BI71_SOLTU;sp|P93208|14332_SOLLC;tr|Q1W2K1|Q1W2K1_CAMSI	4;3;3;3;3;3;3	1;1;1;1;1;1;1	1;1;1;1;1;1;1	>tr|A0A059BK22|A0A059BK22_EUCGR Uncharacterized protein OS=Eucalyptus grandis GN=EUGRSUZ_F00370 PE=3 SV=1;>tr|A0A068U0G4|A0A068U0G4_COFCA Uncharacterized protein OS=Coffea canephora GN=GSCOC_T00034611001 PE=3 SV=1;>tr|A0A0V0HV43|A0A0V0HV43_SOLCH Putative 1	7	4	1	1	1	2	4	3	4	4	2	3	0	1	1	1	1	1	1	1	0	1	1	1	1	1	1	1	19	5.1	5.1	37091	332	332;131;229;254;254;254;260	12.7
tr|A0A059C1V4|A0A059C1V4_EUCGR;tr|W9RPN0|W9RPN0_9ROSA;tr|D7TGE8|D7TGE8_VITVI;tr|F6I796|F6I796_VITVI;tr|A0A059C106|A0A059C106_EUCGR	tr|A0A059C1V4|A0A059C1V4_EUCGR;tr|W9RPN0|W9RPN0_9ROSA;tr|D7TGE8|D7TGE8_VITVI;tr|F6I796|F6I796_VITVI	4;3;2;2;1	1;1;1;1;1	1;1;1;1;1	>tr|A0A059C1V4|A0A059C1V4_EUCGR ATP-dependent Clp protease proteolytic subunit OS=Eucalyptus grandis GN=EUGRSUZ_E00356 PE=3 SV=1;>tr|W9RPN0|W9RPN0_9ROSA ATP-dependent Clp protease proteolytic subunit OS=Morus notabilis GN=L484_024051 PE=3 SV=1;>tr|D7TGE8|D	5	4	1	1	0	2	4	3	2	1	0	0	0	0	1	0	0	0	0	0	0	0	1	0	0	0	0	0	19.5	4	4	32964	303	303;307;91;292;132	15
tr|A0A059C4X6|A0A059C4X6_EUCGR;tr|A0A059C480|A0A059C480_EUCGR	tr|A0A059C4X6|A0A059C4X6_EUCGR	4;1	4;1	1;1	>tr|A0A059C4X6|A0A059C4X6_EUCGR Proteasome subunit beta type OS=Eucalyptus grandis GN=EUGRSUZ_E01416 PE=3 SV=1	2	4	4	1	3	3	3	3	3	3	4	4	3	3	3	3	3	3	4	4	1	1	1	1	1	1	1	1	14.2	14.2	3.4	32876	296	296;220	15.6
tr|A0A0D2PNL5|A0A0D2PNL5_GOSRA;tr|A0A0B0MDV3|A0A0B0MDV3_GOSAR;tr|A0A061ENU6|A0A061ENU6_THECC;tr|O24116|O24116_NICPL;tr|A0A0D2P724|A0A0D2P724_GOSRA;tr|A0A0D2TPE1|A0A0D2TPE1_GOSRA;tr|M7ZYZ3|M7ZYZ3_TRIUA;tr|A0A0H2UIQ2|A0A0H2UIQ2_WHEAT;tr|J3KZH9|J3KZH9_ORYBR;tr|A0A078JFR5|A0A078JFR5_BRANA;tr|B9I705|B9I705_POPTR;tr|A9PIL8|A9PIL8_9ROSI;tr|A0A175YDN4|A0A175YDN4_DAUCA;tr|W9RIB4|W9RIB4_9ROSA;tr|W5FLE9|W5F…	tr|A0A0D2PNL5|A0A0D2PNL5_GOSRA;tr|A0A0B0MDV3|A0A0B0MDV3_GOSAR;tr|A0A061ENU6|A0A061ENU6_THECC;tr|O24116|O24116_NICPL;tr|A0A0D2P724|A0A0D2P724_GOSRA;tr|A0A0D2TPE1|A0A0D2TPE1_GOSRA;tr|M7ZYZ3|M7ZYZ3_TRIUA;tr|A0A0H2UIQ2|A0A0H2UIQ2_WHEAT;tr|J3KZH9|J3KZH9_ORYBR;tr|A0A078JFR5|A0A078JFR5_BRANA;tr|B9I705|B9I705_POPTR;tr|A9PIL8|A9PIL8_9ROSI;tr|A0A175YDN4|A0A175YDN4_DAUCA;tr|W9RIB4|W9RIB4_9ROSA;tr|W5FLE9|W5F…	4;4;4;3;3;3;3;3;3;3;3;3;3;3;3;3;3;3;3;3;3;3;3;3;3;3;3;3;3;3;3;3;3;3;3;3;3;3;3;3;3;3;3;3;3;3;3;3;3;3;3;3;3;3;3;3;3;3;3;3;3;3;3;3;3;3;3;3;3;3;3;3;3;3;3;3;3;3;3;3;3;3;3;3;3;3;3;3;3;3;3;3;3;3;3;3;3;3;3;3;3;3;3;3;3;3;3;3;3;3;3;3;3;3;3;3;3;3;3;3;3;3;3;3;3;3;3;3;3;3;3;3;3;3;3;3;3;3;3;3;3;3;3;3;3;3;3;3;3;3;3;3;3;3;3;2;2;2;2;2;2;2;2;2;2;2;2;2;2;2;2;2;2;2;2;2;2;2;2;2;2;2;2;2;2;2;2;2;2;2;2;2;2;2;2;2;2;2;2;2…	4;4;4;3;3;3;3;3;3;3;3;3;3;3;3;3;3;3;3;3;3;3;3;3;3;3;3;3;3;3;3;3;3;3;3;3;3;3;3;3;3;3;3;3;3;3;3;3;3;3;3;3;3;3;3;3;3;3;3;3;3;3;3;3;3;3;3;3;3;3;3;3;3;3;3;3;3;3;3;3;3;3;3;3;3;3;3;3;3;3;3;3;3;3;3;3;3;3;3;3;3;3;3;3;3;3;3;3;3;3;3;3;3;3;3;3;3;3;3;3;3;3;3;3;3;3;3;3;3;3;3;3;3;3;3;3;3;3;3;3;3;3;3;3;3;3;3;3;3;3;3;3;3;3;3;2;2;2;2;2;2;2;2;2;2;2;2;2;2;2;2;2;2;2;2;2;2;2;2;2;2;2;2;2;2;2;2;2;2;2;2;2;2;2;2;2;2;2;2;2…	1;1;1;0;0;0;0;0;0;0;0;0;0;0;0;0;0;0;0;0;0;0;0;0;0;0;0;0;0;0;0;0;0;0;0;0;0;0;0;0;0;0;0;0;0;0;0;0;0;0;0;0;0;0;0;0;0;0;0;0;0;0;0;0;0;0;0;0;0;0;0;0;0;0;0;0;0;0;0;0;0;0;0;0;0;0;0;0;0;0;0;0;0;0;0;0;0;0;0;0;0;0;0;0;0;0;0;0;0;0;0;0;0;0;0;0;0;0;0;0;0;0;0;0;0;0;0;0;0;0;0;0;0;0;0;0;0;0;0;0;0;0;0;0;0;0;0;0;0;0;0;0;0;0;0;0;0;0;0;0;0;0;0;0;0;0;0;0;0;0;0;0;0;0;0;0;0;0;0;0;0;0;0;0;0;0;0;0;0;0;0;0;0;0;0;0;0;0;0;0…	>tr|A0A0D2PNL5|A0A0D2PNL5_GOSRA Uncharacterized protein OS=Gossypium raimondii GN=B456_005G065800 PE=3 SV=1;>tr|A0A0B0MDV3|A0A0B0MDV3_GOSAR GTP-binding SAR1A OS=Gossypium arboreum GN=F383_17365 PE=3 SV=1;>tr|A0A061ENU6|A0A061ENU6_THECC Ras-related small GT	360	4	4	1	3	3	4	4	4	4	0	1	3	3	4	4	4	4	0	1	0	1	1	1	1	1	0	0	25.9	25.9	6.7	22074	193	193;193;193;126;173;180;186;189;190;191;192;192;192;193;193;193;193;193;193;193;193;193;193;193;193;193;193;193;193;193;193;193;193;193;193;193;193;193;193;193;193;193;193;193;193;193;193;193;193;193;193;193;193;193;193;193;193;193;193;193;193;193;193;193;193;193;193;193;193;193;193;193;193;193;193;193;193;193;193;193;193;193;193;193;193;193;193;193;193;193;193;193;193;193;193;193;193;193;193;193…	16.2
tr|V7BW77|V7BW77_PHAVU;tr|I1MJB1|I1MJB1_SOYBN;tr|I1JLZ4|I1JLZ4_SOYBN;tr|I1J717|I1J717_SOYBN;tr|C6TKI4|C6TKI4_SOYBN;tr|C6TH59|C6TH59_SOYBN;tr|B9RI05|B9RI05_RICCO;tr|A0A151RH74|A0A151RH74_CAJCA;tr|A0A0L9U678|A0A0L9U678_PHAAN;tr|A0A0J8EGJ5|A0A0J8EGJ5_BETVU;tr|A0A0D2TQL3|A0A0D2TQL3_GOSRA;tr|A0A0D2T2I6|A0A0D2T2I6_GOSRA;tr|A0A0B2SL81|A0A0B2SL81_GLYSO;tr|A0A0B2R4T8|A0A0B2R4T8_GLYSO;tr|A0A0B2NPD2|A0A0B2N…	tr|V7BW77|V7BW77_PHAVU;tr|I1MJB1|I1MJB1_SOYBN;tr|I1JLZ4|I1JLZ4_SOYBN;tr|I1J717|I1J717_SOYBN;tr|C6TKI4|C6TKI4_SOYBN;tr|C6TH59|C6TH59_SOYBN;tr|B9RI05|B9RI05_RICCO;tr|A0A151RH74|A0A151RH74_CAJCA;tr|A0A0L9U678|A0A0L9U678_PHAAN;tr|A0A0J8EGJ5|A0A0J8EGJ5_BETVU;tr|A0A0D2TQL3|A0A0D2TQL3_GOSRA;tr|A0A0D2T2I6|A0A0D2T2I6_GOSRA;tr|A0A0B2SL81|A0A0B2SL81_GLYSO;tr|A0A0B2R4T8|A0A0B2R4T8_GLYSO;tr|A0A0B2NPD2|A0A0B2N…	4;4;4;4;4;4;4;4;4;4;4;4;4;4;4;4;4;3;3;3;3;3;3;3;3;3;3;3;3;3;3;3;3;3;3;3;3;3;3;3;2;2;2;2;2;2;1	1;1;1;1;1;1;1;1;1;1;1;1;1;1;1;1;1;1;1;1;1;1;1;1;1;1;1;1;1;1;1;1;1;1;1;1;1;1;1;1;1;1;1;1;1;1;1	1;1;1;1;1;1;1;1;1;1;1;1;1;1;1;1;1;1;1;1;1;1;1;1;1;1;1;1;1;1;1;1;1;1;1;1;1;1;1;1;1;1;1;1;1;1;1	>tr|V7BW77|V7BW77_PHAVU Proteasome subunit alpha type OS=Phaseolus vulgaris GN=PHAVU_005G059300g PE=3 SV=1;>tr|I1MJB1|I1MJB1_SOYBN Proteasome subunit alpha type OS=Glycine max GN=GLYMA_15G260000 PE=3 SV=1;>tr|I1JLZ4|I1JLZ4_SOYBN Proteasome subunit alpha ty	47	4	1	1	4	4	4	4	3	2	2	3	1	1	1	1	1	1	0	1	1	1	1	1	1	1	0	1	26.8	6.4	6.4	25548	235	235;235;235;235;235;235;235;235;235;235;235;235;235;235;235;235;235;235;235;235;235;235;235;235;235;235;235;235;235;235;235;235;235;235;235;235;235;235;245;320;75;118;235;258;307;320;118	15.2
tr|A0A067G7T3|A0A067G7T3_CITSI;tr|V4W866|V4W866_9ROSI;tr|A0A067G7P7|A0A067G7P7_CITSI;tr|A0A0V0HJE5|A0A0V0HJE5_SOLCH;tr|A0A0J8B5T5|A0A0J8B5T5_BETVU;tr|R0GBK9|R0GBK9_9BRAS;tr|M4E1S4|M4E1S4_BRARP;tr|V4MDP4|V4MDP4_EUTSA;tr|K4B9J6|K4B9J6_SOLLC;tr|M1B359|M1B359_SOLTU;tr|A5AS18|A5AS18_VITVI;tr|V4LH40|V4LH40_EUTSA;tr|R0GS94|R0GS94_9BRAS;tr|D7MUA0|D7MUA0_ARALL;tr|A0A178UHL8|A0A178UHL8_ARATH;tr|A0A0D3AM61|…	tr|A0A067G7T3|A0A067G7T3_CITSI;tr|V4W866|V4W866_9ROSI;tr|A0A067G7P7|A0A067G7P7_CITSI;tr|A0A0V0HJE5|A0A0V0HJE5_SOLCH;tr|A0A0J8B5T5|A0A0J8B5T5_BETVU;tr|R0GBK9|R0GBK9_9BRAS;tr|M4E1S4|M4E1S4_BRARP;tr|V4MDP4|V4MDP4_EUTSA;tr|K4B9J6|K4B9J6_SOLLC;tr|M1B359|M1B359_SOLTU;tr|A5AS18|A5AS18_VITVI;tr|V4LH40|V4LH40_EUTSA;tr|R0GS94|R0GS94_9BRAS;tr|D7MUA0|D7MUA0_ARALL;tr|A0A178UHL8|A0A178UHL8_ARATH;tr|A0A0D3AM61|…	4;4;4;3;3;3;3;3;3;3;3;3;3;3;3;3;3;3;3;3;3;3;3;3;3;3;2;2;2;2;2;2;2;2;2;2;2;2;2;2;2;2;2;2;2;2;2;2;2;2;2;2;2;2;2;2;2;2;2;2;2;2;2;2;2;2;2;2;2;2;2;2;1;1;1;1;1;1;1;1;1;1;1;1;1;1;1;1;1;1;1;1;1;1;1;1;1;1;1;1;1;1;1;1;1;1;1;1;1;1;1;1;1;1;1;1;1;1;1;1;1;1;1;1;1;1	1;1;1;0;0;0;0;0;0;0;0;0;0;0;0;0;0;0;0;0;0;0;0;0;0;0;0;0;0;0;0;0;0;0;0;0;0;0;0;0;0;0;0;0;0;0;0;0;0;0;0;0;0;0;0;0;0;0;0;0;0;0;0;0;0;0;0;0;0;0;0;0;0;0;0;0;0;0;0;0;0;0;0;0;0;0;0;0;0;0;0;0;0;0;0;0;0;0;0;0;0;0;0;0;0;0;0;0;0;0;0;0;0;0;0;0;0;0;0;0;0;0;0;0;0;0	1;1;1;0;0;0;0;0;0;0;0;0;0;0;0;0;0;0;0;0;0;0;0;0;0;0;0;0;0;0;0;0;0;0;0;0;0;0;0;0;0;0;0;0;0;0;0;0;0;0;0;0;0;0;0;0;0;0;0;0;0;0;0;0;0;0;0;0;0;0;0;0;0;0;0;0;0;0;0;0;0;0;0;0;0;0;0;0;0;0;0;0;0;0;0;0;0;0;0;0;0;0;0;0;0;0;0;0;0;0;0;0;0;0;0;0;0;0;0;0;0;0;0;0;0;0	>tr|A0A067G7T3|A0A067G7T3_CITSI Uncharacterized protein OS=Citrus sinensis GN=CISIN_1g028847mg PE=4 SV=1;>tr|V4W866|V4W866_9ROSI Uncharacterized protein OS=Citrus clementina GN=CICLE_v10016752mg PE=3 SV=1;>tr|A0A067G7P7|A0A067G7P7_CITSI Uncharacterized pro	126	4	1	1	3	2	4	4	3	2	1	2	1	1	1	1	0	0	0	0	1	1	1	1	0	0	0	0	26.6	7.8	7.8	20129	192	192;203;203;192;192;193;193;194;201;203;203;204;204;204;204;204;204;204;204;204;204;205;205;205;205;230;152;152;152;166;167;167;167;175;192;192;192;192;192;194;195;203;203;203;203;203;203;203;203;203;203;203;203;203;203;203;204;204;204;204;204;204;204;205;205;205;205;207;209;212;244;245;94;94;116;116;116;167;170;170;179;192;192;192;192;192;193;194;194;195;197;201;202;203;203;203;203;203;203;203;2…	16
tr|A0A068LAV1|A0A068LAV1_9ROSI;tr|A0A0D3M4C7|A0A0D3M4C7_9ROSI;tr|A0A0D3M498|A0A0D3M498_9ROSI	tr|A0A068LAV1|A0A068LAV1_9ROSI;tr|A0A0D3M4C7|A0A0D3M4C7_9ROSI;tr|A0A0D3M498|A0A0D3M498_9ROSI	4;2;2	2;1;1	1;0;0	>tr|A0A068LAV1|A0A068LAV1_9ROSI Ribulose bisphosphate carboxylase large chain (Fragment) OS=Ostrya rehderiana GN=rbcL PE=3 SV=1;>tr|A0A0D3M4C7|A0A0D3M4C7_9ROSI Ribulose bisphosphate carboxylase large chain (Fragment) OS=Connarus panamensis GN=rbcL PE=3 SV=	3	4	2	1	4	4	4	3	4	3	4	2	2	2	2	1	2	1	2	0	1	1	1	0	1	0	1	0	13.3	8.8	5.9	42115	457	457;181;184	12.2							4		6
tr|A0A068TS29|A0A068TS29_COFCA	tr|A0A068TS29|A0A068TS29_COFCA	4	4	2	>tr|A0A068TS29|A0A068TS29_COFCA Uncharacterized protein OS=Coffea canephora GN=GSCOC_T00025785001 PE=3 SV=1	1	4	4	2	2	2	3	2	2	4	2	1	2	2	3	2	2	4	2	1	0	0	1	0	1	2	1	0	9.5	9.5	4	79383	726	726	5.64					10	14	1
tr|A0A068UU92|A0A068UU92_COFCA;tr|A0A199VDD1|A0A199VDD1_ANACO;tr|A0A199UHJ8|A0A199UHJ8_ANACO;tr|I1KPH6|I1KPH6_SOYBN;tr|I1K6B9|I1K6B9_SOYBN;tr|B9VWD5|B9VWD5_CUCSA;tr|A0A0S3QXM1|A0A0S3QXM1_PHAAN;tr|A0A0L9VQM6|A0A0L9VQM6_PHAAN;tr|A0A151SV42|A0A151SV42_CAJCA;tr|A0A0R0K737|A0A0R0K737_SOYBN;tr|V7CT96|V7CT96_PHAVU	tr|A0A068UU92|A0A068UU92_COFCA;tr|A0A199VDD1|A0A199VDD1_ANACO;tr|A0A199UHJ8|A0A199UHJ8_ANACO;tr|I1KPH6|I1KPH6_SOYBN;tr|I1K6B9|I1K6B9_SOYBN;tr|B9VWD5|B9VWD5_CUCSA;tr|A0A0S3QXM1|A0A0S3QXM1_PHAAN;tr|A0A0L9VQM6|A0A0L9VQM6_PHAAN;tr|A0A151SV42|A0A151SV42_CAJCA;tr|A0A0R0K737|A0A0R0K737_SOYBN;tr|V7CT96|V7CT96_PHAVU	4;4;3;3;3;3;3;3;2;2;2	4;4;3;3;3;3;3;3;2;2;2	1;1;1;1;1;1;1;1;1;1;1	>tr|A0A068UU92|A0A068UU92_COFCA 6-phosphogluconate dehydrogenase, decarboxylating OS=Coffea canephora GN=GSCOC_T00035499001 PE=3 SV=1;>tr|A0A199VDD1|A0A199VDD1_ANACO 6-phosphogluconate dehydrogenase, decarboxylating 2, chloroplastic OS=Ananas comosus GN=AC	11	4	4	1	3	3	4	4	4	4	2	2	3	3	4	4	4	4	2	2	0	0	1	1	1	1	1	1	12.1	12.1	3.5	53594	489	489;493;473;495;495;495;495;495;402;479;492	7.73	14	10	4	5	3	5	11	19	23
tr|A0A068V643|A0A068V643_COFCA;tr|N0DW31|N0DW31_9CARY;tr|N0DW30|N0DW30_9CARY;tr|N0DW29|N0DW29_9CARY;tr|N0DW28|N0DW28_9CARY;tr|N0DVM0|N0DVM0_9CARY;tr|N0DVL9|N0DVL9_9CARY;tr|N0DVL7|N0DVL7_9CARY;tr|N0DUW6|N0DUW6_9CARY;tr|N0DUW5|N0DUW5_9CARY;tr|N0DUW2|N0DUW2_9CARY;tr|N0DUW1|N0DUW1_9CARY;tr|N0DU17|N0DU17_9CARY;tr|N0DU14|N0DU14_9CARY;tr|N0DU09|N0DU09_9CARY;tr|N0DU05|N0DU05_9CARY;tr|N0DTS5|N0DTS5_9CARY;…	tr|A0A068V643|A0A068V643_COFCA	4;1;1;1;1;1;1;1;1;1;1;1;1;1;1;1;1;1;1;1;1;1	1;1;1;1;1;1;1;1;1;1;1;1;1;1;1;1;1;1;1;1;1;1	1;1;1;1;1;1;1;1;1;1;1;1;1;1;1;1;1;1;1;1;1;1	>tr|A0A068V643|A0A068V643_COFCA Uncharacterized protein OS=Coffea canephora GN=GSCOC_T00043048001 PE=3 SV=1	22	4	1	1	2	2	4	2	2	2	3	3	1	1	1	1	1	1	1	1	1	1	1	1	1	1	1	1	14.4	3.8	3.8	47.78	444	444;109;109;109;109;109;109;109;109;109;109;109;109;109;109;109;109;109;109;109;109;109	8.2	13	12	13	13	11	10	17	19	11
tr|D7SUY2|D7SUY2_VITVI;tr|I1JU82|I1JU82_SOYBN;tr|A0A068VD83|A0A068VD83_COFCA;tr|A0A151TT89|A0A151TT89_CAJCA;tr|A0A0S3RC27|A0A0S3RC27_PHAAN;tr|A0A0B2RCK6|A0A0B2RCK6_GLYSO;tr|A0A0K9QSC4|A0A0K9QSC4_SPIOL;tr|A0A0L9VUM5|A0A0L9VUM5_PHAAN;tr|A0A0L9UH18|A0A0L9UH18_PHAAN;tr|A0A022PZ99|A0A022PZ99_ERYGU;tr|M0U2K1|M0U2K1_MUSAM;tr|A0A178VSB4|A0A178VSB4_ARATH;sp|Q8VYJ7|CLPB4_ARATH;tr|A0A0D2UAL2|A0A0D2UAL2_GOSR…	tr|D7SUY2|D7SUY2_VITVI;tr|I1JU82|I1JU82_SOYBN;tr|A0A068VD83|A0A068VD83_COFCA;tr|A0A151TT89|A0A151TT89_CAJCA;tr|A0A0S3RC27|A0A0S3RC27_PHAAN;tr|A0A0B2RCK6|A0A0B2RCK6_GLYSO;tr|A0A0K9QSC4|A0A0K9QSC4_SPIOL;tr|A0A0L9VUM5|A0A0L9VUM5_PHAAN;tr|A0A0L9UH18|A0A0L9UH18_PHAAN;tr|A0A022PZ99|A0A022PZ99_ERYGU;tr|M0U2K1|M0U2K1_MUSAM;tr|A0A178VSB4|A0A178VSB4_ARATH;sp|Q8VYJ7|CLPB4_ARATH;tr|A0A0D2UAL2|A0A0D2UAL2_GOSR…	4;4;4;4;4;4;4;3;3;3;3;3;3;3;3;3;3;3;3;3;3;3;3;3;3;3;3;2;2;2;2;2;2;2;2;2;2;2;2;2;2;2;1;1;1;1	3;3;3;3;3;3;3;3;2;2;2;2;2;2;2;2;2;2;2;2;2;2;2;2;2;2;2;1;2;1;1;1;1;1;1;1;1;1;1;1;1;1;1;1;1;1	1;1;1;1;1;1;1;1;1;1;0;1;1;1;1;1;1;1;1;1;1;1;1;1;0;0;0;1;1;0;1;1;1;1;1;0;0;1;0;0;0;1;0;0;0;0	>tr|D7SUY2|D7SUY2_VITVI Putative uncharacterized protein OS=Vitis vinifera GN=VIT_04s0008g05870 PE=3 SV=1;>tr|I1JU82|I1JU82_SOYBN Uncharacterized protein OS=Glycine max GN=GLYMA_04G062200 PE=3 SV=1;>tr|A0A068VD83|A0A068VD83_COFCA Uncharacterized protein OS	46	4	3	1	1	0	4	4	4	2	1	2	1	0	3	3	3	2	1	1	0	0	1	1	1	0	0	0	6.3	5.3	1.5	108.1	962	962;974;975;977;977;978;990;653;741;871;883;964;964;965;970;970;971;972;972;972;972;977;977;980;983;983;987;394;616;890;936;973;973;974;974;976;976;977;982;982;985;992;271;529;623;651	4				14
tr|A0A072U7U1|A0A072U7U1_MEDTR;tr|W6CHW9|W6CHW9_PUNGR	tr|A0A072U7U1|A0A072U7U1_MEDTR;tr|W6CHW9|W6CHW9_PUNGR	4;3	1;1	1;1	>tr|A0A072U7U1|A0A072U7U1_MEDTR Glyceraldehyde-3-phosphate dehydrogenase OS=Medicago truncatula GN=MTR_6g022630 PE=3 SV=1;>tr|W6CHW9|W6CHW9_PUNGR Glyceraldehyde-3-phosphate dehydrogenase (Fragment) OS=Punica granatum PE=4 SV=1	2	4	1	1	4	4	3	3	4	3	3	3	1	1	0	0	1	0	0	0	1	1	0	0	1	0	0	0	18.6	5.9	5.9	34.87	323	323;191	17.8
tr|B9VU69|B9VU69_9FABA;tr|B7FIJ7|B7FIJ7_MEDTR;tr|A0A072VLZ2|A0A072VLZ2_MEDTR;tr|A0A072VNM9|A0A072VNM9_MEDTR;tr|K7N517|K7N517_SOYBN;tr|I1NIQ0|I1NIQ0_SOYBN;tr|I1NIP9|I1NIP9_SOYBN;tr|V7BH19|V7BH19_PHAVU;tr|I1NIP8|I1NIP8_SOYBN;tr|A0A151U593|A0A151U593_CAJCA;tr|A0A0S3SQ32|A0A0S3SQ32_PHAAN;tr|A0A0B2Q828|A0A0B2Q828_GLYSO;tr|A0A0B2PB56|A0A0B2PB56_GLYSO;tr|A0A068TSX9|A0A068TSX9_COFCA;tr|R0FF34|R0FF34_9BRA…	tr|B9VU69|B9VU69_9FABA;tr|B7FIJ7|B7FIJ7_MEDTR;tr|A0A072VLZ2|A0A072VLZ2_MEDTR;tr|A0A072VNM9|A0A072VNM9_MEDTR;tr|K7N517|K7N517_SOYBN;tr|I1NIQ0|I1NIQ0_SOYBN;tr|I1NIP9|I1NIP9_SOYBN;tr|V7BH19|V7BH19_PHAVU;tr|I1NIP8|I1NIP8_SOYBN;tr|A0A151U593|A0A151U593_CAJCA;tr|A0A0S3SQ32|A0A0S3SQ32_PHAAN;tr|A0A0B2Q828|A0A0B2Q828_GLYSO;tr|A0A0B2PB56|A0A0B2PB56_GLYSO;tr|A0A068TSX9|A0A068TSX9_COFCA;tr|R0FF34|R0FF34_9BRA…	4;4;4;4;3;3;3;3;3;3;3;3;3;3;3;3;3;3;3;3;3;3;3;3;3;3;2;2;2;2	4;4;4;4;3;3;3;3;3;3;3;3;3;3;3;3;3;3;3;3;3;3;3;3;3;3;2;2;2;2	2;2;2;2;1;1;1;1;1;1;1;1;1;1;1;1;1;1;1;1;1;1;1;1;1;1;1;1;1;1	>tr|B9VU69|B9VU69_9FABA GDP-mannose-3,5-epimerase OS=Caragana korshinskii GN=GME PE=2 SV=1;>tr|B7FIJ7|B7FIJ7_MEDTR Uncharacterized protein OS=Medicago truncatula PE=2 SV=1;>tr|A0A072VLZ2|A0A072VLZ2_MEDTR GDP-D-mannose-3,5-epimerase OS=Medicago truncatula	30	4	4	2	1	2	4	3	3	3	2	2	1	2	4	3	3	3	2	2	0	1	2	1	1	1	1	1	16.7	16.7	9.3	42622	377	377;380;380;416;258;272;329;376;376;376;376;376;376;376;377;377;377;377;379;379;379;379;379;430;432;506;371;379;408;461	8.67	3	3	4	1				1
tr|A0A078C9R4|A0A078C9R4_BRANA;tr|A0A0A9LSN2|A0A0A9LSN2_ARUDO	tr|A0A078C9R4|A0A078C9R4_BRANA	4;1	1;1	1;1	>tr|A0A078C9R4|A0A078C9R4_BRANA BnaC06g33870D protein OS=Brassica napus GN=BnaC06g33870D PE=3 SV=1	2	4	1	1	2	1	2	2	3	3	2	2	0	0	0	0	0	0	1	0	0	0	0	0	0	0	1	0	8.8	1.1	1.1	53016	466	466;22	19
tr|A0A087H4S1|A0A087H4S1_ARAAL;tr|M4CKI5|M4CKI5_BRARP;tr|A0A0D3BPF0|A0A0D3BPF0_BRAOL;tr|A0A078ILE6|A0A078ILE6_BRANA;tr|A0A078CRS4|A0A078CRS4_BRANA;tr|A0A067EU20|A0A067EU20_CITSI;tr|E4MWG3|E4MWG3_EUTHA;tr|A0A0K9QRK2|A0A0K9QRK2_SPIOL;tr|M4CT75|M4CT75_BRARP;tr|A0A0D3CUP1|A0A0D3CUP1_BRAOL;tr|A0A078IH04|A0A078IH04_BRANA;tr|A0A078EC05|A0A078EC05_BRANA;tr|V4LKE6|V4LKE6_EUTSA;tr|E4MX48|E4MX48_EUTHA;tr|V4…	tr|A0A087H4S1|A0A087H4S1_ARAAL;tr|M4CKI5|M4CKI5_BRARP;tr|A0A0D3BPF0|A0A0D3BPF0_BRAOL;tr|A0A078ILE6|A0A078ILE6_BRANA;tr|A0A078CRS4|A0A078CRS4_BRANA;tr|A0A067EU20|A0A067EU20_CITSI;tr|E4MWG3|E4MWG3_EUTHA;tr|A0A0K9QRK2|A0A0K9QRK2_SPIOL;tr|M4CT75|M4CT75_BRARP;tr|A0A0D3CUP1|A0A0D3CUP1_BRAOL;tr|A0A078IH04|A0A078IH04_BRANA;tr|A0A078EC05|A0A078EC05_BRANA;tr|V4LKE6|V4LKE6_EUTSA;tr|E4MX48|E4MX48_EUTHA;tr|V4…	4;4;4;4;4;3;3;3;3;3;3;3;3;3;3;3;3;3;3;3;3;3;3;3;3;3;3;3;3;3;3;3;3;3;3;3;3;3;3;3;3;3;2;2;2;2;2;2;2;2;2;2;2;2;2;2;2;2;2;2;2;2;2;2;2;2;2;2;2;2;2;2;2;2;2;2;2;2;2;2;2;2;2;2;2;2;2;2;2;2;2;1;1;1;1;1;1;1;1;1;1;1;1;1;1;1;1;1;1;1;1;1;1;1;1;1;1;1;1;1;1;1;1;1;1;1	4;4;4;4;4;3;3;3;3;3;3;3;3;3;3;3;3;3;3;3;3;3;3;3;3;3;3;3;3;3;3;3;3;3;3;3;3;3;3;3;3;3;2;2;2;2;2;2;2;2;2;2;2;2;2;2;2;2;2;2;2;2;2;2;2;2;2;2;2;2;2;2;2;2;2;2;2;2;2;2;2;2;2;2;2;2;2;2;2;2;2;1;1;1;1;1;1;1;1;1;1;1;1;1;1;1;1;1;1;1;1;1;1;1;1;1;1;1;1;1;1;1;1;1;1;1	1;1;1;1;1;0;0;0;0;0;0;0;0;0;0;0;0;0;0;0;0;0;0;0;0;0;0;0;0;0;0;0;0;0;0;0;0;1;1;0;0;1;1;1;0;0;0;0;0;0;0;0;0;0;0;0;0;0;0;0;0;0;0;0;0;0;0;0;0;0;0;0;0;0;0;0;0;0;0;0;0;0;0;0;0;0;0;0;0;0;0;0;0;0;0;0;0;0;0;0;0;0;0;0;0;0;0;0;0;0;0;0;0;0;0;0;0;0;0;0;0;0;0;0;0;0	>tr|A0A087H4S1|A0A087H4S1_ARAAL Citrate synthase OS=Arabis alpina GN=AALP_AA4G216000 PE=3 SV=1;>tr|M4CKI5|M4CKI5_BRARP Citrate synthase OS=Brassica rapa subsp. pekinensis PE=3 SV=1;>tr|A0A0D3BPF0|A0A0D3BPF0_BRAOL Citrate synthase OS=Brassica oleracea var.	126	4	4	1	3	2	3	3	3	3	4	3	3	2	3	3	3	3	4	3	0	0	1	1	1	1	1	0	11.5	11.5	3.8	56078	506	506;510;510;510;510;431;466;489;507;507;507;507;508;508;509;509;509;509;510;511;511;511;511;512;512;512;512;513;513;514;514;514;514;515;516;516;517;518;518;522;527;528;178;221;284;397;464;467;481;493;494;494;494;497;497;497;500;500;500;500;501;502;503;503;505;505;506;507;508;508;508;509;510;510;510;510;511;511;511;511;511;512;513;514;514;516;523;539;572;572;716;154;178;178;187;198;210;307;334;364…	6.22	5	5	1	3	1	1	3	11	4
tr|A0A0D3CVS9|A0A0D3CVS9_BRAOL;tr|V4KIT8|V4KIT8_EUTSA;tr|M4F227|M4F227_BRARP;tr|M4CW24|M4CW24_BRARP;tr|A0A0D3D1V1|A0A0D3D1V1_BRAOL;tr|A0A0D3ARR0|A0A0D3ARR0_BRAOL;tr|A0A078DDS4|A0A078DDS4_BRANA;tr|A0A199VPR6|A0A199VPR6_ANACO;tr|A0A078BW26|A0A078BW26_BRANA;tr|A0A078DHY9|A0A078DHY9_BRANA;tr|A0A078CQ51|A0A078CQ51_BRANA;tr|A0A078IIE1|A0A078IIE1_BRANA;tr|A0A078JX92|A0A078JX92_BRANA;tr|R0GBV7|R0GBV7_9BR…	tr|A0A0D3CVS9|A0A0D3CVS9_BRAOL;tr|V4KIT8|V4KIT8_EUTSA;tr|M4F227|M4F227_BRARP;tr|M4CW24|M4CW24_BRARP;tr|A0A0D3D1V1|A0A0D3D1V1_BRAOL;tr|A0A0D3ARR0|A0A0D3ARR0_BRAOL;tr|A0A078DDS4|A0A078DDS4_BRANA;tr|A0A199VPR6|A0A199VPR6_ANACO;tr|A0A078BW26|A0A078BW26_BRANA;tr|A0A078DHY9|A0A078DHY9_BRANA;tr|A0A078CQ51|A0A078CQ51_BRANA;tr|A0A078IIE1|A0A078IIE1_BRANA;tr|A0A078JX92|A0A078JX92_BRANA;tr|R0GBV7|R0GBV7_9BR…	4;4;4;4;4;4;4;3;3;3;3;3;3;3;3;3;3;3;3;2;2;1	1;1;1;1;1;1;1;0;1;1;1;1;1;1;1;0;0;0;0;1;1;1	1;1;1;1;1;1;1;0;1;1;1;1;1;1;1;0;0;0;0;1;1;1	>tr|A0A0D3CVS9|A0A0D3CVS9_BRAOL Phosphoglycerate kinase OS=Brassica oleracea var. oleracea PE=3 SV=1;>tr|V4KIT8|V4KIT8_EUTSA Phosphoglycerate kinase OS=Eutrema salsugineum GN=EUTSA_v10018657mg PE=3 SV=1;>tr|M4F227|M4F227_BRARP Phosphoglycerate kinase OS=Br	22	4	1	1	4	4	4	4	4	4	4	4	1	1	1	1	1	1	1	1	1	1	1	1	1	1	1	1	21.3	4.9	4.9	38679	367	367;401;401;401;401;401;401;336;348;352;353;388;401;401;401;401;401;401;401;401;401;401	8.39	9	8	7	8	6	5	8	5	5
tr|A0A078IIQ3|A0A078IIQ3_BRANA;tr|A0A0D3BDH4|A0A0D3BDH4_BRAOL	tr|A0A078IIQ3|A0A078IIQ3_BRANA;tr|A0A0D3BDH4|A0A0D3BDH4_BRAOL	4;4	1;1	1;1	>tr|A0A078IIQ3|A0A078IIQ3_BRANA Aconitate hydratase OS=Brassica napus GN=BnaC03g74450D PE=3 SV=1;>tr|A0A0D3BDH4|A0A0D3BDH4_BRAOL Uncharacterized protein OS=Brassica oleracea var. oleracea PE=4 SV=1	2	4	1	1	1	3	1	1	2	1	1	1	0	1	0	0	0	0	0	0	0	1	0	0	0	0	0	0	5.3	1.5	1.5	108.4	995	995;1431	4				1
tr|W5G4Y3|W5G4Y3_WHEAT;tr|M0V0F7|M0V0F7_HORVD;tr|M0V0F6|M0V0F6_HORVD;tr|A0A199UVI6|A0A199UVI6_ANACO;tr|W5GWE4|W5GWE4_WHEAT;tr|I1NM68|I1NM68_ORYGL;tr|G9AYJ6|G9AYJ6_HORVD;tr|A0A0E0JH11|A0A0E0JH11_ORYPU;tr|A0A0E0C0N2|A0A0E0C0N2_9ORYZ;tr|W5GHT5|W5GHT5_WHEAT;tr|R7WFH2|R7WFH2_AEGTA;tr|Q9SDG5|Q9SDG5_ORYSJ;tr|M7YM33|M7YM33_TRIUA;tr|J3KYR6|J3KYR6_ORYBR;tr|I1I9M7|I1I9M7_BRADI;tr|F2D8A6|F2D8A6_HORVD;tr|A2WN…	tr|W5G4Y3|W5G4Y3_WHEAT;tr|M0V0F7|M0V0F7_HORVD;tr|M0V0F6|M0V0F6_HORVD;tr|A0A199UVI6|A0A199UVI6_ANACO;tr|W5GWE4|W5GWE4_WHEAT;tr|I1NM68|I1NM68_ORYGL;tr|G9AYJ6|G9AYJ6_HORVD;tr|A0A0E0JH11|A0A0E0JH11_ORYPU;tr|A0A0E0C0N2|A0A0E0C0N2_9ORYZ;tr|W5GHT5|W5GHT5_WHEAT;tr|R7WFH2|R7WFH2_AEGTA;tr|Q9SDG5|Q9SDG5_ORYSJ;tr|M7YM33|M7YM33_TRIUA;tr|J3KYR6|J3KYR6_ORYBR;tr|I1I9M7|I1I9M7_BRADI;tr|F2D8A6|F2D8A6_HORVD;tr|A2WN…	4;4;4;4;4;4;4;4;4;4;4;4;4;4;4;4;4;4;4;4;4;4;4;4;4;4;4;4;4;4;4;4;4;4;4;4;4;1;1;1;1;1;1;1;1;1;1;1;1;1;1;1;1;1;1;1;1;1;1;1;1;1;1;1;1;1;1;1;1;1;1;1;1;1;1;1;1;1;1;1;1;1;1;1;1;1;1;1;1;1;1;1;1;1;1;1;1;1;1;1;1;1;1;1;1;1;1;1;1;1;1;1;1;1;1;1;1;1;1;1;1;1;1;1;1;1;1;1;1;1	4;4;4;4;4;4;4;4;4;4;4;4;4;4;4;4;4;4;4;4;4;4;4;4;4;4;4;4;4;4;4;4;4;4;4;4;4;1;1;1;1;1;1;1;1;1;1;1;1;1;1;1;1;1;1;1;1;1;1;1;1;1;1;1;1;1;1;1;1;1;1;1;1;1;1;1;1;1;1;1;1;1;1;1;1;1;1;1;1;1;1;1;1;1;1;1;1;1;1;1;1;1;1;1;1;1;1;1;1;1;1;1;1;1;1;1;1;1;1;1;1;1;1;1;1;1;1;1;1;1	4;4;4;4;4;4;4;4;4;4;4;4;4;4;4;4;4;4;4;4;4;4;4;4;4;4;4;4;4;4;4;4;4;4;4;4;4;1;1;1;1;1;1;1;1;1;1;1;1;1;1;1;1;1;1;1;1;1;1;1;1;1;1;1;1;1;1;1;1;1;1;1;1;1;1;1;1;1;1;1;1;1;1;1;1;1;1;1;1;1;1;1;1;1;1;1;1;1;1;1;1;1;1;1;1;1;1;1;1;1;1;1;1;1;1;1;1;1;1;1;1;1;1;1;1;1;1;1;1;1	>tr|W5G4Y3|W5G4Y3_WHEAT Uncharacterized protein OS=Triticum aestivum PE=3 SV=1;>tr|M0V0F7|M0V0F7_HORVD Uncharacterized protein OS=Hordeum vulgare var. distichum PE=3 SV=1;>tr|M0V0F6|M0V0F6_HORVD Uncharacterized protein OS=Hordeum vulgare var. distichum PE=	130	4	4	4	3	3	3	4	4	4	2	3	3	3	3	4	4	4	2	3	3	3	3	4	4	4	2	3	24.8	24.8	24.8	12744	113	113;142;193;230;323;329;358;361;361;362;362;362;362;362;362;362;362;362;362;362;362;362;364;365;365;365;365;366;367;367;372;372;385;390;414;416;424;99;135;224;224;224;224;224;224;224;224;224;224;224;224;224;224;224;224;224;224;224;224;247;283;284;285;289;317;320;324;330;342;353;357;358;358;359;359;359;359;359;359;359;359;360;361;361;361;362;362;362;363;363;364;364;365;365;366;366;367;367;367;367;…	10.7			4	1
tr|A0A090M784|A0A090M784_OSTTA	tr|A0A090M784|A0A090M784_OSTTA	4	1	1	>tr|A0A090M784|A0A090M784_OSTTA Heat shock protein 70 family OS=Ostreococcus tauri GN=OT_ostta02g01020 PE=3 SV=1	1	4	1	1	3	2	3	3	4	3	2	3	0	0	0	0	1	0	0	0	0	0	0	0	1	0	0	0	6.2	2.7	2.7	72447	656	656	5					1
tr|A0A097KLK9|A0A097KLK9_9CHLO	tr|A0A097KLK9|A0A097KLK9_9CHLO	4	2	1	>tr|A0A097KLK9|A0A097KLK9_9CHLO ATP synthase subunit alpha, chloroplastic OS=Ettlia pseudoalveolaris GN=atpA PE=3 SV=1	1	4	2	1	3	3	1	1	2	2	3	3	1	1	0	0	1	1	1	1	1	1	0	0	1	1	0	0	10.1	6.5	4.2	54894	506	506	8.12			1		1	1		1	2
tr|A0A097PL46|A0A097PL46_9LILI	tr|A0A097PL46|A0A097PL46_9LILI	4	4	2	>tr|A0A097PL46|A0A097PL46_9LILI Nitrilase/cyanide hydratase and apolipoprotein N-acyltransferase family protein (Fragment) OS=Pandanus utilis PE=2 SV=1	1	4	4	2	3	3	1	2	3	3	2	4	3	3	1	2	3	3	2	4	1	1	0	1	1	1	1	2	15.9	15.9	4	32898	302	302	10.2	3	2	5	4	3	2		1	1
tr|D7TAR8|D7TAR8_VITVI;tr|A0A0D2R939|A0A0D2R939_GOSRA;tr|A0A0B0MZ24|A0A0B0MZ24_GOSAR;tr|A0A0A0KDM0|A0A0A0KDM0_CUCSA;tr|A0A059B7X9|A0A059B7X9_EUCGR;tr|A0A067GQE4|A0A067GQE4_CITSI;tr|A0A061E934|A0A061E934_THECC;tr|A0A067JVG8|A0A067JVG8_JATCU;tr|V4TNA4|V4TNA4_9ROSI;tr|G7J5I9|G7J5I9_MEDTR;tr|A9NZ27|A9NZ27_PICSI;tr|M1C504|M1C504_SOLTU;tr|A0A0D2S4P3|A0A0D2S4P3_GOSRA;tr|A0A0B0PK57|A0A0B0PK57_GOSAR;tr|V7…	tr|D7TAR8|D7TAR8_VITVI;tr|A0A0D2R939|A0A0D2R939_GOSRA;tr|A0A0B0MZ24|A0A0B0MZ24_GOSAR;tr|A0A0A0KDM0|A0A0A0KDM0_CUCSA;tr|A0A059B7X9|A0A059B7X9_EUCGR;tr|A0A067GQE4|A0A067GQE4_CITSI;tr|A0A061E934|A0A061E934_THECC;tr|A0A067JVG8|A0A067JVG8_JATCU;tr|V4TNA4|V4TNA4_9ROSI;tr|G7J5I9|G7J5I9_MEDTR;tr|A9NZ27|A9NZ27_PICSI;tr|M1C504|M1C504_SOLTU;tr|A0A0D2S4P3|A0A0D2S4P3_GOSRA;tr|A0A0B0PK57|A0A0B0PK57_GOSAR;tr|V7…	4;4;4;4;3;3;3;3;3;3;3;3;3;3;3;3;3;3;3;3;3;3;3;3;3;3;3;3;3;3;3;2;2;2;2;2;2;2;2;2;2	4;4;4;4;3;3;3;3;3;3;3;3;3;3;3;3;3;3;3;3;3;3;3;3;3;3;3;3;3;3;3;2;2;2;2;2;2;2;2;2;2	1;1;1;1;0;0;0;0;0;0;0;1;1;1;0;0;0;0;0;0;0;0;0;0;0;0;0;0;1;0;0;0;0;0;0;1;0;0;0;1;0	>tr|D7TAR8|D7TAR8_VITVI Proteasome subunit beta type OS=Vitis vinifera GN=VIT_01s0010g02900 PE=3 SV=1;>tr|A0A0D2R939|A0A0D2R939_GOSRA Proteasome subunit beta type OS=Gossypium raimondii GN=B456_002G192400 PE=3 SV=1;>tr|A0A0B0MZ24|A0A0B0MZ24_GOSAR Proteasom	41	4	4	1	4	4	3	4	2	3	4	4	4	4	3	4	2	3	4	4	1	1	1	1	1	1	1	1	26.1	26.1	7	29267	272	272;272;272;272;201;212;213;270;271;271;271;272;272;272;272;272;272;272;272;272;272;272;272;272;272;272;272;272;273;273;276;194;223;238;270;271;271;272;274;277;288	13.6	4	2	2	4	2	3	1	1	1
tr|Q5VKU9|Q5VKU9_9LILI;tr|Q5VL09|Q5VL09_9LILI;tr|A0A0A7LXC2|A0A0A7LXC2_9ASPA;tr|T1VYF1|T1VYF1_9LILI;tr|S4WGE7|S4WGE7_9LILI;tr|S4WZX7|S4WZX7_9LILI;tr|S4WWW4|S4WWW4_9LILI;tr|E5DKE5|E5DKE5_9MYRT;tr|S4WGF1|S4WGF1_9LILI;tr|E5DKF3|E5DKF3_9ASTR;tr|M8AHB2|M8AHB2_	tr|Q5VKU9|Q5VKU9_9LILI;tr|Q5VL09|Q5VL09_9LILI;tr|A0A0A7LXC2|A0A0A7LXC2_9ASPA;tr|T1VYF1|T1VYF1_9LILI;tr|S4WGE7|S4WGE7_9LILI;tr|S4WZX7|S4WZX7_9LILI;tr|S4WWW4|S4WWW4_9LILI;tr|E5DKE5|E5DKE5_9MYRT;tr|S4WGF1|S4WGF1_9LILI;tr|E5DKF3|E5DKF3_9ASTR;tr|M8AHB2|M8AHB2_	4;4;4;3;3;3;3;3;3;3;3;3;3;3;3;3;3;3;3;3;3;3;3;3;3;3;3;3;3;3;3;3;3;3;3;3;3;3;3;3;3;3;3;3;3;3;3;3;3;3;3;3;3;3;3;3;3;3;3;3;3;3;3;3;3;3;3;3;3;3;3;3;3;3;3;3;3;3;3;3;3;3;3;3;3;3;3;3;3;3;3;3;3;3;3;3;3;3;3;3;3;3;3;3;3;3;3;3;3;3;3;3;3;3;3;3;3;3;3;3;3;3;3;3;3;3;3;3;3;3;3;3;3;3;3;3;3;3;3;3;3;3;3;3;3;3;3;3;3;3;3;3;3;3;3;3;3;3;3;3;3;3;3;3;3;3;3;3;3;3;3;3;3;3;3;3;3;3;3;3;3;3;3;3;3;3;3;3;3;3;3;3;3;3;3;3;3;3;3;3…	1;1;1;1;1;1;1;1;1;1;0;0;0;0;0;0;0;0;0;1;0;1;0;1;0;1;0;0;0;0;0;0;0;0;0;0;0;0;0;0;0;0;0;0;0;0;0;0;0;0;1;1;0;0;1;0;0;0;1;0;0;0;0;0;0;0;1;0;0;0;0;0;0;0;0;0;0;0;1;0;0;0;0;0;0;1;0;0;1;0;0;0;0;1;0;0;1;0;0;0;0;1;1;0;0;0;0;0;0;0;0;0;0;0;0;0;0;0;0;0;1;1;0;0;0;0;0;0;0;0;0;0;0;0;0;0;0;0;0;0;0;0;0;0;0;0;1;0;0;0;0;0;0;0;0;0;0;0;0;0;0;0;0;0;0;0;0;0;0;1;0;0;0;0;0;0;0;0;0;0;0;0;0;0;0;0;0;0;0;0;0;0;0;0;1;0;0;0;0;0…	1;1;1;1;1;1;1;1;1;1;0;0;0;0;0;0;0;0;0;1;0;1;0;1;0;1;0;0;0;0;0;0;0;0;0;0;0;0;0;0;0;0;0;0;0;0;0;0;0;0;1;1;0;0;1;0;0;0;1;0;0;0;0;0;0;0;1;0;0;0;0;0;0;0;0;0;0;0;1;0;0;0;0;0;0;1;0;0;1;0;0;0;0;1;0;0;1;0;0;0;0;1;1;0;0;0;0;0;0;0;0;0;0;0;0;0;0;0;0;0;1;1;0;0;0;0;0;0;0;0;0;0;0;0;0;0;0;0;0;0;0;0;0;0;0;0;1;0;0;0;0;0;0;0;0;0;0;0;0;0;0;0;0;0;0;0;0;0;0;1;0;0;0;0;0;0;0;0;0;0;0;0;0;0;0;0;0;0;0;0;0;0;0;0;1;0;0;0;0;0…	>tr|Q5VKU9|Q5VKU9_9LILI ATP synthase subunit alpha (Fragment) OS=Triuris sp. Vergara Silva s.n. GN=atpA PE=3 SV=1;>tr|Q5VL09|Q5VL09_9LILI ATP synthase subunit alpha (Fragment) OS=Lacandonia schismatica GN=atpA PE=3 SV=1;>tr|A0A0A7LXC2|A0A0A7LXC2_9ASPA ATP	1744	4	1	1	3	2	4	3	3	3	2	2	1	1	1	1	1	1	1	1	1	1	1	1	1	1	1	1	13.1	2.7	2.7	44422	412	412;416;420;238;270;294;302;330;332;332;339;340;340;340;340;340;340;340;340;342;347;348;349;349;352;353;354;356;356;356;360;360;360;361;361;362;362;362;362;362;362;362;362;362;362;362;362;362;362;362;362;363;368;370;370;374;375;375;376;377;377;377;377;377;377;377;377;378;384;385;386;386;386;386;386;386;386;388;388;389;389;389;390;391;391;391;392;392;392;393;393;393;393;393;394;394;394;395;395;395…	7.23	2	1	1	4	2	2	4	3	6
tr|A0A0B0MKQ6|A0A0B0MKQ6_GOSAR	tr|A0A0B0MKQ6|A0A0B0MKQ6_GOSAR	4	1	1	>tr|A0A0B0MKQ6|A0A0B0MKQ6_GOSAR Proteasome subunit alpha type OS=Gossypium arboreum GN=F383_00635 PE=3 SV=1	1	4	1	1	3	3	2	2	4	4	2	2	0	1	0	0	1	1	0	0	0	1	0	0	1	1	0	0	19.1	5.6	5.6	27363	251	251	14
tr|A0A0D2RAF7|A0A0D2RAF7_GOSRA;tr|Q7XK23|Q7XK23_ORYSJ;tr|A0A0D3FX30|A0A0D3FX30_9ORYZ;tr|A0A0D2TY52|A0A0D2TY52_GOSRA;tr|A0A0D2PPN5|A0A0D2PPN5_GOSRA;tr|A0A0B0MPH8|A0A0B0MPH8_GOSAR;tr|A0A0D9W693|A0A0D9W693_9ORYZ;tr|Q33E21|Q33E21_ORYSJ;tr|I1PM97|I1PM97_ORYGL;tr|A2XUP0|A2XUP0_ORYSI;tr|A0A0E0KRX6|A0A0E0KRX6_ORYPU;tr|A0A0E0BWR7|A0A0E0BWR7_9ORYZ;tr|A0A0D9ZM59|A0A0D9ZM59_9ORYZ;tr|Q01JY8|Q01JY8_ORYSA;tr|A0…	tr|A0A0D2RAF7|A0A0D2RAF7_GOSRA;tr|Q7XK23|Q7XK23_ORYSJ;tr|A0A0D3FX30|A0A0D3FX30_9ORYZ;tr|A0A0D2TY52|A0A0D2TY52_GOSRA;tr|A0A0D2PPN5|A0A0D2PPN5_GOSRA;tr|A0A0B0MPH8|A0A0B0MPH8_GOSAR;tr|A0A0D9W693|A0A0D9W693_9ORYZ;tr|Q33E21|Q33E21_ORYSJ;tr|I1PM97|I1PM97_ORYGL;tr|A2XUP0|A2XUP0_ORYSI;tr|A0A0E0KRX6|A0A0E0KRX6_ORYPU;tr|A0A0E0BWR7|A0A0E0BWR7_9ORYZ;tr|A0A0D9ZM59|A0A0D9ZM59_9ORYZ;tr|Q01JY8|Q01JY8_ORYSA;tr|A0…	4;4;4;4;4;4;4;4;4;4;4;4;4;4;4;4;4;4;2	1;1;1;1;1;1;1;1;1;1;1;1;1;1;1;1;1;1;1	1;1;1;1;1;1;1;1;1;1;1;1;1;1;1;1;1;1;1	>tr|A0A0D2RAF7|A0A0D2RAF7_GOSRA Uncharacterized protein OS=Gossypium raimondii GN=B456_008G061000 PE=3 SV=1;>tr|Q7XK23|Q7XK23_ORYSJ OSJNBa0044K18.22 protein OS=Oryza sativa subsp. japonica GN=OSJNBa0044K18.22 PE=2 SV=2;>tr|A0A0D3FX30|A0A0D3FX30_9ORYZ Uncha	19	4	1	1	3	3	3	3	4	3	0	0	0	0	0	0	1	0	0	0	0	0	0	0	1	0	0	0	21.2	3.9	3.9	29012	259	259;339;339;363;367;367;370;373;373;373;373;373;373;377;377;377;381;415;190	11
tr|A0A0B0NL86|A0A0B0NL86_GOSAR;tr|V4TY72|V4TY72_9ROSI;tr|V4LHC2|V4LHC2_EUTSA;tr|R0FFN4|R0FFN4_9BRAS;tr|Q1HDV6|Q1HDV6_VITVI;tr|Q1H5A3|Q1H5A3_ARATH;tr|G3G8J6|G3G8J6_VITVI;tr|D7LXS2|D7LXS2_ARALL;tr|B9IPQ2|B9IPQ2_POPTR;tr|A0A0D3EEJ0|A0A0D3EEJ0_BRAOL;tr|A0A0D2TNH1|A0A0D2TNH1_GOSRA;tr|A0A078GLF9|A0A078GLF9_BRANA;tr|A0A061F9R8|A0A061F9R8_THECC;sp|Q43314|DHE1_ARATH;tr|V4U3F0|V4U3F0_9ROSI;tr|A0A0A0KYN6|A0…	tr|A0A0B0NL86|A0A0B0NL86_GOSAR;tr|V4TY72|V4TY72_9ROSI;tr|V4LHC2|V4LHC2_EUTSA;tr|R0FFN4|R0FFN4_9BRAS;tr|Q1HDV6|Q1HDV6_VITVI;tr|Q1H5A3|Q1H5A3_ARATH;tr|G3G8J6|G3G8J6_VITVI;tr|D7LXS2|D7LXS2_ARALL;tr|B9IPQ2|B9IPQ2_POPTR;tr|A0A0D3EEJ0|A0A0D3EEJ0_BRAOL;tr|A0A0D2TNH1|A0A0D2TNH1_GOSRA;tr|A0A078GLF9|A0A078GLF9_BRANA;tr|A0A061F9R8|A0A061F9R8_THECC;sp|Q43314|DHE1_ARATH;tr|V4U3F0|V4U3F0_9ROSI;tr|A0A0A0KYN6|A0…	4;3;3;3;3;3;3;3;3;3;3;3;3;3;3;3;3;2;2;2;2;2;2;2;2;2;2;2;2;2;2;2;2;2;2;2;2;2;2;2;2;2;2;2;2;2;1;1;1;1;1;1;1;1;1;1;1;1;1;1;1;1;1;1;1;1;1;1;1;1;1;1;1;1;1;1;1;1;1;1;1;1;1;1;1;1;1;1;1;1;1;1;1;1;1;1;1;1;1;1;1;1;1;1;1;1;1;1;1;1;1;1;1;1;1;1;1;1;1;1;1;1;1;1;1;1;1;1;1;1;1;1;1;1;1;1;1;1;1;1;1;1;1;1;1;1;1;1;1;1;1;1;1;1;1;1;1;1;1;1;1;1;1;1;1;1;1;1;1;1;1;1;1;1;1;1;1;1;1;1;1;1;1;1;1;1;1;1;1;1;1;1;1;1;1;1;1;1;1	4;3;3;3;3;3;3;3;3;3;3;3;3;3;3;3;3;2;2;2;2;2;2;2;2;2;2;2;2;2;2;2;2;2;2;2;2;2;2;2;2;2;2;2;2;2;1;1;1;1;1;1;1;1;1;1;1;1;1;1;1;1;1;1;1;1;1;1;1;1;1;1;1;1;1;1;1;1;1;1;1;1;1;1;1;1;1;1;1;1;1;1;1;1;1;1;1;1;1;1;1;1;1;1;1;1;1;1;1;1;1;1;1;1;1;1;1;1;1;1;1;1;1;1;1;1;1;1;1;1;1;1;1;1;1;1;1;1;1;1;1;1;1;1;1;1;1;1;1;1;1;1;1;1;1;1;1;1;1;1;1;1;1;1;1;1;1;1;1;1;1;1;1;1;1;1;1;1;1;1;1;1;1;1;1;1;1;1;1;1;1;1;1;1;1;1;1;1;1	1;1;1;1;1;1;1;1;1;1;1;1;1;1;1;1;1;1;1;1;1;1;1;1;1;1;1;1;1;1;1;1;1;1;1;1;1;1;1;0;0;0;0;1;1;1;0;0;0;0;0;0;0;0;0;0;0;1;1;0;0;0;1;0;0;0;0;0;0;0;0;0;0;0;0;0;0;0;0;0;1;0;0;0;0;0;0;0;0;0;0;0;0;0;0;0;0;0;1;1;1;0;0;0;0;0;0;0;0;0;0;0;0;0;0;0;0;0;0;0;0;0;0;0;0;0;0;0;0;0;0;0;0;0;0;0;0;0;0;0;0;0;0;0;0;0;0;0;0;0;0;0;0;0;0;0;0;0;0;0;0;0;0;0;0;0;0;0;0;0;0;0;0;0;0;0;0;0;0;0;0;0;0;0;0;0;0;0;0;0;0;0;1;0;0;0;0;1;1	>tr|A0A0B0NL86|A0A0B0NL86_GOSAR Glutamate dehydrogenase OS=Gossypium arboreum GN=F383_11122 PE=3 SV=1;>tr|V4TY72|V4TY72_9ROSI Glutamate dehydrogenase OS=Citrus clementina GN=CICLE_v10020428mg PE=3 SV=1;>tr|V4LHC2|V4LHC2_EUTSA Glutamate dehydrogenase OS=Eut	199	4	4	1	4	4	3	2	4	4	4	4	4	4	3	2	4	4	4	4	1	1	1	0	1	1	1	1	11.9	11.9	2.9	44754	411	411;404;411;411;411;411;411;411;411;411;411;411;411;411;411;411;481;295;338;350;408;411;411;411;411;411;411;411;411;411;411;411;411;411;411;411;411;411;411;411;411;411;411;412;524;569;56;56;58;58;58;58;81;112;114;119;150;152;162;199;201;202;203;205;260;269;269;295;303;325;338;347;347;347;347;348;353;359;368;375;378;379;380;381;382;383;384;395;397;398;398;403;403;403;403;405;410;410;411;411;411;41…	9.57	2			1	1	3	2	6
tr|I1KYU6|I1KYU6_SOYBN;tr|A0A0B2P2T1|A0A0B2P2T1_GLYSO;tr|A0A0R0F7N0|A0A0R0F7N0_SOYBN;tr|I1N030|I1N030_SOYBN;tr|A0A0B2PFG1|A0A0B2PFG1_GLYSO;tr|V7BNU4|V7BNU4_PHAVU;tr|A0A0S3S6E6|A0A0S3S6E6_PHAAN;tr|A0A0L9VBX9|A0A0L9VBX9_PHAAN;tr|B9HP81|B9HP81_POPTR;tr|A9NUV6|A9NUV6_PICSI;tr|A0A067FHG1|A0A067FHG1_CITSI;tr|A0A067FTL2|A0A067FTL2_CITSI;tr|A0A199V0K7|A0A199V0K7_ANACO;tr|A0A061GX97|A0A061GX97_THECC;tr|S8…	tr|I1KYU6|I1KYU6_SOYBN;tr|A0A0B2P2T1|A0A0B2P2T1_GLYSO;tr|A0A0R0F7N0|A0A0R0F7N0_SOYBN;tr|I1N030|I1N030_SOYBN;tr|A0A0B2PFG1|A0A0B2PFG1_GLYSO;tr|V7BNU4|V7BNU4_PHAVU;tr|A0A0S3S6E6|A0A0S3S6E6_PHAAN;tr|A0A0L9VBX9|A0A0L9VBX9_PHAAN;tr|B9HP81|B9HP81_POPTR	4;4;3;3;3;2;2;2;2;1;1;1;1;1;1;1;1;1;1;1;1;1;1;1;1;1;1;1;1;1;1;1;1;1;1;1;1;1;1;1;1;1;1;1;1;1;1;1;1;1;1;1;1;1;1;1;1;1	4;4;3;3;3;2;2;2;2;1;1;1;1;1;1;1;1;1;1;1;1;1;1;1;1;1;1;1;1;1;1;1;1;1;1;1;1;1;1;1;1;1;1;1;1;1;1;1;1;1;1;1;1;1;1;1;1;1	3;3;2;2;2;2;2;2;1;1;0;0;0;0;0;0;0;0;0;0;0;0;0;0;0;0;0;0;0;1;0;0;0;1;0;0;0;0;0;0;0;0;0;0;0;0;0;1;1;0;0;0;0;0;0;0;0;1	>tr|I1KYU6|I1KYU6_SOYBN Alpha-1,4 glucan phosphorylase OS=Glycine max GN=GLYMA_08G334000 PE=3 SV=1;>tr|A0A0B2P2T1|A0A0B2P2T1_GLYSO Alpha-1,4 glucan phosphorylase OS=Glycine soja GN=glysoja_028456 PE=3 SV=1;>tr|A0A0R0F7N0|A0A0R0F7N0_SOYBN Alpha-1,4 glucan p	58	4	4	3	3	4	2	3	2	2	2	2	3	4	2	3	2	2	2	2	3	3	1	2	1	1	2	2	7.2	7.2	5	95826	846	846;855;803;846;846;846;846;846;853;399;463;530;560;562;585;596;689;736;749;750;788;799;802;809;813;827;837;837;837;837;838;838;838;838;840;840;840;841;841;841;841;841;841;841;841;841;841;842;842;843;844;845;845;846;846;847;848;854	5.24	3	3	8	11	7	8	2
tr|I1MS76|I1MS76_SOYBN;tr|A0A0R0GX16|A0A0R0GX16_SOYBN;tr|Q6TNI9|Q6TNI9_NICBE;tr|I1LTQ1|I1LTQ1_SOYBN;tr|A0A0B2R691|A0A0B2R691_GLYSO;tr|A0A103YHP9|A0A103YHP9_CYNCS;tr|A0A118JTD5|A0A118JTD5_CYNCS;tr|K7LV71|K7LV71_SOYBN;tr|Q1EMR1|Q1EMR1_PLAMJ;tr|A0A0B2QN32|A0A0B2QN32_GLYSO;tr|A0A067DRI8|A0A067DRI8_CITSI;tr|A0A0R0EFU3|A0A0R0EFU3_SOYBN;tr|A0A0B2QMP5|A0A0B2QMP5_GLYSO;tr|A0A0V0I8U7|A0A0V0I8U7_SOLCH;tr|V7…	tr|I1MS76|I1MS76_SOYBN;tr|A0A0R0GX16|A0A0R0GX16_SOYBN;tr|Q6TNI9|Q6TNI9_NICBE;tr|I1LTQ1|I1LTQ1_SOYBN;tr|A0A0B2R691|A0A0B2R691_GLYSO;tr|A0A103YHP9|A0A103YHP9_CYNCS;tr|A0A118JTD5|A0A118JTD5_CYNCS;tr|K7LV71|K7LV71_SOYBN;tr|Q1EMR1|Q1EMR1_PLAMJ;tr|A0A0B2QN32|A0A0B2QN32_GLYSO;tr|A0A067DRI8|A0A067DRI8_CITSI;tr|A0A0R0EFU3|A0A0R0EFU3_SOYBN;tr|A0A0B2QMP5|A0A0B2QMP5_GLYSO;tr|A0A0V0I8U7|A0A0V0I8U7_SOLCH;tr|V7…	4;4;4;4;4;4;4;3;3;3;3;3;3;3;3;3;3;3;3;3;3;3;3;3;3;3;3;3;3;3;3;3;3;3;3;3;3;3;3;3;3;3;3;3;3;3;3;3;2;2;2;2;2;2;2;2;2;2;2;2;2;2;2;2;2;2;2;2;2;2;2;2;2;2;2;2;2;2;2;2;2;2;2;2;2;2;2;2;2;2;2;2;2;2;2;2;2;2;2;2;2;2;2;2;2;2;2;2;2;2;2;2;2;2;2;2;2;2;2;2;2;2;2;2;2;2;2;2;2;2;2;2;2;2;2;2;2;2;2;2;2;2;1;1;1;1;1;1;1;1;1;1;1;1;1;1;1;1;1;1;1;1;1;1;1;1;1;1;1;1;1;1;1;1;1;1;1;1;1;1	4;4;4;4;4;4;4;3;3;3;3;3;3;3;3;3;3;3;3;3;3;3;3;3;3;3;3;3;3;3;3;3;3;3;3;3;3;3;3;3;3;3;3;3;3;3;3;3;2;2;2;2;2;2;2;2;2;2;2;2;2;2;2;2;2;2;2;2;2;2;2;2;2;2;2;2;2;2;2;2;2;2;2;2;2;2;2;2;2;2;2;2;2;2;2;2;2;2;2;2;2;2;2;2;2;2;2;2;2;2;2;2;2;2;2;2;2;2;2;2;2;2;2;2;2;2;2;2;2;2;2;2;2;2;2;2;2;2;2;2;2;2;1;1;1;1;1;1;1;1;1;1;1;1;1;1;1;1;1;1;1;1;1;1;1;1;1;1;1;1;1;1;1;1;1;1;1;1;1;1	4;4;4;4;4;4;4;3;3;3;3;3;3;3;3;3;3;3;3;3;3;3;3;3;3;3;3;3;3;3;3;3;3;3;3;3;3;3;3;3;3;3;3;3;3;3;3;3;2;2;2;2;2;2;2;2;2;2;2;2;2;2;2;2;2;2;2;2;2;2;2;2;2;2;2;2;2;2;2;2;2;2;2;2;2;2;2;2;2;2;2;2;2;2;2;2;2;2;2;2;2;2;2;2;2;2;2;2;2;2;2;2;2;2;2;2;2;2;2;2;2;2;2;2;2;2;2;2;2;2;2;2;2;2;2;2;2;2;2;2;2;2;1;1;1;1;1;1;1;1;1;1;1;1;1;1;1;1;1;1;1;1;1;1;1;1;1;1;1;1;1;1;1;1;1;1;1;1;1;1	>tr|I1MS76|I1MS76_SOYBN Uncharacterized protein OS=Glycine max PE=4 SV=2;>tr|A0A0R0GX16|A0A0R0GX16_SOYBN Uncharacterized protein OS=Glycine max GN=GLYMA_13G320500 PE=4 SV=1;>tr|Q6TNI9|Q6TNI9_NICBE UDP-D-apiose/UDP-D-xylose synthase OS=Nicotiana benthamiana	180	4	4	4	2	2	3	4	4	3	2	2	2	2	3	4	4	3	2	2	2	2	3	4	4	3	2	2	18.8	18.8	18.8	32463	288	288;298;387;387;387;389;450;170;202;212;231;235;281;301;301;310;340;368;385;385;385;385;385;386;386;386;386;386;386;386;387;387;387;387;387;387;387;389;389;389;390;390;390;390;391;392;401;407;241;243;253;253;263;269;286;289;293;311;314;316;319;320;320;320;320;322;322;322;322;322;322;322;322;322;322;322;322;322;325;341;348;356;361;362;365;365;372;373;377;377;386;386;386;386;386;386;386;387;388;388…	10.4		1
tr|I1JZN0|I1JZN0_SOYBN;tr|A0A0B2SWP7|A0A0B2SWP7_GLYSO;tr|A0A0J8CF54|A0A0J8CF54_BETVU;tr|F6GT65|F6GT65_VITVI;tr|A5AF07|A5AF07_VITVI;tr|A0A078JZ28|A0A078JZ28_BRANA;tr|A0A061FWJ7|A0A061FWJ7_THECC;tr|A0A0D2N3F6|A0A0D2N3F6_GOSRA;tr|B9RLW1|B9RLW1_RICCO;tr|A0A0D2QI56|A0A0D2QI56_GOSRA;tr|K7MKX6|K7MKX6_SOYBN;tr|V7CAX6|V7CAX6_PHAVU;tr|I1MTV4|I1MTV4_SOYBN;tr|A0A151SL26|A0A151SL26_CAJCA;tr|A0A0S3R7K7|A0A0S3R…	tr|I1JZN0|I1JZN0_SOYBN;tr|A0A0B2SWP7|A0A0B2SWP7_GLYSO;tr|A0A0J8CF54|A0A0J8CF54_BETVU;tr|F6GT65|F6GT65_VITVI;tr|A5AF07|A5AF07_VITVI;tr|A0A078JZ28|A0A078JZ28_BRANA;tr|A0A061FWJ7|A0A061FWJ7_THECC;tr|A0A0D2N3F6|A0A0D2N3F6_GOSRA;tr|B9RLW1|B9RLW1_RICCO;tr|A0A0D2QI56|A0A0D2QI56_GOSRA;tr|K7MKX6|K7MKX6_SOYBN;tr|V7CAX6|V7CAX6_PHAVU;tr|I1MTV4|I1MTV4_SOYBN;tr|A0A151SL26|A0A151SL26_CAJCA;tr|A0A0S3R7K7|A0A0S3R…	4;4;4;4;4;3;3;3;3;3;3;3;3;3;3;3;3;3;3;3;3;3;3;3;3;3;3;3;3;3;3;2;2;2;2;2;2;2;2;2;2;2;2;2;2;2;2;2;2;2;2;2;2;2;2;2;2;2;2;2;2;2;2;2;2;2;2;2;2;2;2;1;1;1;1;1;1;1;1;1;1;1;1;1;1;1;1;1;1;1;1;1;1;1;1;1;1;1;1;1;1;1;1;1;1;1;1;1;1;1;1;1;1;1;1;1;1;1;1	4;4;4;4;4;3;3;3;3;3;3;3;3;3;3;3;3;3;3;3;3;3;3;3;3;3;3;3;3;3;3;2;2;2;2;2;2;2;2;2;2;2;2;2;2;2;2;2;2;2;2;2;2;2;2;2;2;2;2;2;2;2;2;2;2;2;2;2;2;2;2;1;1;1;1;1;1;1;1;1;1;1;1;1;1;1;1;1;1;1;1;1;1;1;1;1;1;1;1;1;1;1;1;1;1;1;1;1;1;1;1;1;1;1;1;1;1;1;1	4;4;4;4;4;3;3;3;3;3;3;3;3;3;3;3;3;3;3;3;3;3;3;3;3;3;3;3;3;3;3;2;2;2;2;2;2;2;2;2;2;2;2;2;2;2;2;2;2;2;2;2;2;2;2;2;2;2;2;2;2;2;2;2;2;2;2;2;2;2;2;1;1;1;1;1;1;1;1;1;1;1;1;1;1;1;1;1;1;1;1;1;1;1;1;1;1;1;1;1;1;1;1;1;1;1;1;1;1;1;1;1;1;1;1;1;1;1;1	>tr|I1JZN0|I1JZN0_SOYBN Uncharacterized protein OS=Glycine max GN=GLYMA_05G025300 PE=4 SV=1;>tr|A0A0B2SWP7|A0A0B2SWP7_GLYSO Ribulose-phosphate 3-epimerase, chloroplastic OS=Glycine soja GN=glysoja_015845 PE=4 SV=1;>tr|A0A0J8CF54|A0A0J8CF54_BETVU Uncharacte	119	4	4	4	4	2	4	4	4	4	0	2	4	2	4	4	4	4	0	2	4	2	4	4	4	4	0	2	26.4	26.4	26.4	29808	280	280;280;284;299;312;239;245;262;264;266;273;280;280;280;280;280;280;280;280;281;281;281;281;281;281;282;282;283;283;283;296;190;200;217;231;242;242;243;245;246;254;265;273;273;273;274;275;275;275;275;278;279;280;280;281;281;281;281;281;281;282;282;283;283;285;285;286;292;293;293;433;39;77;93;123;151;190;201;223;225;239;239;243;243;246;247;262;262;262;262;270;272;274;274;274;274;274;274;274;274;27…	15.4			1
tr|A0A0D6RAZ5|A0A0D6RAZ5_ARACU;tr|A0A0C9S3Y4|A0A0C9S3Y4_9SPER;tr|A9P2J6|A9P2J6_PICSI	tr|A0A0D6RAZ5|A0A0D6RAZ5_ARACU;tr|A0A0C9S3Y4|A0A0C9S3Y4_9SPER;tr|A9P2J6|A9P2J6_PICSI	4;4;2	2;2;1	1;1;1	>tr|A0A0D6RAZ5|A0A0D6RAZ5_ARACU Uncharacterized protein OS=Araucaria cunninghamii PE=3 SV=1;>tr|A0A0C9S3Y4|A0A0C9S3Y4_9SPER TSA: Wollemia nobilis Ref_Wollemi_Transcript_28239_2117 transcribed RNA sequence OS=Wollemia nobilis PE=3 SV=1;>tr|A9P2J6|A9P2J6_PIC	3	4	2	1	3	3	4	3	3	3	3	3	2	2	2	2	2	2	2	2	1	1	1	1	1	1	1	1	15.3	7.4	3	53322	498	498;498;293	8.93	6	5	2	1	2	2	13	9	5
tr|A0A0C9S9E2|A0A0C9S9E2_9SPER;tr|A0A0D6QZL8|A0A0D6QZL8_ARACU	tr|A0A0C9S9E2|A0A0C9S9E2_9SPER;tr|A0A0D6QZL8|A0A0D6QZL8_ARACU	4;3	1;1	1;1	>tr|A0A0C9S9E2|A0A0C9S9E2_9SPER Phosphoglycerate kinase OS=Wollemia nobilis PE=3 SV=1;>tr|A0A0D6QZL8|A0A0D6QZL8_ARACU Phosphoglycerate kinase OS=Araucaria cunninghamii PE=3 SV=1	2	4	1	1	3	3	4	4	4	4	3	3	1	1	1	1	1	1	1	1	1	1	1	1	1	1	1	1	12.1	2.6	2.6	52033	496	496;496	10
tr|A0A0D2SJ43|A0A0D2SJ43_GOSRA;tr|A0A0D2SJ45|A0A0D2SJ45_GOSRA	tr|A0A0D2SJ43|A0A0D2SJ43_GOSRA;tr|A0A0D2SJ45|A0A0D2SJ45_GOSRA	4;4	1;1	1;1	>tr|A0A0D2SJ43|A0A0D2SJ43_GOSRA Uncharacterized protein OS=Gossypium raimondii GN=B456_005G179600 PE=4 SV=1;>tr|A0A0D2SJ45|A0A0D2SJ45_GOSRA Uncharacterized protein OS=Gossypium raimondii GN=B456_005G179600 PE=4 SV=1	2	4	1	1	1	1	4	4	4	4	1	1	0	0	1	1	1	1	0	0	0	0	1	1	1	1	0	0	11.4	3.7	3.7	53531	481	481;495	7.05	4	1	3	1	1			4	4
tr|A2YZQ5|A2YZQ5_ORYSI;tr|A0A0E0LZQ5|A0A0E0LZQ5_ORYPU;tr|Q69LW4|Q69LW4_ORYSJ;tr|I1QMU3|I1QMU3_ORYGL;tr|A0A0P0XLG1|A0A0P0XLG1_ORYSJ;tr|A0A0E0QPK8|A0A0E0QPK8_ORYRU;tr|A0A0D3H523|A0A0D3H523_9ORYZ;tr|A0A0E0IHQ9|A0A0E0IHQ9_ORYNI;tr|A0A0E0B188|A0A0E0B188_9ORYZ;tr|A0A0E0EQP2|A0A0E0EQP2_9ORYZ	tr|A2YZQ5|A2YZQ5_ORYSI;tr|A0A0E0LZQ5|A0A0E0LZQ5_ORYPU;tr|Q69LW4|Q69LW4_ORYSJ;tr|I1QMU3|I1QMU3_ORYGL;tr|A0A0P0XLG1|A0A0P0XLG1_ORYSJ;tr|A0A0E0QPK8|A0A0E0QPK8_ORYRU;tr|A0A0D3H523|A0A0D3H523_9ORYZ;tr|A0A0E0IHQ9|A0A0E0IHQ9_ORYNI;tr|A0A0E0B188|A0A0E0B188_9ORYZ;tr|A0A0E0EQP2|A0A0E0EQP2_9ORYZ	4;4;4;4;4;4;4;4;4;4	2;2;2;2;2;2;2;2;2;2	1;1;1;1;1;1;1;1;1;1	>tr|A2YZQ5|A2YZQ5_ORYSI Putative uncharacterized protein OS=Oryza sativa subsp. indica GN=OsI_30839 PE=3 SV=1;>tr|A0A0E0LZQ5|A0A0E0LZQ5_ORYPU Uncharacterized protein OS=Oryza punctata PE=3 SV=1;>tr|Q69LW4|Q69LW4_ORYSJ Putative phosphoenolpyruvate carboxyla	10	4	2	1	2	2	3	2	4	4	1	2	1	1	2	1	2	2	0	1	1	1	1	1	1	1	0	0	7.3	3.6	2.4	110.14	971	971;971;972;975;975;975;975;1151;1152;1618	2.4		9	6
tr|A0A0D6QRV9|A0A0D6QRV9_ARACU;tr|A0A0C9QXD2|A0A0C9QXD2_9SPER	tr|A0A0D6QRV9|A0A0D6QRV9_ARACU;tr|A0A0C9QXD2|A0A0C9QXD2_9SPER	4;2	3;1	1;1	>tr|A0A0D6QRV9|A0A0D6QRV9_ARACU Uncharacterized protein OS=Araucaria cunninghamii PE=3 SV=1;>tr|A0A0C9QXD2|A0A0C9QXD2_9SPER TSA: Wollemia nobilis Ref_Wollemi_Transcript_1500_2286 transcribed RNA sequence OS=Wollemia nobilis PE=3 SV=1	2	4	3	1	2	2	3	3	4	4	3	3	1	1	2	2	3	3	2	2	0	0	1	1	1	1	1	1	9.8	7.5	2.1	63434	583	583;583	6.53	2	2	2	2	14	22	9	1
tr|A0A0D6QT83|A0A0D6QT83_ARACU	tr|A0A0D6QT83|A0A0D6QT83_ARACU	4	1	1	>tr|A0A0D6QT83|A0A0D6QT83_ARACU Uncharacterized protein OS=Araucaria cunninghamii PE=3 SV=1	1	4	1	1	1	2	2	2	1	3	2	2	1	1	0	1	0	0	1	1	1	1	0	1	0	0	1	1	15.7	8	8	41607	375	375	10.2
tr|A0A0D9WUE3|A0A0D9WUE3_9ORYZ;tr|A0A0D9WUE2|A0A0D9WUE2_9ORYZ;tr|A0A0D9WUE1|A0A0D9WUE1_9ORYZ;tr|A0A0D3GL42|A0A0D3GL42_9ORYZ;tr|A0A0D3GL43|A0A0D3GL43_9ORYZ;tr|U5G4H7|U5G4H7_POPTR;tr|A0A0L9UUQ5|A0A0L9UUQ5_PHAAN;tr|A0A118JWG9|A0A118JWG9_CYNCS;tr|U5GA25|U5GA25_POPTR;tr|A0A0L9V8T0|A0A0L9V8T0_PHAAN;tr|V7ADQ9|V7ADQ9_PHAVU;tr|J3MHV4|J3MHV4_ORYBR;tr|I1LPJ4|I1LPJ4_SOYBN;tr|A0A0B2RGB8|A0A0B2RGB8_GLYSO;tr|A0…	tr|A0A0D9WUE3|A0A0D9WUE3_9ORYZ;tr|A0A0D9WUE2|A0A0D9WUE2_9ORYZ;tr|A0A0D9WUE1|A0A0D9WUE1_9ORYZ;tr|A0A0D3GL42|A0A0D3GL42_9ORYZ;tr|A0A0D3GL43|A0A0D3GL43_9ORYZ;tr|U5G4H7|U5G4H7_POPTR;tr|A0A0L9UUQ5|A0A0L9UUQ5_PHAAN;tr|A0A118JWG9|A0A118JWG9_CYNCS;tr|U5GA25|U5GA25_POPTR;tr|A0A0L9V8T0|A0A0L9V8T0_PHAAN;tr|V7ADQ9|V7ADQ9_PHAVU;tr|J3MHV4|J3MHV4_ORYBR;tr|I1LPJ4|I1LPJ4_SOYBN;tr|A0A0B2RGB8|A0A0B2RGB8_GLYSO;tr|A0…	4;4;4;3;3;3;3;3;3;3;3;3;3;3;3;3;3;3;3;3;3;3;3;3;3;3;3;3;3;3;3;3;3;3;3;3;3;3;3;3;3;3;3;3;2;2;2;2;2;2;2;2;2;2;2;2;2;1;1;1;1;1;1;1;1;1;1;1;1;1;1;1;1;1;1;1;1;1;1;1;1;1	4;4;4;3;3;3;3;3;3;3;3;3;3;3;3;3;3;3;3;3;3;3;3;3;3;3;3;3;3;3;3;3;3;3;3;3;3;3;3;3;3;3;3;3;2;2;2;2;2;2;2;2;2;2;2;2;2;1;1;1;1;1;1;1;1;1;1;1;1;1;1;1;1;1;1;1;1;1;1;1;1;1	1;1;1;0;0;0;0;0;0;0;0;1;0;0;0;0;0;0;0;0;0;0;0;0;0;0;0;0;0;0;0;0;0;0;0;0;0;0;0;0;0;0;0;0;0;0;0;0;0;0;0;0;0;0;0;0;0;0;0;0;0;0;0;0;0;0;0;0;0;0;0;0;0;0;0;0;0;0;0;0;0;0	>tr|A0A0D9WUE3|A0A0D9WUE3_9ORYZ Uncharacterized protein OS=Leersia perrieri PE=4 SV=1;>tr|A0A0D9WUE2|A0A0D9WUE2_9ORYZ Uncharacterized protein OS=Leersia perrieri PE=4 SV=1;>tr|A0A0D9WUE1|A0A0D9WUE1_9ORYZ Uncharacterized protein OS=Leersia perrieri PE=4 SV=	82	4	4	1	3	3	4	4	2	3	3	3	3	3	4	4	2	3	3	3	1	1	1	1	1	1	1	1	3.7	3.7	0.7	161.59	1469	1469;1512;1571;251;274;330;349;365;373;375;377;377;393;393;393;394;394;394;394;394;394;394;394;394;394;394;395;395;396;397;404;405;406;411;412;415;415;416;417;417;428;1485;1533;1553;126;294;335;339;352;354;366;372;389;397;405;417;420;85;110;110;170;267;294;298;373;389;393;397;401;401;402;402;403;403;404;404;404;406;411;411;436;439	14.2
tr|A0A0E3VZX9|A0A0E3VZX9_9BRAS	tr|A0A0E3VZX9|A0A0E3VZX9_9BRAS	4	1	1	>tr|A0A0E3VZX9|A0A0E3VZX9_9BRAS Tubulin beta chain (Fragment) OS=Camelina rumelica GN=CrTUB7 PE=3 SV=1	1	4	1	1	3	1	2	2	3	2	2	2	1	0	0	0	0	0	0	0	1	0	0	0	0	0	0	0	33.3	14.6	14.6	18926	171	171	7							1
tr|Q1KZP1|Q1KZP1_9ROSI;tr|A0A0G3B898|A0A0G3B898_VIVMA;tr|A0A0F6MVY2|A0A0F6MVY2_9MAGN;tr|B0F9Z8|B0F9Z8_9MAGN;tr|A0A0F6MVZ1|A0A0F6MVZ1_9MAGN;tr|A0A1B1LML5|A0A1B1LML5_9MAGN;tr|A0A1B1LNE5|A0A1B1LNE5_9MAGN	tr|Q1KZP1|Q1KZP1_9ROSI;tr|A0A0G3B898|A0A0G3B898_VIVMA;tr|A0A0F6MVY2|A0A0F6MVY2_9MAGN;tr|B0F9Z8|B0F9Z8_9MAGN;tr|A0A0F6MVZ1|A0A0F6MVZ1_9MAGN;tr|A0A1B1LML5|A0A1B1LML5_9MAGN;tr|A0A1B1LNE5|A0A1B1LNE5_9MAGN	4;4;3;3;3;3;3	4;4;3;3;3;3;3	1;1;1;1;1;1;1	>tr|Q1KZP1|Q1KZP1_9ROSI ATP synthase subunit alpha (Fragment) OS=Erodium pelargoniflorum GN=ATP1 PE=3 SV=1;>tr|A0A0G3B898|A0A0G3B898_VIVMA ATP synthase subunit alpha OS=Viviania marifolia GN=atp1 PE=3 SV=1;>tr|A0A0F6MVY2|A0A0F6MVY2_9MAGN ATP synthase subun	7	4	4	1	3	2	4	3	3	3	2	2	3	2	4	3	3	3	2	2	1	1	1	1	1	1	1	1	15.3	15.3	5.2	45642	424	424;515;393;413;413;424;509	9.31	11	7	5	8	8	11	19	17	16
tr|A0A0J8B7T8|A0A0J8B7T8_BETVU;tr|A0A0J8B4D9|A0A0J8B4D9_BETVU;tr|A0A0K9Q9P2|A0A0K9Q9P2_SPIOL;tr|W9R328|W9R328_9ROSA;tr|A0A0R0J8G8|A0A0R0J8G8_SOYBN;tr|P93469|P93469_PEA;tr|A0A061EL62|A0A061EL62_THECC;tr|A0A061ELN5|A0A061ELN5_THECC;tr|A0A061ETF8|A0A061ETF8_THECC;tr|B9FBN6|B9FBN6_ORYSJ;tr|A0A059D0W4|A0A059D0W4_EUCGR;tr|A0A0R0J8G9|A0A0R0J8G9_SOYBN;tr|A0A0R0JFK5|A0A0R0JFK5_SOYBN;tr|A0A061EKN0|A0A061EK…	tr|A0A0J8B7T8|A0A0J8B7T8_BETVU;tr|A0A0J8B4D9|A0A0J8B4D9_BETVU;tr|A0A0K9Q9P2|A0A0K9Q9P2_SPIOL;tr|W9R328|W9R328_9ROSA;tr|A0A0R0J8G8|A0A0R0J8G8_SOYBN;tr|P93469|P93469_PEA;tr|A0A061EL62|A0A061EL62_THECC;tr|A0A061ELN5|A0A061ELN5_THECC;tr|A0A061ETF8|A0A061ETF8_THECC;tr|B9FBN6|B9FBN6_ORYSJ;tr|A0A059D0W4|A0A059D0W4_EUCGR;tr|A0A0R0J8G9|A0A0R0J8G9_SOYBN;tr|A0A0R0JFK5|A0A0R0JFK5_SOYBN;tr|A0A061EKN0|A0A061EK…	4;4;4;3;2;2;2;2;2;2;2;2;2;2;2;2;2;2;2;2;2;2;2;2;2;2;2;2;2;2;2;2;2;2;2;2;2;2;2;2;2;2;2;2;2;2;2;2;2;2;2;2;2;2;2;2;2;2;2;2;1;1;1;1;1;1;1;1;1;1;1;1;1;1;1;1;1;1;1;1;1;1;1;1;1;1;1;1;1;1;1;1;1;1;1;1;1;1;1;1;1;1;1;1;1;1;1;1;1;1;1;1;1;1;1;1;1;1;1;1;1;1;1;1;1;1;1;1;1;1;1;1;1;1;1;1;1;1;1;1;1;1;1;1;1;1;1;1;1;1;1;1;1;1;1;1;1;1;1;1;1;1;1;1;1;1;1;1;1;1;1;1;1;1;1;1	4;4;4;3;2;2;2;2;2;2;2;2;2;2;2;2;2;2;2;2;2;2;2;2;2;2;2;2;2;2;2;2;2;2;2;2;2;2;2;2;2;2;2;2;2;2;2;2;2;2;2;2;2;2;2;2;2;2;2;2;1;1;1;1;1;1;1;1;1;1;1;1;1;1;1;1;1;1;1;1;1;1;1;1;1;1;1;1;1;1;1;1;1;1;1;1;1;1;1;1;1;1;1;1;1;1;1;1;1;1;1;1;1;1;1;1;1;1;1;1;1;1;1;1;1;1;1;1;1;1;1;1;1;1;1;1;1;1;1;1;1;1;1;1;1;1;1;1;1;1;1;1;1;1;1;1;1;1;1;1;1;1;1;1;1;1;1;1;1;1;1;1;1;1;1;1	2;2;2;1;0;0;0;0;0;0;1;0;0;0;0;0;0;0;0;0;0;0;0;0;0;0;0;0;0;0;0;0;0;0;0;0;0;0;0;0;0;0;0;0;0;1;0;0;0;0;1;0;0;0;0;1;0;0;0;0;0;0;0;0;0;0;0;0;0;0;0;0;0;0;0;0;0;0;0;0;0;0;0;0;0;0;0;0;0;0;0;0;0;0;0;0;0;0;0;0;0;0;0;0;0;0;0;0;0;0;0;0;0;0;0;0;0;0;0;0;0;0;0;0;0;0;0;0;0;0;0;0;0;0;0;0;0;0;0;0;0;0;0;0;0;0;0;0;0;0;0;0;0;0;0;0;0;0;0;0;0;0;0;0;0;1;0;0;0;0;0;0;0;0;0;0	>tr|A0A0J8B7T8|A0A0J8B7T8_BETVU Glucose-1-phosphate adenylyltransferase OS=Beta vulgaris subsp. vulgaris GN=BVRB_004380 PE=3 SV=1;>tr|A0A0J8B4D9|A0A0J8B4D9_BETVU Glucose-1-phosphate adenylyltransferase OS=Beta vulgaris subsp. vulgaris GN=BVRB_004380 PE=3 S	176	4	4	2	2	1	4	3	2	1	2	2	2	1	4	3	2	1	2	2	1	1	2	1	1	1	1	1	10.3	10.3	6	56502	513	513;515;520;523;358;363;364;389;396;419;433;436;442;452;464;475;475;475;479;480;480;483;487;499;500;507;507;508;508;510;511;511;514;515;515;515;515;516;517;517;517;518;520;520;520;520;521;522;522;522;522;523;525;525;525;525;526;531;543;543;167;178;220;260;260;260;260;260;260;260;260;277;300;300;301;304;318;324;326;339;353;360;375;378;380;396;396;396;396;396;396;397;397;397;397;397;415;436;442;447…	7.66	10	5	3	3	2	2	4	7	13
tr|A0A0J8BPJ9|A0A0J8BPJ9_BETVU;tr|A0A178VRX4|A0A178VRX4_ARATH;sp|O82191|MAOP1_ARATH;tr|A0A067KNF4|A0A067KNF4_JATCU;tr|C8ZK33|C8ZK33_9POAL;tr|C8ZK19|C8ZK19_9POAL;tr|C8ZK12|C8ZK12_9POAL;tr|C8ZJW1|C8ZJW1_MELMI;tr|C8ZJV0|C8ZJV0_9POAL;tr|M0XPP1|M0XPP1_HORVD;tr|A0A059CN36|A0A059CN36_EUCGR;tr|M0XPN9|M0XPN9_HORVD;tr|A9PGL9|A9PGL9_POPTR;tr|A0A0R0K5X0|A0A0R0K5X0_SOYBN;tr|A0A1B6Q5U2|A0A1B6Q5U2_SORBI;tr|A0A0…	tr|A0A0J8BPJ9|A0A0J8BPJ9_BETVU;tr|A0A178VRX4|A0A178VRX4_ARATH;sp|O82191|MAOP1_ARATH;tr|A0A067KNF4|A0A067KNF4_JATCU;tr|C8ZK33|C8ZK33_9POAL;tr|C8ZK19|C8ZK19_9POAL;tr|C8ZK12|C8ZK12_9POAL;tr|C8ZJW1|C8ZJW1_MELMI;tr|C8ZJV0|C8ZJV0_9POAL;tr|M0XPP1|M0XPP1_HORVD;tr|A0A059CN36|A0A059CN36_EUCGR;tr|M0XPN9|M0XPN9_HORVD;tr|A9PGL9|A9PGL9_POPTR;tr|A0A0R0K5X0|A0A0R0K5X0_SOYBN;tr|A0A1B6Q5U2|A0A1B6Q5U2_SORBI;tr|A0A0…	4;3;3;3;2;2;2;2;2;2;2;2;2;2;2;2;2;2;2;2;2;2;2;2;2;2;2;2;2;2;2;2;2;2;2;2;2;2;2;2;2;2;2;2;2;2;2;2;2;2;2;2;2;2;2;2;2;2;2;2;2;2;2;2;2;2;2;1;1;1	4;3;3;3;2;2;2;2;2;2;2;2;2;2;2;2;2;2;2;2;2;2;2;2;2;2;2;2;2;2;2;2;2;2;2;2;2;2;2;2;2;2;2;2;2;2;2;2;2;2;2;2;2;2;2;2;2;2;2;2;2;2;2;2;2;2;2;1;1;1	2;1;1;1;0;0;0;0;0;0;0;0;1;1;0;0;0;0;0;1;0;1;0;0;0;0;1;0;0;0;0;1;1;0;1;1;1;0;0;0;1;0;0;0;0;1;0;0;0;0;0;0;1;1;1;1;1;1;0;0;0;1;0;1;0;0;1;1;1;1	>tr|A0A0J8BPJ9|A0A0J8BPJ9_BETVU Malic enzyme OS=Beta vulgaris subsp. vulgaris GN=BVRB_8g197290 PE=3 SV=1;>tr|A0A178VRX4|A0A178VRX4_ARATH Malic enzyme OS=Arabidopsis thaliana GN=AXX17_At2g15240 PE=3 SV=1;>sp|O82191|MAOP1_ARATH NADP-dependent malic enzyme 1	70	4	4	2	1	2	4	4	4	4	1	0	1	2	4	4	4	4	1	0	0	0	2	2	2	2	0	0	12.7	12.7	5.5	64505	584	584;581;581;589;339;365;365;365;365;367;458;459;496;496;496;518;551;551;573;575;576;578;578;579;579;579;581;581;581;581;583;588;588;588;589;589;589;589;589;589;591;591;591;591;591;592;593;593;593;593;593;593;614;615;617;618;619;622;640;640;640;645;661;662;664;767;1603;559;575;591	5.89	1	3			6	5	10		2
tr|A0A0J8C2D9|A0A0J8C2D9_BETVU;tr|H6UDT5|H6UDT5_9ARAE;tr|A9RZZ0|A9RZZ0_PHYPA;tr|A9PIS4|A9PIS4_9ROSI;tr|A9PBW0|A9PBW0_POPTR;tr|A9PBL0|A9PBL0_POPTR;tr|V7AF97|V7AF97_PHAVU;tr|S8C2S9|S8C2S9_9LAMI;tr|I3NMM8|I3NMM8_HEVBR;tr|I1LZ47|I1LZ47_SOYBN;tr|I1L8V8|I1L8V8_SOYBN;tr|C6TMB5|C6TMB5_SOYBN;tr|C6T5N1|C6T5N1_SOYBN;tr|B9SWB0|B9SWB0_RICCO;tr|B9S0L8|B9S0L8_RICCO;tr|A9PDK2|A9PDK2_POPTR;tr|A0A0S3SCN1|A0A0S3SCN…	tr|A0A0J8C2D9|A0A0J8C2D9_BETVU;tr|H6UDT5|H6UDT5_9ARAE;tr|A9RZZ0|A9RZZ0_PHYPA;tr|A9PIS4|A9PIS4_9ROSI;tr|A9PBW0|A9PBW0_POPTR;tr|A9PBL0|A9PBL0_POPTR;tr|V7AF97|V7AF97_PHAVU;tr|S8C2S9|S8C2S9_9LAMI;tr|I3NMM8|I3NMM8_HEVBR;tr|I1LZ47|I1LZ47_SOYBN;tr|I1L8V8|I1L8V8_SOYBN;tr|C6TMB5|C6TMB5_SOYBN;tr|C6T5N1|C6T5N1_SOYBN;tr|B9SWB0|B9SWB0_RICCO;tr|B9S0L8|B9S0L8_RICCO;tr|A9PDK2|A9PDK2_POPTR;tr|A0A0S3SCN1|A0A0S3SCN…	4;3;3;3;3;3;3;3;3;3;3;3;3;3;3;3;3;3;3;3;3;3;3;3;3;3;3;3;3;3;3;3;3;3;3;2;2;2;2;2;2;2;2;2;2;2;2;2;2;2;2;2;2;2;2;2;2;2;2;2;2;2;2;2;2;2;2;2;2;2;2;1;1;1;1;1	4;3;3;3;3;3;3;3;3;3;3;3;3;3;3;3;3;3;3;3;3;3;3;3;3;3;3;3;3;3;3;3;3;3;3;2;2;2;2;2;2;2;2;2;2;2;2;2;2;2;2;2;2;2;2;2;2;2;2;2;2;2;2;2;2;2;2;2;2;2;2;1;1;1;1;1	2;1;1;1;1;1;1;1;1;1;1;1;1;1;1;1;1;1;1;1;1;1;1;1;1;1;1;1;1;1;1;1;1;1;1;1;1;1;1;1;1;1;1;1;1;1;1;1;1;1;1;1;1;1;1;1;1;1;1;1;1;1;1;1;1;1;1;1;1;1;1;0;0;0;0;0	>tr|A0A0J8C2D9|A0A0J8C2D9_BETVU Uncharacterized protein OS=Beta vulgaris subsp. vulgaris GN=BVRB_7g162160 PE=3 SV=1;>tr|H6UDT5|H6UDT5_9ARAE 60S ribosomal protein L12 OS=Wolffia australiana PE=2 SV=1;>tr|A9RZZ0|A9RZZ0_PHYPA Predicted protein OS=Physcomitrel	76	4	4	2	1	4	4	4	4	4	3	3	1	4	4	4	4	4	3	3	1	2	2	2	2	2	2	2	29.5	29.5	15.1	17828	166	166;123;165;165;165;165;166;166;166;166;166;166;166;166;166;166;166;166;166;166;166;166;166;166;166;166;166;166;166;166;166;192;193;203;240;155;164;166;166;166;166;166;166;166;166;166;166;166;166;166;166;166;166;166;166;166;166;166;166;166;166;166;166;166;166;166;166;166;166;166;167;53;65;110;110;166	17.5
tr|A0A0J8C2P6|A0A0J8C2P6_BETVU;tr|A0A0K9RDF0|A0A0K9RDF0_SPIOL;sp|P93262|PGMC_MESCR	tr|A0A0J8C2P6|A0A0J8C2P6_BETVU;tr|A0A0K9RDF0|A0A0K9RDF0_SPIOL;sp|P93262|PGMC_MESCR	4;3;3	2;2;1	2;2;1	>tr|A0A0J8C2P6|A0A0J8C2P6_BETVU Uncharacterized protein OS=Beta vulgaris subsp. vulgaris GN=BVRB_6g144320 PE=3 SV=1;>tr|A0A0K9RDF0|A0A0K9RDF0_SPIOL Uncharacterized protein OS=Spinacia oleracea GN=SOVF_079680 PE=3 SV=1;>sp|P93262|PGMC_MESCR Phosphoglucomuta	3	4	2	2	2	3	4	4	2	4	2	2	0	1	2	2	0	2	0	0	0	1	2	2	0	2	0	0	9.6	5.3	5.3	63486	583	583;583;583	5.29					5	2
tr|A0A0J8CCB9|A0A0J8CCB9_BETVU;tr|E0CQ39|E0CQ39_VITVI;tr|K6ZY83|K6ZY83_PHLPR;tr|K6ZY57|K6ZY57_PHLPR;tr|K7B145|K7B145_PHLPR;tr|K7B129|K7B129_PHLPR;tr|K7AFI2|K7AFI2_PHLPR;tr|A0A096UJ83|A0A096UJ83_MAIZE;tr|K7AK46|K7AK46_PHLPR;tr|K7AJH1|K7AJH1_PHLPR;tr|H6TNP0|H6TNP0_ELAGV;tr|K7AEV1|K7AEV1_PHLPR;tr|K6ZYI0|K6ZYI0_PHLPR;tr|K7AKX0|K7AKX0_PHLPR;tr|B2CBB9|B2CBB9_POATR;tr|B2CBB3|B2CBB3_9POAL;tr|D7RH55|D7RH5…	tr|A0A0J8CCB9|A0A0J8CCB9_BETVU;tr|E0CQ39|E0CQ39_VITVI;tr|K6ZY83|K6ZY83_PHLPR;tr|K6ZY57|K6ZY57_PHLPR;tr|K7B145|K7B145_PHLPR;tr|K7B129|K7B129_PHLPR;tr|K7AFI2|K7AFI2_PHLPR;tr|A0A096UJ83|A0A096UJ83_MAIZE;tr|K7AK46|K7AK46_PHLPR;tr|K7AJH1|K7AJH1_PHLPR;tr|H6TNP0|H6TNP0_ELAGV;tr|K7AEV1|K7AEV1_PHLPR;tr|K6ZYI0|K6ZYI0_PHLPR;tr|K7AKX0|K7AKX0_PHLPR;tr|B2CBB9|B2CBB9_POATR;tr|B2CBB3|B2CBB3_9POAL;tr|D7RH55|D7RH5…	4;3;2;2;2;2;2;2;2;2;2;2;2;2;2;2;2;2;2;2;2;2;2;2;2;2;2;2;2;2;2;2;2;2;2;2;2;2;2;2;2;2;2;2;2;2;2;2;2;2;2;2;2;2;2;2;2;2;2;2;2;2;2;2;2;2;2;2;2;2;2;2;2;2;2;2;2;2;2;2;2;2;2;2;2;2;2;2;2;2;2;2;2;2;2;2;2;2;2;2;2;2;2;2;2;2;2;2;2;2;2;2;2;2;2;2;2;2;2;2;2;2;2;2;2;1;1;1	4;3;2;2;2;2;2;2;2;2;2;2;2;2;2;2;2;2;2;2;2;2;2;2;2;2;2;2;2;2;2;2;2;2;2;2;2;2;2;2;2;2;2;2;2;2;2;2;2;2;2;2;2;2;2;2;2;2;2;2;2;2;2;2;2;2;2;2;2;2;2;2;2;2;2;2;2;2;2;2;2;2;2;2;2;2;2;2;2;2;2;2;2;2;2;2;2;2;2;2;2;2;2;2;2;2;2;2;2;2;2;2;2;2;2;2;2;2;2;2;2;2;2;2;2;1;1;1	3;2;1;1;1;1;1;1;1;1;1;1;1;1;1;1;1;1;1;1;1;1;1;1;1;1;1;1;1;1;1;1;1;1;1;1;1;1;1;1;1;1;1;1;1;1;1;1;1;1;1;1;1;1;1;1;1;1;1;1;1;1;1;1;1;1;1;1;1;1;1;1;1;1;1;1;1;1;1;1;1;1;1;1;1;1;1;1;1;1;1;1;1;1;1;1;1;1;1;1;1;1;1;1;1;1;1;1;1;1;1;1;1;1;1;1;1;1;1;1;1;1;1;1;1;1;1;1	>tr|A0A0J8CCB9|A0A0J8CCB9_BETVU Glucose-6-phosphate isomerase OS=Beta vulgaris subsp. vulgaris GN=BVRB_5g108180 PE=3 SV=1;>tr|E0CQ39|E0CQ39_VITVI Glucose-6-phosphate isomerase OS=Vitis vinifera GN=VIT_18s0001g12370 PE=3 SV=1;>tr|K6ZY83|K6ZY83_PHLPR Unchara	128	4	4	3	1	3	3	2	3	4	0	1	1	3	3	2	3	4	0	1	0	2	2	1	2	3	0	1	9.9	9.9	7.7	62.59	568	568;568;146;165;167;172;203;236;248;285;288;326;346;383;420;420;427;430;430;433;435;438;438;439;440;441;442;444;445;448;453;466;487;488;519;531;544;544;544;544;544;544;544;544;544;544;544;544;544;544;544;544;544;544;544;545;546;547;548;548;550;550;550;552;555;560;561;563;563;563;566;566;566;566;566;567;567;567;567;567;567;567;567;567;567;567;567;567;567;567;567;567;567;567;567;567;567;567;568;568…	6.14	7	5	4	6	3	5	11		2
tr|A0A0K9RCS7|A0A0K9RCS7_SPIOL;tr|A0A0J8CJW0|A0A0J8CJW0_BETVU;tr|B9SUJ3|B9SUJ3_RICCO;tr|A0A068UUJ1|A0A068UUJ1_COFCA;tr|D7TB48|D7TB48_VITVI;tr|A5BNS7|A5BNS7_VITVI;tr|M0T9H7|M0T9H7_MUSAM;tr|A0A103XZZ6|A0A103XZZ6_CYNCS;tr|M1C5J7|M1C5J7_SOLTU;tr|A0A061DL21|A0A061DL21_THECC;tr|M0SWY3|M0SWY3_MUSAM;tr|K4C2V5|K4C2V5_SOLLC;tr|A0A0D6QWR3|A0A0D6QWR3_ARACU;tr|A0A0C9S8Q7|A0A0C9S8Q7_9SPER	tr|A0A0K9RCS7|A0A0K9RCS7_SPIOL;tr|A0A0J8CJW0|A0A0J8CJW0_BETVU;tr|B9SUJ3|B9SUJ3_RICCO;tr|A0A068UUJ1|A0A068UUJ1_COFCA;tr|D7TB48|D7TB48_VITVI;tr|A5BNS7|A5BNS7_VITVI;tr|M0T9H7|M0T9H7_MUSAM;tr|A0A103XZZ6|A0A103XZZ6_CYNCS;tr|M1C5J7|M1C5J7_SOLTU;tr|A0A061DL21|A0A061DL21_THECC;tr|M0SWY3|M0SWY3_MUSAM;tr|K4C2V5|K4C2V5_SOLLC	4;4;3;3;3;3;3;2;2;2;2;2;1;1	4;4;3;3;3;3;3;2;2;2;2;2;1;1	2;2;1;1;1;1;1;1;1;1;1;1;1;1	>tr|A0A0K9RCS7|A0A0K9RCS7_SPIOL T-complex protein 1 subunit gamma OS=Spinacia oleracea GN=SOVF_087280 PE=3 SV=1;>tr|A0A0J8CJW0|A0A0J8CJW0_BETVU T-complex protein 1 subunit gamma OS=Beta vulgaris subsp. vulgaris GN=BVRB_4g078030 PE=3 SV=1;>tr|B9SUJ3|B9SUJ3_	14	4	4	2	1	1	3	3	2	3	1	0	1	1	3	3	2	3	1	0	0	0	1	1	1	1	0	0	9.2	9.2	5.4	60.47	556	556;556;554;556;557;557;557;545;555;556;557;557;556;556	4.07	6	3	1	2	8	5	3
tr|A0A0J8CZM6|A0A0J8CZM6_BETVU;tr|A0A0K9QUL4|A0A0K9QUL4_SPIOL;tr|B9IL28|B9IL28_POPTR;tr|Q75U98|Q75U98_TOBAC;tr|J7H221|J7H221_9AQUA;tr|A0A151RW30|A0A151RW30_CAJCA;tr|F4JTH0|F4JTH0_ARATH;tr|V4LTS4|V4LTS4_EUTSA;tr|U6JMB1|U6JMB1_BRAOL;tr|R0F5A4|R0F5A4_9BRAS;tr|M4E5B5|M4E5B5_BRARP;tr|D7MAT0|D7MAT0_ARALL;tr|B9DGA8|B9DGA8_ARATH;tr|A0A0D3DHA7|A0A0D3DHA7_BRAOL;sp|P46248|AAT5_ARATH;tr|A0A078FKE4|A0A078FKE4…	tr|A0A0J8CZM6|A0A0J8CZM6_BETVU;tr|A0A0K9QUL4|A0A0K9QUL4_SPIOL;tr|B9IL28|B9IL28_POPTR;tr|Q75U98|Q75U98_TOBAC;tr|J7H221|J7H221_9AQUA;tr|A0A151RW30|A0A151RW30_CAJCA;tr|F4JTH0|F4JTH0_ARATH;tr|V4LTS4|V4LTS4_EUTSA;tr|U6JMB1|U6JMB1_BRAOL;tr|R0F5A4|R0F5A4_9BRAS;tr|M4E5B5|M4E5B5_BRARP;tr|D7MAT0|D7MAT0_ARALL;tr|B9DGA8|B9DGA8_ARATH;tr|A0A0D3DHA7|A0A0D3DHA7_BRAOL;sp|P46248|AAT5_ARATH;tr|A0A078FKE4|A0A078FKE4…	4;3;3;2;2;2;2;2;2;2;2;2;2;2;2;2;2;2;2;2;2;2;2;2;2;2;2;2;2;2;2;2;2;2;2;2;2;2;1;1;1;1;1;1;1;1;1;1;1;1;1;1;1;1;1;1;1;1;1;1;1;1;1;1;1;1;1;1;1;1;1;1;1;1	1;1;0;0;0;0;0;0;0;0;0;0;0;0;0;0;0;0;0;0;0;0;0;0;0;0;0;0;0;0;0;0;0;0;0;0;0;0;0;0;0;0;0;0;0;0;0;0;1;0;0;0;0;0;0;0;0;0;0;0;0;0;0;0;0;0;0;0;0;0;0;0;0;0	1;1;0;0;0;0;0;0;0;0;0;0;0;0;0;0;0;0;0;0;0;0;0;0;0;0;0;0;0;0;0;0;0;0;0;0;0;0;0;0;0;0;0;0;0;0;0;0;1;0;0;0;0;0;0;0;0;0;0;0;0;0;0;0;0;0;0;0;0;0;0;0;0;0	>tr|A0A0J8CZM6|A0A0J8CZM6_BETVU Aspartate aminotransferase OS=Beta vulgaris subsp. vulgaris GN=BVRB_2g031080 PE=4 SV=1;>tr|A0A0K9QUL4|A0A0K9QUL4_SPIOL Uncharacterized protein OS=Spinacia oleracea GN=SOVF_139370 PE=4 SV=1;>tr|B9IL28|B9IL28_POPTR Aspartate a	74	4	1	1	3	2	4	4	4	4	3	2	1	1	1	1	1	1	1	1	1	1	1	1	1	1	1	1	11.2	3.4	3.4	45295	410	410;460;466;227;368;423;448;453;453;453;453;453;453;453;453;454;455;461;461;461;462;462;462;463;463;463;464;465;465;465;466;466;466;494;513;520;815;875;34;133;135;187;200;261;371;396;399;410;410;413;414;454;457;458;460;460;460;461;462;462;462;463;463;463;463;463;464;464;464;467;468;482;496;549	10.7	6	3	2	3	1		3	5	1
tr|A0A0J8D490|A0A0J8D490_BETVU;tr|A0A103YCU1|A0A103YCU1_CYNCS;tr|A0A0K9R0C6|A0A0K9R0C6_SPIOL;tr|A0A103XWS9|A0A103XWS9_CYNCS;tr|R0GKB3|R0GKB3_9BRAS;tr|A0A087GGI0|A0A087GGI0_ARAAL;tr|R0GJU5|R0GJU5_9BRAS	tr|A0A0J8D490|A0A0J8D490_BETVU;tr|A0A103YCU1|A0A103YCU1_CYNCS	4;2;1;1;1;1;1	4;2;1;1;1;1;1	2;1;1;1;1;1;1	>tr|A0A0J8D490|A0A0J8D490_BETVU Uncharacterized protein OS=Beta vulgaris subsp. vulgaris GN=BVRB_1g015260 PE=3 SV=1;>tr|A0A103YCU1|A0A103YCU1_CYNCS Adenine phosphoribosyl transferase (Fragment) OS=Cynara cardunculus var. scolymus GN=Ccrd_014920 PE=3 SV=1	7	4	4	2	2	2	3	4	4	4	0	1	2	2	3	4	4	4	0	1	2	2	2	2	2	2	0	1	18.5	18.5	12	20083	184	184;257;117;202;244;245;246	15.6
tr|A0A0J8D4G2|A0A0J8D4G2_BETVU;tr|A0A0V0IWH3|A0A0V0IWH3_SOLCH;tr|B9F3P2|B9F3P2_ORYSJ;tr|A0A0E0NAT1|A0A0E0NAT1_ORYRU;tr|I1NXW8|I1NXW8_ORYGL;tr|A0A0E0JWG9|A0A0E0JWG9_ORYPU;sp|Q0E3C8|CLPB3_ORYSJ;tr|A0A0D3F1L5|A0A0D3F1L5_9ORYZ;tr|A0A0D9YNB3|A0A0D9YNB3_9ORYZ;tr|A0A0E0CGR0|A0A0E0CGR0_9ORYZ;tr|B8AIX1|B8AIX1_ORYSI;tr|K4C465|K4C465_SOLLC;tr|A0A0E0G2L2|A0A0E0G2L2_ORYNI	tr|A0A0J8D4G2|A0A0J8D4G2_BETVU;tr|A0A0V0IWH3|A0A0V0IWH3_SOLCH;tr|B9F3P2|B9F3P2_ORYSJ;tr|A0A0E0NAT1|A0A0E0NAT1_ORYRU;tr|I1NXW8|I1NXW8_ORYGL;tr|A0A0E0JWG9|A0A0E0JWG9_ORYPU;sp|Q0E3C8|CLPB3_ORYSJ;tr|A0A0D3F1L5|A0A0D3F1L5_9ORYZ;tr|A0A0D9YNB3|A0A0D9YNB3_9ORYZ;tr|A0A0E0CGR0|A0A0E0CGR0_9ORYZ;tr|B8AIX1|B8AIX1_ORYSI	4;3;2;2;2;2;2;2;2;2;2;1;1	1;1;1;1;1;1;1;1;1;1;1;1;1	1;1;1;1;1;1;1;1;1;1;1;1;1	>tr|A0A0J8D4G2|A0A0J8D4G2_BETVU Uncharacterized protein OS=Beta vulgaris subsp. vulgaris GN=BVRB_2g031280 PE=3 SV=1;>tr|A0A0V0IWH3|A0A0V0IWH3_SOLCH Putative chaperone protein ClpB3, mitochondrial-like OS=Solanum chacoense PE=3 SV=1;>tr|B9F3P2|B9F3P2_ORYSJ	13	4	1	1	1	0	4	3	3	2	1	2	0	0	1	0	0	0	0	0	0	0	1	0	0	0	0	0	6.3	1.5	1.5	110.32	987	987;857;917;977;983;983;983;985;991;1026;1219;205;1013	4				1
tr|A0A0J8EH11|A0A0J8EH11_BETVU;tr|A0A0K9RI84|A0A0K9RI84_SPIOL;tr|A0A0D2PA96|A0A0D2PA96_GOSRA;tr|A0A0D2QTX3|A0A0D2QTX3_GOSRA;tr|A0A0D2SEF1|A0A0D2SEF1_GOSRA;tr|A0A0D2TG57|A0A0D2TG57_GOSRA;tr|A0A0B0PUC9|A0A0B0PUC9_GOSAR;tr|M5WS77|M5WS77_PRUPE	tr|A0A0J8EH11|A0A0J8EH11_BETVU;tr|A0A0K9RI84|A0A0K9RI84_SPIOL	4;2;1;1;1;1;1;1	4;2;1;1;1;1;1;1	2;1;1;1;1;1;1;1	>tr|A0A0J8EH11|A0A0J8EH11_BETVU Uncharacterized protein OS=Beta vulgaris subsp. vulgaris GN=BVRB_9g206140 PE=3 SV=1;>tr|A0A0K9RI84|A0A0K9RI84_SPIOL Uncharacterized protein OS=Spinacia oleracea GN=SOVF_063750 PE=3 SV=1	8	4	4	2	3	3	4	4	3	4	4	4	3	3	4	4	3	4	4	4	1	2	2	2	1	2	2	2	16.8	16.8	9.6	41.43	405	405;405;352;353;405;407;407;408	10.2
tr|A0A0J8EI06|A0A0J8EI06_BETVU	tr|A0A0J8EI06|A0A0J8EI06_BETVU	4	1	1	>tr|A0A0J8EI06|A0A0J8EI06_BETVU Uncharacterized protein OS=Beta vulgaris subsp. vulgaris GN=BVRB_9g203050 PE=4 SV=1	1	4	1	1	2	2	4	4	1	2	2	2	0	0	1	1	0	0	0	0	0	0	1	1	0	0	0	0	14.4	3.8	3.8	45397	418	418	12
tr|A0A0J8FG73|A0A0J8FG73_BETVU;tr|A0A0K9RCF9|A0A0K9RCF9_SPIOL;tr|V4U4X3|V4U4X3_9ROSI;tr|A0A161Y5N4|A0A161Y5N4_DAUCA;tr|A0A151SQI9|A0A151SQI9_CAJCA;tr|A0A067DKJ3|A0A067DKJ3_CITSI;tr|A2ZDY5|A2ZDY5_ORYSI;tr|A0A0D2RN03|A0A0D2RN03_GOSRA;tr|M0TY90|M0TY90_MUSAM;tr|B9GFJ4|B9GFJ4_POPTR;tr|A0A061EJG1|A0A061EJG1_THECC;tr|A0A0D2UTT5|A0A0D2UTT5_GOSRA;tr|M4DBY9|M4DBY9_BRARP;tr|A0A078IK98|A0A078IK98_BRANA;tr|A0…	tr|A0A0J8FG73|A0A0J8FG73_BETVU;tr|A0A0K9RCF9|A0A0K9RCF9_SPIOL;tr|V4U4X3|V4U4X3_9ROSI;tr|A0A161Y5N4|A0A161Y5N4_DAUCA;tr|A0A151SQI9|A0A151SQI9_CAJCA;tr|A0A067DKJ3|A0A067DKJ3_CITSI;tr|A2ZDY5|A2ZDY5_ORYSI;tr|A0A0D2RN03|A0A0D2RN03_GOSRA;tr|M0TY90|M0TY90_MUSAM;tr|B9GFJ4|B9GFJ4_POPTR;tr|A0A061EJG1|A0A061EJG1_THECC;tr|A0A0D2UTT5|A0A0D2UTT5_GOSRA;tr|M4DBY9|M4DBY9_BRARP;tr|A0A078IK98|A0A078IK98_BRANA;tr|A0…	4;4;3;3;3;2;2;2;2;2;2;2;2;2;2;2;2;2;2;2;2;2;2;2;2;2;2;2;2;2;2;2;2;2;2;2;2;2;2;2;2;2;2;2;2;2;2;2;2;2;2;2;2;2;2;2;2;2;2;2;2;2;2;2;2;2;2;2;2;2;2;2;2;2;2;2;2;2;2;2;2;2;2;2;2;2;2;2;2;2;2;2;2;2;2;2;2;1;1;1;1;1;1;1;1;1;1;1;1;1;1;1;1;1;1;1;1;1;1;1;1;1;1;1;1;1;1;1;1;1;1;1;1;1;1;1;1;1;1;1;1;1;1;1;1;1;1;1;1;1;1;1;1;1;1;1;1;1;1;1;1;1;1;1;1;1;1;1;1;1	4;4;3;3;3;2;2;2;2;2;2;2;2;2;2;2;2;2;2;2;2;2;2;2;2;2;2;2;2;2;2;2;2;2;2;2;2;2;2;2;2;2;2;2;2;2;2;2;2;2;2;2;2;2;2;2;2;2;2;2;2;2;2;2;2;2;2;2;2;2;2;2;2;2;2;2;2;2;2;2;2;2;2;2;2;2;2;2;2;2;2;2;2;2;2;2;2;1;1;1;1;1;1;1;1;1;1;1;1;1;1;1;1;1;1;1;1;1;1;1;1;1;1;1;1;1;1;1;1;1;1;1;1;1;1;1;1;1;1;1;1;1;1;1;1;1;1;1;1;1;1;1;1;1;1;1;1;1;1;1;1;1;1;1;1;1;1;1;1;1	2;2;1;1;1;1;0;0;0;0;0;0;0;0;0;0;0;0;0;0;1;1;0;0;0;0;0;0;0;0;0;0;0;0;0;0;0;0;0;0;0;0;0;0;0;0;0;0;0;0;0;0;0;0;0;0;0;0;0;0;0;0;0;0;0;0;0;0;0;0;0;0;0;0;0;0;0;0;0;0;0;0;0;0;0;0;0;0;0;0;0;0;0;1;0;0;0;0;0;0;0;0;0;0;0;0;0;0;0;0;0;0;0;0;0;0;0;0;0;0;0;0;0;0;0;0;0;0;0;0;0;0;0;0;0;0;0;0;0;0;0;0;0;0;0;0;0;0;0;0;0;0;0;0;0;0;0;0;0;0;0;0;0;0;0;0;0;0;0;0	>tr|A0A0J8FG73|A0A0J8FG73_BETVU Serine hydroxymethyltransferase OS=Beta vulgaris subsp. vulgaris GN=BVRB_3g065510 PE=3 SV=1;>tr|A0A0K9RCF9|A0A0K9RCF9_SPIOL Serine hydroxymethyltransferase OS=Spinacia oleracea GN=SOVF_082440 PE=3 SV=1;>tr|V4U4X3|V4U4X3_9ROS	170	4	4	2	4	4	4	4	4	4	4	4	4	4	4	4	4	4	4	4	2	2	2	2	2	2	2	2	13.2	13.2	6.8	52031	471	471;536;471;471;471;245;347;402;405;409;412;427;434;434;434;438;438;470;470;470;471;471;471;471;471;471;471;471;471;471;471;471;471;471;471;471;471;471;471;471;471;471;471;471;471;471;471;471;471;471;471;471;471;471;471;471;471;471;471;471;471;471;471;471;471;471;471;471;471;471;471;471;471;471;471;471;471;471;471;471;471;473;490;496;502;512;518;518;519;519;520;523;526;531;538;541;572;81;82;83;83…	7.18	13	5	1	1		5	12	19	23
tr|A0A0K9RJW8|A0A0K9RJW8_SPIOL;tr|A0A0J8FS38|A0A0J8FS38_BETVU	tr|A0A0K9RJW8|A0A0K9RJW8_SPIOL;tr|A0A0J8FS38|A0A0J8FS38_BETVU	4;4	2;2	1;1	>tr|A0A0K9RJW8|A0A0K9RJW8_SPIOL Uncharacterized protein OS=Spinacia oleracea GN=SOVF_058190 PE=3 SV=1;>tr|A0A0J8FS38|A0A0J8FS38_BETVU Uncharacterized protein OS=Beta vulgaris subsp. vulgaris GN=BVRB_2g026600 PE=3 SV=1	2	4	2	1	2	2	3	3	4	4	3	3	1	1	1	1	2	2	2	1	1	1	1	1	1	1	1	1	22.2	15.7	4.6	29527	261	261;265	12.9
tr|A0A0K0MK56|A0A0K0MK56_9ROSA;tr|A0A0K0MJ44|A0A0K0MJ44_9ROSA;tr|A0A0K0MK90|A0A0K0MK90_9ROSA;tr|A0A0K0MK86|A0A0K0MK86_9ROSA;tr|A0A0K0MK67|A0A0K0MK67_9ROSA;tr|A0A0K0MJM7|A0A0K0MJM7_9ROSA;tr|A0A0K0MJ32|A0A0K0MJ32_9ROSA;tr|A0A0K0MIR1|A0A0K0MIR1_9ROSA;tr|Q506U8|Q506U8_9ROSA;tr|Q506U7|Q506U7_9ROSA;tr|Q506U6|Q506U6_9ROSA;tr|Q506U5|Q506U5_9ROSA;tr|I0B0W9|I0B0W9_9ROSA;tr|I0B0V1|I0B0V1_9ROSA;tr|I0B0U7|I0B…	tr|A0A0K0MK56|A0A0K0MK56_9ROSA;tr|A0A0K0MJ44|A0A0K0MJ44_9ROSA;tr|A0A0K0MK90|A0A0K0MK90_9ROSA;tr|A0A0K0MK86|A0A0K0MK86_9ROSA;tr|A0A0K0MK67|A0A0K0MK67_9ROSA;tr|A0A0K0MJM7|A0A0K0MJM7_9ROSA;tr|A0A0K0MJ32|A0A0K0MJ32_9ROSA;tr|A0A0K0MIR1|A0A0K0MIR1_9ROSA;tr|Q506U8|Q506U8_9ROSA;tr|Q506U7|Q506U7_9ROSA;tr|Q506U6|Q506U6_9ROSA;tr|Q506U5|Q506U5_9ROSA;tr|I0B0W9|I0B0W9_9ROSA;tr|I0B0V1|I0B0V1_9ROSA;tr|I0B0U7|I0B…	4;4;4;4;4;4;4;4;4;4;4;4;3;3;3;3;3;3;3;3;3;3;3;3;3;3;3;3;3;3;3;3;3;3;2;2;2;2;2;2;2;2;2;2;2;2;2;2;2;2;2;2;2;2;2;2;2;2;2;2;2;2;2;2;2;2;2;2;2;2;2;2;2;2;2;2;2;2;2;2;2;2;2;2;2;2;2;2;2;2;2;2;2;2;2;2;2;2;2;2;2;2;2;2;2;2;2;2;2;2;2;2;2;2;1;1;1;1	2;2;2;2;2;2;2;2;2;2;2;2;1;1;1;1;1;1;1;1;1;1;1;1;1;1;1;1;1;1;1;1;1;1;1;1;1;1;1;1;1;1;1;1;1;1;1;1;1;1;1;1;1;1;1;1;1;1;1;1;1;1;1;1;1;1;1;1;1;1;1;1;1;1;1;1;1;1;1;1;1;1;1;1;1;1;1;1;1;1;1;1;1;1;1;1;1;1;1;1;1;1;1;1;1;1;1;1;1;1;1;1;1;1;1;1;1;1	1;1;1;1;1;1;1;1;1;1;1;1;1;1;1;1;1;1;1;1;1;1;1;1;1;1;1;1;1;1;1;1;1;1;1;1;1;1;1;1;1;1;1;1;1;1;1;1;1;1;1;1;1;1;1;1;1;1;1;1;1;1;1;1;1;1;1;1;1;1;1;1;1;1;1;1;1;1;1;1;1;1;1;1;1;1;1;1;1;1;1;1;1;1;1;1;1;1;1;1;1;1;1;1;1;1;1;1;1;1;1;1;1;1;1;1;1;1	>tr|A0A0K0MK56|A0A0K0MK56_9ROSA Glyceraldehyde 3-phosphate dehydrogenase (Fragment) OS=Ficus adhatodifolia GN=G3pdh PE=4 SV=1;>tr|A0A0K0MJ44|A0A0K0MJ44_9ROSA Glyceraldehyde 3-phosphate dehydrogenase (Fragment) OS=Ficus vermifuga GN=G3pdh PE=4 SV=1;>tr|A0A0	118	4	2	1	4	4	4	4	4	3	4	4	2	2	2	2	2	1	2	2	1	1	1	1	1	0	1	1	46.2	28.2	11.1	12399	117	117;117;118;118;118;118;118;118;120;120;120;120;117;117;117;117;117;120;120;120;120;120;120;120;120;120;120;120;120;120;120;120;120;120;117;117;117;117;117;117;117;117;117;117;117;117;117;117;117;117;117;117;117;117;117;117;117;117;117;117;117;117;117;117;117;117;117;117;117;117;117;117;117;117;117;117;117;117;117;117;117;117;117;117;117;117;117;117;117;117;117;117;117;117;117;117;117;117;117;117…	10.4	2	4	2		2	1		2
tr|A0A0K9P0P9|A0A0K9P0P9_ZOSMR	tr|A0A0K9P0P9|A0A0K9P0P9_ZOSMR	4	1	1	>tr|A0A0K9P0P9|A0A0K9P0P9_ZOSMR Citrate (Si)-synthase, Succinate--CoA ligase (ADP-forming) OS=Zostera marina GN=ZOSMA_44G00050 PE=4 SV=1	1	4	1	1	0	0	4	3	4	4	2	2	0	0	1	0	1	1	0	0	0	0	1	0	1	1	0	0	7.4	2.5	2.5	64123	591	591	7							3
tr|A0A0K9PKG2|A0A0K9PKG2_ZOSMR	tr|A0A0K9PKG2|A0A0K9PKG2_ZOSMR	4	1	1	>tr|A0A0K9PKG2|A0A0K9PKG2_ZOSMR Pyruvate kinase OS=Zostera marina GN=ZOSMA_22G00030 PE=3 SV=1	1	4	1	1	4	3	4	2	3	3	3	4	1	1	1	0	0	0	0	1	1	1	1	0	0	0	0	1	9.7	3.4	3.4	57564	527	527	8.17						1	1		4
tr|A0A0K9Q0C1|A0A0K9Q0C1_ZOSMR	tr|A0A0K9Q0C1|A0A0K9Q0C1_ZOSMR	4	2	1	>tr|A0A0K9Q0C1|A0A0K9Q0C1_ZOSMR Pyruvate, phosphate dikinase OS=Zostera marina GN=ZOSMA_139G00300 PE=4 SV=1	1	4	2	1	1	1	3	3	3	3	1	0	0	0	1	1	2	1	0	0	0	0	0	0	1	0	0	0	7.3	4.8	1.4	99136	914	914	3.5		1	1	4
tr|A0A0K9Q4Y4|A0A0K9Q4Y4_ZOSMR	tr|A0A0K9Q4Y4|A0A0K9Q4Y4_ZOSMR	4	3	1	>tr|A0A0K9Q4Y4|A0A0K9Q4Y4_ZOSMR UTP--glucose-1-phosphate uridylyltransferase OS=Zostera marina GN=ZOSMA_103G00440 PE=4 SV=1	1	4	3	1	2	1	4	4	4	3	0	0	2	1	3	3	3	2	0	0	1	1	1	1	1	1	0	0	11.5	8.7	2.6	51.68	470	470	7.1	5	2	3	4	3	2	7	8	5
tr|A0A0K9R8F5|A0A0K9R8F5_SPIOL	tr|A0A0K9R8F5|A0A0K9R8F5_SPIOL	4	4	1	>tr|A0A0K9R8F5|A0A0K9R8F5_SPIOL Uncharacterized protein OS=Spinacia oleracea GN=SOVF_101690 PE=4 SV=1	1	4	4	1	3	2	4	3	4	2	1	2	3	2	4	3	4	2	1	2	1	1	1	1	1	0	1	1	12.5	12.5	4.3	38.47	345	345	12
tr|G5DXB3|G5DXB3_SILLA;tr|G5DXB2|G5DXB2_SILLA;tr|A0A0K9RED8|A0A0K9RED8_SPIOL;tr|A0A0J8BFV0|A0A0J8BFV0_BETVU;tr|T1Z1D5|T1Z1D5_9MYRT;tr|Q93X29|Q93X29_TOBAC;tr|F2VPR6|F2VPR6_SOLNI;tr|A0A0D2W5K2|A0A0D2W5K2_GOSRA;tr|A0A0D2SP35|A0A0D2SP35_GOSRA;tr|A0A0V0HPB3|A0A0V0HPB3_SOLCH;tr|A0A0D2PHF1|A0A0D2PHF1_GOSRA;tr|A0A0B0MSH2|A0A0B0MSH2_GOSAR;tr|A0A0D2U0I9|A0A0D2U0I9_GOSRA;tr|M5WHE2|M5WHE2_PRUPE;tr|A0A0D2VEL9…	tr|G5DXB3|G5DXB3_SILLA;tr|G5DXB2|G5DXB2_SILLA;tr|A0A0K9RED8|A0A0K9RED8_SPIOL;tr|A0A0J8BFV0|A0A0J8BFV0_BETVU;tr|T1Z1D5|T1Z1D5_9MYRT;tr|Q93X29|Q93X29_TOBAC;tr|F2VPR6|F2VPR6_SOLNI;tr|A0A0D2W5K2|A0A0D2W5K2_GOSRA;tr|A0A0D2SP35|A0A0D2SP35_GOSRA;tr|A0A0V0HPB3|A0A0V0HPB3_SOLCH;tr|A0A0D2PHF1|A0A0D2PHF1_GOSRA;tr|A0A0B0MSH2|A0A0B0MSH2_GOSAR;tr|A0A0D2U0I9|A0A0D2U0I9_GOSRA;tr|M5WHE2|M5WHE2_PRUPE;tr|A0A0D2VEL9…	4;4;4;3;2;2;2;2;2;2;2;2;2;2;2;2;2;2;2;2;2;2;2;2;2;2;2;2;2;2;2;2;2;2;2;2;2	2;2;2;1;0;0;0;0;0;0;0;0;0;0;0;0;0;0;0;0;0;0;0;0;0;0;0;0;0;0;0;0;0;0;0;0;0	2;2;2;1;0;0;0;0;0;0;0;0;0;0;0;0;0;0;0;0;0;0;0;0;0;0;0;0;0;0;0;0;0;0;0;0;0	>tr|G5DXB3|G5DXB3_SILLA Proteasome subunit beta (Fragment) OS=Silene latifolia PE=2 SV=1;>tr|G5DXB2|G5DXB2_SILLA Proteasome subunit beta (Fragment) OS=Silene latifolia PE=2 SV=1;>tr|A0A0K9RED8|A0A0K9RED8_SPIOL Proteasome subunit beta type OS=Spinacia olera	37	4	2	2	3	3	3	2	2	0	2	2	1	1	1	0	1	0	1	1	1	1	1	0	1	0	1	1	37	26.6	26.6	17503	154	154;154;240;198;99;129;139;182;190;198;204;204;214;222;222;225;232;232;235;242;242;242;244;245;245;245;245;245;245;246;248;248;249;249;251;252;292	15.3
tr|A0A0K9RIC1|A0A0K9RIC1_SPIOL;tr|A0A0J8CBC4|A0A0J8CBC4_BETVU;tr|V4WEE3|V4WEE3_9ROSI;tr|A0A103Y8S1|A0A103Y8S1_CYNCS;tr|B2XYE5|B2XYE5_CHLRE;tr|A0A0D3AL05|A0A0D3AL05_BRAOL;tr|M0X2N6|M0X2N6_HORVD;tr|B7FJT0|B7FJT0_MEDTR;tr|A0A078J7Z9|A0A078J7Z9_BRANA;tr|A0A078K1X1|A0A078K1X1_BRANA;tr|Q1WLT6|Q1WLT6_CHLIN;tr|Q1WLW3|Q1WLW3_CHLIN;tr|B7FKR5|B7FKR5_MEDTR;tr|O65851|O65851_TOBAC;tr|M4DQF2|M4DQF2_BRARP;tr|A0A…	tr|A0A0K9RIC1|A0A0K9RIC1_SPIOL;tr|A0A0J8CBC4|A0A0J8CBC4_BETVU;tr|V4WEE3|V4WEE3_9ROSI;tr|A0A103Y8S1|A0A103Y8S1_CYNCS	4;3;2;2;1;1;1;1;1;1;1;1;1;1;1;1;1;1;1;1;1;1;1;1;1;1;1;1;1;1;1;1;1;1;1;1;1;1;1;1;1;1;1;1;1;1;1;1;1;1;1;1;1;1;1;1;1;1;1;1;1;1;1;1;1;1;1;1;1;1;1;1;1;1;1;1;1;1;1;1;1;1;1;1;1;1;1;1;1;1;1;1;1;1;1;1;1;1;1;1;1;1;1;1;1;1;1;1	4;3;2;2;1;1;1;1;1;1;1;1;1;1;1;1;1;1;1;1;1;1;1;1;1;1;1;1;1;1;1;1;1;1;1;1;1;1;1;1;1;1;1;1;1;1;1;1;1;1;1;1;1;1;1;1;1;1;1;1;1;1;1;1;1;1;1;1;1;1;1;1;1;1;1;1;1;1;1;1;1;1;1;1;1;1;1;1;1;1;1;1;1;1;1;1;1;1;1;1;1;1;1;1;1;1;1;1	3;2;1;1;0;0;0;0;0;0;0;0;0;0;0;0;1;0;0;0;0;0;0;0;0;0;0;0;0;0;0;0;0;0;0;0;0;0;0;0;0;0;0;0;0;0;0;0;0;0;0;0;0;0;0;0;0;0;0;0;0;0;0;0;0;0;0;0;0;0;0;0;0;0;0;0;0;0;0;0;0;0;0;0;0;0;0;0;0;0;0;0;0;0;0;0;0;0;0;0;0;0;0;0;0;0;0;0	>tr|A0A0K9RIC1|A0A0K9RIC1_SPIOL Uncharacterized protein OS=Spinacia oleracea GN=SOVF_063130 PE=4 SV=1;>tr|A0A0J8CBC4|A0A0J8CBC4_BETVU Uncharacterized protein OS=Beta vulgaris subsp. vulgaris GN=BVRB_5g111970 PE=4 SV=1;>tr|V4WEE3|V4WEE3_9ROSI Uncharacterize	108	4	4	3	2	3	3	4	3	3	1	1	2	3	3	4	3	3	1	1	2	2	3	3	3	3	1	1	18	18	15.9	35835	327	327;326;327;329;140;169;198;219;225;244;258;278;285;290;298;299;303;310;312;313;314;315;315;315;316;316;316;318;318;318;318;318;318;318;319;319;321;324;324;324;324;324;324;324;325;325;325;325;325;325;325;325;325;325;325;326;326;326;326;326;326;326;326;326;326;326;326;326;326;326;326;326;326;327;327;327;327;327;327;327;327;327;327;328;328;328;328;329;329;329;329;329;329;329;329;330;333;335;336;336…	11.1	2	6	5	7	4	5
tr|A0A0K9RLM3|A0A0K9RLM3_SPIOL;tr|A0A0J8F1H4|A0A0J8F1H4_BETVU	tr|A0A0K9RLM3|A0A0K9RLM3_SPIOL;tr|A0A0J8F1H4|A0A0J8F1H4_BETVU	4;3	1;1	1;1	>tr|A0A0K9RLM3|A0A0K9RLM3_SPIOL Uncharacterized protein OS=Spinacia oleracea GN=SOVF_052410 PE=3 SV=1;>tr|A0A0J8F1H4|A0A0J8F1H4_BETVU Uncharacterized protein OS=Beta vulgaris subsp. vulgaris GN=BVRB_6g129080 PE=3 SV=1	2	4	1	1	4	3	1	2	2	3	2	3	1	0	0	0	0	0	0	0	1	0	0	0	0	0	0	0	27.9	11.9	11.9	24832	219	219;219	16
tr|A0A0K9RRW5|A0A0K9RRW5_SPIOL;tr|A0A0J8BEX6|A0A0J8BEX6_BETVU;tr|A0A0D3A6W2|A0A0D3A6W2_BRAOL;tr|A0A078DK12|A0A078DK12_BRANA;tr|M4EC55|M4EC55_BRARP;tr|K4BFB6|K4BFB6_SOLLC;tr|Q207T5|Q207T5_GYMCO;tr|A0A176WHV2|A0A176WHV2_MARPO	tr|A0A0K9RRW5|A0A0K9RRW5_SPIOL;tr|A0A0J8BEX6|A0A0J8BEX6_BETVU;tr|A0A0D3A6W2|A0A0D3A6W2_BRAOL;tr|A0A078DK12|A0A078DK12_BRANA;tr|M4EC55|M4EC55_BRARP	4;3;3;2;2;1;1;1	4;3;3;2;2;1;1;1	1;1;1;1;1;1;1;1	>tr|A0A0K9RRW5|A0A0K9RRW5_SPIOL Uncharacterized protein OS=Spinacia oleracea GN=SOVF_041140 PE=4 SV=1;>tr|A0A0J8BEX6|A0A0J8BEX6_BETVU Uncharacterized protein OS=Beta vulgaris subsp. vulgaris GN=BVRB_4g092600 PE=4 SV=1;>tr|A0A0D3A6W2|A0A0D3A6W2_BRAOL Unchar	8	4	4	1	3	2	4	4	4	3	2	3	3	2	4	4	4	3	2	3	1	1	1	1	1	1	1	1	24.5	24.5	5.7	20319	192	192;152;225;272;292;133;203;204	16.6
tr|A0A0K9RSA1|A0A0K9RSA1_SPIOL	tr|A0A0K9RSA1|A0A0K9RSA1_SPIOL	4	1	1	>tr|A0A0K9RSA1|A0A0K9RSA1_SPIOL Uncharacterized protein OS=Spinacia oleracea GN=SOVF_040340 PE=4 SV=1	1	4	1	1	0	0	4	4	3	2	0	0	0	0	1	1	1	1	0	0	0	0	1	1	1	1	0	0	12.2	3.4	3.4	52159	476	476	8.6								2	3
tr|A0A0K9RSM9|A0A0K9RSM9_SPIOL;tr|A0A0J8BXR0|A0A0J8BXR0_BETVU;tr|S8E784|S8E784_9LAMI;tr|M4EBV5|M4EBV5_BRARP;tr|A0A078CCD5|A0A078CCD5_BRANA;tr|K4BC24|K4BC24_SOLLC;tr|A0A0E0D2B8|A0A0E0D2B8_9ORYZ;tr|J3ND72|J3ND72_ORYBR;tr|A0A067FZD9|A0A067FZD9_CITSI;tr|M0T608|M0T608_MUSAM;tr|A0A1B6QHX7|A0A1B6QHX7_SORBI;tr|M0RJA3|M0RJA3_MUSAM;tr|M0SKP4|M0SKP4_MUSAM;tr|I3T6B5|I3T6B5_LOTJA;tr|M0RQT8|M0RQT8_MUSAM;tr|A0A…	tr|A0A0K9RSM9|A0A0K9RSM9_SPIOL;tr|A0A0J8BXR0|A0A0J8BXR0_BETVU;tr|S8E784|S8E784_9LAMI;tr|M4EBV5|M4EBV5_BRARP;tr|A0A078CCD5|A0A078CCD5_BRANA;tr|K4BC24|K4BC24_SOLLC;tr|A0A0E0D2B8|A0A0E0D2B8_9ORYZ;tr|J3ND72|J3ND72_ORYBR;tr|A0A067FZD9|A0A067FZD9_CITSI;tr|M0T608|M0T608_MUSAM;tr|A0A1B6QHX7|A0A1B6QHX7_SORBI;tr|M0RJA3|M0RJA3_MUSAM;tr|M0SKP4|M0SKP4_MUSAM;tr|I3T6B5|I3T6B5_LOTJA;tr|M0RQT8|M0RQT8_MUSAM;tr|A0A…	4;3;3;2;2;2;2;2;2;2;2;2;2;2;2;2;2;2;2;2;2;2;2;2;2;2;2;2;2;2;2;2;2;2;2;2;2;2;2;2;2;2;2;2;2;2;2;2;2;2;2;2;2;2;2;2;2;2;2;2;2;2;2;2;2;2;2;2;2;2;2;2;2;2;2;2;2;2;2;2;2;2;2;2;2;2;2;2;2;2;2;2;2;2;2;2;2;2;2;2;2;2;2;2;2;2;2;2;2;2;2;2;2;2;2;2;2;2;2;2;2;2;2;2;2;2;2;2;2;2;2;2;2;2;2;2;2;2;2;2;2;2;2;2;2;2;2;2;2;2;2;2;2;2;2;2;2;2;2;2;2;2;2;2;2;2;2;2;2;2;2;2;2;2;2;2;2;2;2;2;2;2;2;2;2;2;2;2;2;2;2;2;2;2;2;2;2;2;2;2…	4;3;3;2;2;2;2;2;2;2;2;2;2;2;2;2;2;2;2;2;2;2;2;2;2;2;2;2;2;2;2;2;2;2;2;2;2;2;2;2;2;2;2;2;2;2;2;2;2;2;2;2;2;2;2;2;2;2;2;2;2;2;2;2;2;2;2;2;2;2;2;2;2;2;2;2;2;2;2;2;2;2;2;2;2;2;2;2;2;2;2;2;2;2;2;2;2;2;2;2;2;2;2;2;2;2;2;2;2;2;2;2;2;2;2;2;2;2;2;2;2;2;2;2;2;2;2;2;2;2;2;2;2;2;2;2;2;2;2;2;2;2;2;2;2;2;2;2;2;2;2;2;2;2;2;2;2;2;2;2;2;2;2;2;2;2;2;2;2;2;2;2;2;2;2;2;2;2;2;2;2;2;2;2;2;2;2;2;2;2;2;2;2;2;2;2;2;2;2;2…	3;2;2;1;1;1;1;1;1;1;1;1;1;1;1;1;1;1;1;1;1;1;1;1;1;1;1;1;1;1;1;1;1;1;1;1;1;1;1;1;1;1;1;1;1;1;1;1;1;1;1;1;1;1;1;1;1;1;1;1;1;1;1;1;1;1;1;1;1;1;1;1;1;1;1;1;1;1;1;1;1;1;1;1;1;1;1;1;1;1;1;1;1;1;1;1;1;1;1;1;1;1;1;1;1;1;1;1;1;1;1;1;1;1;1;1;1;1;1;1;1;1;1;1;1;1;1;1;1;1;1;1;1;1;1;1;1;1;1;1;1;1;1;1;1;1;1;1;1;1;1;1;1;1;1;1;1;1;1;1;1;1;1;1;1;1;1;1;1;1;1;1;1;1;1;1;1;1;1;1;1;1;1;1;1;1;1;1;1;1;1;1;1;1;1;1;1;1;1;1…	>tr|A0A0K9RSM9|A0A0K9RSM9_SPIOL UDP-glucose 6-dehydrogenase OS=Spinacia oleracea GN=SOVF_032940 PE=3 SV=1;>tr|A0A0J8BXR0|A0A0J8BXR0_BETVU UDP-glucose 6-dehydrogenase OS=Beta vulgaris subsp. vulgaris GN=BVRB_7g169190 PE=3 SV=1;>tr|S8E784|S8E784_9LAMI Unchar	373	4	4	3	3	1	3	4	4	4	3	2	3	1	3	4	4	4	3	2	3	1	2	3	3	3	2	2	9.1	9.1	6.6	53503	485	485;481;483;247;258;316;325;362;362;369;373;376;377;382;385;396;401;402;404;409;410;416;438;453;461;464;464;464;464;464;464;464;466;468;468;469;469;474;479;479;479;480;480;480;480;480;480;480;480;480;480;480;480;480;480;480;480;480;480;480;480;480;480;480;480;480;480;480;480;480;480;480;480;480;480;480;480;480;480;480;480;480;480;480;480;480;480;480;480;480;480;480;480;480;480;480;480;480;480;480…	6.58	15	8	5	3	6	3	18	15	14
tr|A0A0K9RV67|A0A0K9RV67_SPIOL;tr|W1PQE9|W1PQE9_AMBTC	tr|A0A0K9RV67|A0A0K9RV67_SPIOL;tr|W1PQE9|W1PQE9_AMBTC	4;3	1;1	1;1	>tr|A0A0K9RV67|A0A0K9RV67_SPIOL Uncharacterized protein OS=Spinacia oleracea GN=SOVF_031790 PE=4 SV=1;>tr|W1PQE9|W1PQE9_AMBTC Uncharacterized protein OS=Amborella trichopoda GN=AMTR_s00029p00083110 PE=4 SV=1	2	4	1	1	3	3	4	4	2	3	3	3	1	1	1	1	1	1	1	1	1	1	1	1	1	1	1	1	13.5	3.1	3.1	45901	421	421;412	13.2
tr|A0A0K9S4B6|A0A0K9S4B6_SPIOL	tr|A0A0K9S4B6|A0A0K9S4B6_SPIOL	4	1	1	>tr|A0A0K9S4B6|A0A0K9S4B6_SPIOL Uncharacterized protein OS=Spinacia oleracea GN=SOVF_001510 PE=3 SV=1	1	4	1	1	4	4	2	2	4	3	4	4	1	1	0	0	1	1	1	1	1	1	0	0	1	1	1	1	9.5	3	3	60667	576	576	5.91	4	2	1				7	5	4
tr|A0A0M5LP21|A0A0M5LP21_9GENT;tr|Q8HR18|Q8HR18_9LAMI;tr|Q8HQY0|Q8HQY0_9LAMI	tr|A0A0M5LP21|A0A0M5LP21_9GENT	4;1;1	1;1;1	1;1;1	>tr|A0A0M5LP21|A0A0M5LP21_9GENT Ribulose bisphosphate carboxylase large chain (Fragment) OS=Mycetia effusa GN=rbcL PE=3 SV=1	3	4	1	1	2	2	2	3	3	3	2	2	0	0	0	0	1	1	0	0	0	0	0	0	1	1	0	0	10.2	4.5	4.5	49678	449	449;52;52	17.5
tr|A0A0N7HJ84|A0A0N7HJ84_9ROSA;tr|M5W826|M5W826_PRUPE;tr|M5VVJ1|M5VVJ1_PRUPE;tr|M5WF68|M5WF68_PRUPE;tr|M0UAJ6|M0UAJ6_MUSAM;tr|M5VWE8|M5VWE8_PRUPE;tr|M5VVJ8|M5VVJ8_PRUPE;tr|A0A0D2RU83|A0A0D2RU83_GOSRA;tr|A0A118K728|A0A118K728_CYNCS;tr|Q9SDL2|Q9SDL2_APIGR;tr|A0A0D2Q968|A0A0D2Q968_GOSRA;tr|A0A0D2TDR2|A0A0D2TDR2_GOSRA;tr|Q94G03|Q94G03_FLAPR;tr|Q94G02|Q94G02_FLAPR;tr|A0A022QH43|A0A022QH43_ERYGU;tr|A0A…	tr|A0A0N7HJ84|A0A0N7HJ84_9ROSA;tr|M5W826|M5W826_PRUPE;tr|M5VVJ1|M5VVJ1_PRUPE;tr|M5WF68|M5WF68_PRUPE;tr|M0UAJ6|M0UAJ6_MUSAM;tr|M5VWE8|M5VWE8_PRUPE;tr|M5VVJ8|M5VVJ8_PRUPE;tr|A0A0D2RU83|A0A0D2RU83_GOSRA;tr|A0A118K728|A0A118K728_CYNCS;tr|Q9SDL2|Q9SDL2_APIGR;tr|A0A0D2Q968|A0A0D2Q968_GOSRA;tr|A0A0D2TDR2|A0A0D2TDR2_GOSRA;tr|Q94G03|Q94G03_FLAPR;tr|Q94G02|Q94G02_FLAPR;tr|A0A022QH43|A0A022QH43_ERYGU;tr|A0A…	4;3;3;3;3;3;3;2;2;2;2;2;2;2;2;2;1;1;1;1;1;1;1;1;1;1;1;1;1;1;1;1;1;1	2;1;1;1;1;1;1;1;1;1;1;1;1;1;1;1;0;1;0;0;0;0;0;0;0;0;0;1;0;0;0;0;0;0	2;1;1;1;1;1;1;1;1;1;1;1;1;1;1;1;0;1;0;0;0;0;0;0;0;0;0;1;0;0;0;0;0;0	>tr|A0A0N7HJ84|A0A0N7HJ84_9ROSA Malic enzyme OS=Prunus humilis PE=2 SV=1;>tr|M5W826|M5W826_PRUPE Malic enzyme OS=Prunus persica GN=PRUPE_ppa003142mg PE=3 SV=1;>tr|M5VVJ1|M5VVJ1_PRUPE Malic enzyme OS=Prunus persica GN=PRUPE_ppa003142mg PE=3 SV=1;>tr|M5WF68|	34	4	2	2	1	3	2	2	4	4	2	2	0	1	0	0	2	2	1	2	0	1	0	0	2	2	1	2	10.6	3.5	3.5	65504	592	592;494;496;522;590;592;599;459;519;570;582;583;589;589;591;597;189;222;365;365;365;461;497;510;542;571;579;589;608;609;615;643;643;644	4.82		4		1		1	5
tr|A0A0S0ZFI1|A0A0S0ZFI1_9ASTE;tr|B4XLJ5|B4XLJ5_PHODC;tr|A0A199US88|A0A199US88_ANACO	tr|A0A0S0ZFI1|A0A0S0ZFI1_9ASTE	4;1;1	1;0;0	1;0;0	>tr|A0A0S0ZFI1|A0A0S0ZFI1_9ASTE ATP synthase subunit alpha, chloroplastic (Fragment) OS=Ottoschulzia rhodoxylon GN=atpA PE=3 SV=1	3	4	1	1	4	4	3	3	3	3	4	4	1	1	1	1	1	1	1	1	1	1	1	1	1	1	1	1	10.4	4	4	54655	500	500;177;402	8.23	2			1	1		7	2
tr|B9TU57|B9TU57_MYCJU;tr|Q2L6F2|Q2L6F2_9CHLO;tr|D2YZF0|D2YZF0_9CHLO;tr|D2YZE9|D2YZE9_9CHLO;tr|A0A140H9U0|A0A140H9U0_MYCHS;tr|A0A0S2LMX8|A0A0S2LMX8_MYCJU;tr|A0A0S2LQ09|A0A0S2LQ09_9CHLO;tr|A0A0S2IBW3|A0A0S2IBW3_9CHLO;tr|A0A0S2LMW5|A0A0S2LMW5_9CHLO;tr|A0A0S2IDB6|A0A0S2IDB6_9CHLO;tr|A1E8Z3|A1E8Z3_9CHLO	tr|B9TU57|B9TU57_MYCJU;tr|Q2L6F2|Q2L6F2_9CHLO;tr|D2YZF0|D2YZF0_9CHLO;tr|D2YZE9|D2YZE9_9CHLO;tr|A0A140H9U0|A0A140H9U0_MYCHS;tr|A0A0S2LMX8|A0A0S2LMX8_MYCJU;tr|A0A0S2LQ09|A0A0S2LQ09_9CHLO;tr|A0A0S2IBW3|A0A0S2IBW3_9CHLO;tr|A0A0S2LMW5|A0A0S2LMW5_9CHLO;tr|A0A0S2IDB6|A0A0S2IDB6_9CHLO;tr|A1E8Z3|A1E8Z3_9CHLO	4;4;4;4;4;4;4;4;4;4;2	2;2;2;2;2;2;2;2;2;2;1	2;2;2;2;2;2;2;2;2;2;1	>tr|B9TU57|B9TU57_MYCJU ATP synthase subunit beta (Fragment) OS=Mychonastes jurisii GN=atpB PE=4 SV=1;>tr|Q2L6F2|Q2L6F2_9CHLO ATP synthase subunit beta (Fragment) OS=Carteria palmata GN=atpB PE=3 SV=1;>tr|D2YZF0|D2YZF0_9CHLO ATP synthase subunit beta (Frag	11	4	2	2	2	2	2	2	2	3	2	3	0	0	0	0	0	1	0	1	0	0	0	0	0	1	0	1	11.7	4.1	4.1	39547	366	366;376;376;376;481;481;483;484;485;485;379	7.5							1	1
tr|A0A0U2WJY7|A0A0U2WJY7_BRYPL	tr|A0A0U2WJY7|A0A0U2WJY7_BRYPL	4	1	1	>tr|A0A0U2WJY7|A0A0U2WJY7_BRYPL Actin (Fragment) OS=Bryopsis plumosa PE=2 SV=1	1	4	1	1	2	3	4	3	3	4	3	3	1	1	1	1	1	1	1	1	1	1	1	1	1	1	1	1	14.7	7.3	7.3	31626	286	286	9.42	3	4	5	3	3	2	2		2
tr|M1D5K4|M1D5K4_SOLTU;tr|K4CVK9|K4CVK9_SOLLC;tr|A0A0V0HGS9|A0A0V0HGS9_SOLCH;tr|A0A175YQF8|A0A175YQF8_DAUCA;tr|A0A068TS58|A0A068TS58_COFCA;tr|W1P1S2|W1P1S2_AMBTC;tr|A0A0J8B8N3|A0A0J8B8N3_BETVU;tr|A0A059CC91|A0A059CC91_EUCGR;tr|A0A103XVB7|A0A103XVB7_CYNCS;tr|A0A103XRK0|A0A103XRK0_CYNCS;tr|A0A078IY44|A0A078IY44_BRANA;tr|V5IV16|V5IV16_HEVBR;tr|B9RTN1|B9RTN1_RICCO;tr|A0A067KVK4|A0A067KVK4_JATCU;tr|I3…	tr|M1D5K4|M1D5K4_SOLTU;tr|K4CVK9|K4CVK9_SOLLC;tr|A0A0V0HGS9|A0A0V0HGS9_SOLCH;tr|A0A175YQF8|A0A175YQF8_DAUCA;tr|A0A068TS58|A0A068TS58_COFCA;tr|W1P1S2|W1P1S2_AMBTC;tr|A0A0J8B8N3|A0A0J8B8N3_BETVU;tr|A0A059CC91|A0A059CC91_EUCGR;tr|A0A103XVB7|A0A103XVB7_CYNCS;tr|A0A103XRK0|A0A103XRK0_CYNCS;tr|A0A078IY44|A0A078IY44_BRANA;tr|V5IV16|V5IV16_HEVBR;tr|B9RTN1|B9RTN1_RICCO;tr|A0A067KVK4|A0A067KVK4_JATCU;tr|I3…	4;4;4;3;3;3;3;2;2;2;2;2;2;2;2;2;2;2;2;2;2;2;2;2;2;2;2;2;2;2;2;2;2;2;2;2;1;1;1;1;1;1;1;1;1;1;1;1;1;1;1;1;1;1;1;1;1;1;1;1;1;1;1;1;1;1;1;1;1;1;1;1;1;1;1;1;1;1;1;1;1;1;1;1;1;1;1;1;1;1;1;1	4;4;4;3;3;3;3;2;2;2;2;2;2;2;2;2;2;2;2;2;2;2;2;2;2;2;2;2;2;2;2;2;2;2;2;2;1;1;1;1;1;1;1;1;1;1;1;1;1;1;1;1;1;1;1;1;1;1;1;1;1;1;1;1;1;1;1;1;1;1;1;1;1;1;1;1;1;1;1;1;1;1;1;1;1;1;1;1;1;1;1;1	2;2;2;1;1;1;1;0;1;1;0;0;0;0;0;0;0;0;0;0;0;0;0;0;0;0;1;1;0;0;0;0;0;0;0;0;0;0;0;0;0;1;0;0;0;0;0;0;0;0;0;0;0;0;0;0;0;0;0;0;0;0;0;0;0;0;0;0;0;0;0;0;0;0;0;0;0;0;0;0;0;0;0;0;0;0;0;0;0;0;0;0	>tr|M1D5K4|M1D5K4_SOLTU Uncharacterized protein OS=Solanum tuberosum GN=PGSC0003DMG400032248 PE=4 SV=1;>tr|K4CVK9|K4CVK9_SOLLC Uncharacterized protein OS=Solanum lycopersicum PE=4 SV=1;>tr|A0A0V0HGS9|A0A0V0HGS9_SOLCH Putative proteasome subunit beta type-2	92	4	4	2	4	3	3	2	3	3	3	3	4	3	3	2	3	3	3	3	2	2	2	1	2	2	2	2	24.5	24.5	15.2	22672	204	204;204;204;201;204;206;216;188;198;198;201;202;202;202;203;203;204;204;204;204;204;204;204;204;204;204;204;204;205;205;205;205;209;209;209;209;94;102;108;119;134;137;141;142;154;167;168;179;180;193;193;193;193;199;202;204;204;205;207;207;208;208;209;210;210;210;211;211;211;211;212;212;212;212;212;212;212;212;212;213;213;213;213;214;215;215;215;219;219;394;939;942	14.3	1	1		2	1	1		2	1
tr|M1C263|M1C263_SOLTU;tr|A0A0V0HHA6|A0A0V0HHA6_SOLCH;tr|A0A096R3G1|A0A096R3G1_MAIZE;tr|A0A124SBN6|A0A124SBN6_CYNCS;tr|A2Z2V9|A2Z2V9_ORYSI;tr|A0A096U7U4|A0A096U7U4_MAIZE;tr|A0A096R3F9|A0A096R3F9_MAIZE;tr|Q6ZIB4|Q6ZIB4_ORYSJ;tr|I1QLL8|I1QLL8_ORYGL;tr|I1I8V3|I1I8V3_BRADI;tr|B8B967|B8B967_ORYSI;tr|A0A0E0QLJ7|A0A0E0QLJ7_ORYRU;tr|A0A0E0LX72|A0A0E0LX72_ORYPU;tr|A0A0E0IEY1|A0A0E0IEY1_ORYNI;tr|A0A0E0CE62…	tr|M1C263|M1C263_SOLTU;tr|A0A0V0HHA6|A0A0V0HHA6_SOLCH;tr|A0A096R3G1|A0A096R3G1_MAIZE;tr|A0A124SBN6|A0A124SBN6_CYNCS;tr|A2Z2V9|A2Z2V9_ORYSI;tr|A0A096U7U4|A0A096U7U4_MAIZE;tr|A0A096R3F9|A0A096R3F9_MAIZE;tr|Q6ZIB4|Q6ZIB4_ORYSJ;tr|I1QLL8|I1QLL8_ORYGL;tr|I1I8V3|I1I8V3_BRADI;tr|B8B967|B8B967_ORYSI;tr|A0A0E0QLJ7|A0A0E0QLJ7_ORYRU;tr|A0A0E0LX72|A0A0E0LX72_ORYPU;tr|A0A0E0IEY1|A0A0E0IEY1_ORYNI;tr|A0A0E0CE62…	4;4;3;3;3;3;3;3;3;3;3;3;3;3;3;3;3;3;3;3;3;3;3;3;3;3;3;3;3;3;3;3;3;3;3;3;3;3;3;3;2;2;2;2;2;2;2;2;2;2;2;2;2;2;2;2;2;2;2;2;2;1;1;1;1;1;1;1;1;1;1;1;1;1;1;1;1;1;1;1;1;1;1;1;1;1;1;1;1;1;1;1;1;1;1;1;1;1;1;1;1;1;1;1;1;1;1;1;1;1;1;1;1;1;1;1	1;1;0;0;0;0;0;0;0;0;0;0;0;0;0;0;0;0;0;0;0;0;0;0;0;0;0;0;0;0;0;0;0;0;0;0;0;0;0;0;1;1;1;1;1;1;1;1;1;1;1;1;1;1;1;1;1;1;1;1;1;1;0;1;0;0;0;0;0;1;0;0;1;1;0;0;0;0;0;0;0;0;0;0;0;0;0;0;0;0;0;1;0;0;0;0;0;0;0;0;1;1;1;1;1;1;1;1;1;1;1;1;0;0;1;0	1;1;0;0;0;0;0;0;0;0;0;0;0;0;0;0;0;0;0;0;0;0;0;0;0;0;0;0;0;0;0;0;0;0;0;0;0;0;0;0;1;1;1;1;1;1;1;1;1;1;1;1;1;1;1;1;1;1;1;1;1;1;0;1;0;0;0;0;0;1;0;0;1;1;0;0;0;0;0;0;0;0;0;0;0;0;0;0;0;0;0;1;0;0;0;0;0;0;0;0;1;1;1;1;1;1;1;1;1;1;1;1;0;0;1;0	>tr|M1C263|M1C263_SOLTU Proteasome subunit beta type OS=Solanum tuberosum GN=PGSC0003DMG400022569 PE=3 SV=1;>tr|A0A0V0HHA6|A0A0V0HHA6_SOLCH Proteasome subunit beta type OS=Solanum chacoense PE=3 SV=1;>tr|A0A096R3G1|A0A096R3G1_MAIZE Uncharacterized protein	116	4	1	1	3	3	3	3	3	3	4	4	1	1	1	1	1	1	1	1	1	1	1	1	1	1	1	1	18.8	4.5	4.5	24602	223	223;223;135;176;178;188;213;219;219;219;219;219;219;219;219;219;219;219;221;221;221;221;221;221;221;221;221;221;223;223;229;230;230;230;234;276;276;277;285;340;189;203;207;223;223;223;223;223;223;223;223;223;223;223;223;223;223;223;232;232;237;81;85;87;120;135;135;150;152;158;166;166;178;194;207;208;216;219;219;219;219;219;219;220;221;221;221;221;221;221;221;221;223;223;223;223;223;223;223;223;22…	12.2		3	1	1	2	3			2
tr|K4C8Q1|K4C8Q1_SOLLC;tr|M1DPA6|M1DPA6_SOLTU;tr|A0A0V0IEF3|A0A0V0IEF3_SOLCH	tr|K4C8Q1|K4C8Q1_SOLLC;tr|M1DPA6|M1DPA6_SOLTU;tr|A0A0V0IEF3|A0A0V0IEF3_SOLCH	4;4;4	1;1;1	1;1;1	>tr|K4C8Q1|K4C8Q1_SOLLC Uncharacterized protein OS=Solanum lycopersicum PE=3 SV=1;>tr|M1DPA6|M1DPA6_SOLTU Elongation factor Tu OS=Solanum tuberosum GN=PGSC0003DMG400041767 PE=3 SV=1;>tr|A0A0V0IEF3|A0A0V0IEF3_SOLCH Elongation factor Tu OS=Solanum chacoense	3	4	1	1	2	3	4	3	4	3	2	2	0	0	1	0	1	0	0	0	0	0	1	0	1	0	0	0	12.7	3.1	3.1	48864	450	450;477;477	13.7
tr|Q9T0N1|Q9T0N1_SOLTU;tr|M1AX28|M1AX28_SOLTU;tr|A0A0V0IW93|A0A0V0IW93_SOLCH;tr|Q9SCB2|Q9SCB2_SOLLC;tr|Q8VXF8|Q8VXF8_SOLLC;tr|K4CGT6|K4CGT6_SOLLC	tr|Q9T0N1|Q9T0N1_SOLTU;tr|M1AX28|M1AX28_SOLTU;tr|A0A0V0IW93|A0A0V0IW93_SOLCH;tr|Q9SCB2|Q9SCB2_SOLLC;tr|Q8VXF8|Q8VXF8_SOLLC;tr|K4CGT6|K4CGT6_SOLLC	4;4;4;3;3;3	1;1;1;0;0;0	1;1;1;0;0;0	>tr|Q9T0N1|Q9T0N1_SOLTU Ppc2 protein OS=Solanum tuberosum GN=ppc2 PE=3 SV=1;>tr|M1AX28|M1AX28_SOLTU Uncharacterized protein OS=Solanum tuberosum GN=PGSC0003DMG400012387 PE=3 SV=1;>tr|A0A0V0IW93|A0A0V0IW93_SOLCH Putative phosphoenolpyruvate carboxylase-like	6	4	1	1	1	2	1	2	3	3	2	2	0	1	0	0	0	1	0	0	0	1	0	0	0	1	0	0	6.8	1.7	1.7	110.23	964	964;964;965;964;964;964	2.5		1	1
tr|A0A103XBB6|A0A103XBB6_CYNCS	tr|A0A103XBB6|A0A103XBB6_CYNCS	4	4	1	>tr|A0A103XBB6|A0A103XBB6_CYNCS Chaperone, tailless complex polypeptide 1 OS=Cynara cardunculus var. scolymus GN=Ccrd_025150 PE=3 SV=1	1	4	4	1	2	1	3	3	3	4	2	1	2	1	3	3	3	4	2	1	0	0	1	1	1	1	0	0	10.2	10.2	2.8	64.87	598	598	6.84	4	4				1	20	4	1
tr|A0A103XGC0|A0A103XGC0_CYNCS	tr|A0A103XGC0|A0A103XGC0_CYNCS	4	1	1	>tr|A0A103XGC0|A0A103XGC0_CYNCS Aspartate aminotransferase OS=Cynara cardunculus var. scolymus GN=Ccrd_007745 PE=4 SV=1	1	4	1	1	3	2	4	4	4	4	3	1	1	1	1	1	1	1	1	0	1	1	1	1	1	1	1	0	11	3.3	3.3	45936	418	418	10.5
tr|A0A118JU55|A0A118JU55_CYNCS	tr|A0A118JU55|A0A118JU55_CYNCS	4	1	1	>tr|A0A118JU55|A0A118JU55_CYNCS Uncharacterized protein OS=Cynara cardunculus var. scolymus GN=Ccrd_006987 PE=4 SV=1	1	4	1	1	3	4	3	2	2	2	3	3	1	1	1	1	0	0	1	1	1	1	1	1	0	0	1	1	6.5	2.2	2.2	59593	550	550	5.42	2	1	1	1			4	1	2
tr|A0A124SHM7|A0A124SHM7_CYNCS;tr|A0A0K9RTW0|A0A0K9RTW0_SPIOL;tr|A0A0J8CZ62|A0A0J8CZ62_BETVU;tr|D7T4F6|D7T4F6_VITVI;tr|M0VX56|M0VX56_HORVD;tr|A0A096UR91|A0A096UR91_WHEAT;tr|B8AP07|B8AP07_ORYSI;sp|Q42855|DCUP_HORVU;tr|A0A0D3FI84|A0A0D3FI84_9ORYZ;tr|B8AP06|B8AP06_ORYSI;tr|A0A0E0GM41|A0A0E0GM41_ORYNI;tr|A0A0D9Z710|A0A0D9Z710_9ORYZ;tr|A0A022R8L4|A0A022R8L4_ERYGU;tr|M4DKG0|M4DKG0_BRARP;tr|A0A0D3C5F9|A…	tr|A0A124SHM7|A0A124SHM7_CYNCS;tr|A0A0K9RTW0|A0A0K9RTW0_SPIOL;tr|A0A0J8CZ62|A0A0J8CZ62_BETVU;tr|D7T4F6|D7T4F6_VITVI	4;3;3;2;1;1;1;1;1;1;1;1;1;1;1;1;1;1;1;1;1;1;1;1;1;1;1;1;1;1;1;1;1;1;1;1;1	4;3;3;2;1;1;1;1;1;1;1;1;1;1;1;1;1;1;1;1;1;1;1;1;1;1;1;1;1;1;1;1;1;1;1;1;1	2;1;1;1;0;0;0;0;0;0;0;0;0;1;1;1;0;0;1;0;0;0;0;1;1;1;1;1;1;1;0;0;0;0;0;0;0	>tr|A0A124SHM7|A0A124SHM7_CYNCS Uroporphyrinogen decarboxylase HemE OS=Cynara cardunculus var. scolymus GN=Ccrd_011606 PE=4 SV=1;>tr|A0A0K9RTW0|A0A0K9RTW0_SPIOL Uroporphyrinogen decarboxylase OS=Spinacia oleracea GN=SOVF_028960 PE=3 SV=1;>tr|A0A0J8CZ62|A0A	37	4	4	2	1	3	3	4	1	2	0	0	1	3	3	4	1	2	0	0	0	1	1	2	1	1	0	0	18.8	18.8	8.8	51879	467	467;394;394;392;178;178;209;330;363;365;369;369;387;390;390;390;390;390;391;392;393;393;393;394;394;394;394;394;394;394;395;395;397;407;420;461;503	11.9
tr|A0A151S965|A0A151S965_CAJCA;tr|Q9FSW0|Q9FSW0_EQUHY;tr|H8WFN2|H8WFN2_9POAL;tr|A0A075J097|A0A075J097_GRABR;tr|Q8VXK4|Q8VXK4_9SPER;tr|E0WCQ2|E0WCQ2_9POAL;tr|E0WCQ1|E0WCQ1_9POAL;tr|E0WCQ0|E0WCQ0_9POAL;tr|A0A075IYQ7|A0A075IYQ7_9CARY;tr|A7DX78|A7DX78_9POAL;tr|A7DX77|A7DX77_9POAL;tr|A7DX47|A7DX47_9POAL;tr|E0WCR5|E0WCR5_9POAL;tr|A0A075J4X8|A0A075J4X8_9CARY;tr|A0A075J1S4|A0A075J1S4_9CARY;tr|Q52NW0|Q52N…	tr|A0A151S965|A0A151S965_CAJCA	4;1;1;1;1;1;1;1;1;1;1;1;1;1;1;1	2;1;1;1;1;1;1;1;1;1;1;1;1;1;1;1	1;0;0;0;0;0;0;0;0;0;0;0;0;0;0;0	>tr|A0A151S965|A0A151S965_CAJCA Phosphoenolpyruvate carboxylase OS=Cajanus cajan GN=KK1_026796 PE=3 SV=1	16	4	2	1	2	2	3	3	3	3	3	3	2	2	2	2	2	2	2	2	1	1	1	1	1	1	1	1	5.3	3.3	2.1	111.21	971	971;193;202;204;362;397;400;400;401;438;438;439;456;526;526;964	3.42	5	9	8	8	4	4	2
tr|A0A151SFI4|A0A151SFI4_CAJCA	tr|A0A151SFI4|A0A151SFI4_CAJCA	4	1	1	>tr|A0A151SFI4|A0A151SFI4_CAJCA Uncharacterized protein OS=Cajanus cajan GN=KK1_024459 PE=3 SV=1	1	4	1	1	2	2	2	2	3	3	3	2	1	1	1	1	1	1	1	1	1	1	1	1	1	1	1	1	12.4	3.4	3.4	49959	469	469	10
tr|A0A175YQJ8|A0A175YQJ8_DAUCA;tr|A0A161ZIE0|A0A161ZIE0_DAUCA;tr|K7U818|K7U818_MAIZE;tr|A9TTY8|A9TTY8_PHYPA;tr|A9RUB6|A9RUB6_PHYPA;tr|A0A0K9PYJ5|A0A0K9PYJ5_ZOSMR;tr|B4FBP0|B4FBP0_MAIZE;tr|A0A0A0LZU0|A0A0A0LZU0_CUCSA;tr|A0A0J8CHN1|A0A0J8CHN1_BETVU	tr|A0A175YQJ8|A0A175YQJ8_DAUCA;tr|A0A161ZIE0|A0A161ZIE0_DAUCA;tr|K7U818|K7U818_MAIZE;tr|A9TTY8|A9TTY8_PHYPA;tr|A9RUB6|A9RUB6_PHYPA;tr|A0A0K9PYJ5|A0A0K9PYJ5_ZOSMR;tr|B4FBP0|B4FBP0_MAIZE;tr|A0A0A0LZU0|A0A0A0LZU0_CUCSA;tr|A0A0J8CHN1|A0A0J8CHN1_BETVU	4;4;3;3;3;3;3;3;3	1;1;1;1;1;1;1;1;1	1;1;1;1;1;1;1;1;1	>tr|A0A175YQJ8|A0A175YQJ8_DAUCA Uncharacterized protein OS=Daucus carota subsp. sativus GN=DCAR_027486 PE=3 SV=1;>tr|A0A161ZIE0|A0A161ZIE0_DAUCA Uncharacterized protein OS=Daucus carota subsp. sativus GN=DCAR_023796 PE=3 SV=1;>tr|K7U818|K7U818_MAIZE Putati	9	4	1	1	2	1	2	2	2	3	2	2	0	0	0	0	0	0	0	1	0	0	0	0	0	0	0	1	11.6	3.8	3.8	60.2	558	558;587;557;558;558;558;560;562;563	7							1
tr|A0A161ZWX3|A0A161ZWX3_DAUCA;tr|D7MLL7|D7MLL7_ARALL	tr|A0A161ZWX3|A0A161ZWX3_DAUCA;tr|D7MLL7|D7MLL7_ARALL	4;2	1;1	1;1	>tr|A0A161ZWX3|A0A161ZWX3_DAUCA Glucose-1-phosphate adenylyltransferase OS=Daucus carota subsp. sativus GN=DCAR_021075 PE=3 SV=1;>tr|D7MLL7|D7MLL7_ARALL Glucose-1-phosphate adenylyltransferase OS=Arabidopsis lyrata subsp. lyrata GN=ARALYDRAFT_494882 PE=3 S	2	4	1	1	2	2	3	3	1	3	3	4	1	1	1	1	0	1	1	1	1	1	1	1	0	1	1	1	14	4.5	4.5	56197	514	514;521	8.58	1						1	3	4
tr|A0A166EWK9|A0A166EWK9_DAUCA;tr|A0A175YNE1|A0A175YNE1_DAUCA;tr|A0A175YMP5|A0A175YMP5_DAUCA;tr|A0A162AQ53|A0A162AQ53_DAUCA;tr|I1I9D2|I1I9D2_BRADI;tr|O24401|O24401_WHEAT;tr|F2E9F1|F2E9F1_HORVD;tr|W5FS05|W5FS05_WHEAT;tr|M7ZEF4|M7ZEF4_TRIUA;tr|W5GPX8|W5GPX8_WHEAT;tr|M0Y9I1|M0Y9I1_HORVD;tr|M8CIA2|M8CIA2_AEGTA;tr|M7Z0D2|M7Z0D2_TRIUA;tr|M8ASH8|M8ASH8_AEGTA	tr|A0A166EWK9|A0A166EWK9_DAUCA;tr|A0A175YNE1|A0A175YNE1_DAUCA;tr|A0A175YMP5|A0A175YMP5_DAUCA;tr|A0A162AQ53|A0A162AQ53_DAUCA;tr|I1I9D2|I1I9D2_BRADI;tr|O24401|O24401_WHEAT;tr|F2E9F1|F2E9F1_HORVD;tr|W5FS05|W5FS05_WHEAT;tr|M7ZEF4|M7ZEF4_TRIUA;tr|W5GPX8|W5GPX8_WHEAT;tr|M0Y9I1|M0Y9I1_HORVD;tr|M8CIA2|M8CIA2_AEGTA;tr|M7Z0D2|M7Z0D2_TRIUA;tr|M8ASH8|M8ASH8_AEGTA	4;4;4;4;3;3;3;3;3;2;2;2;2;2	2;2;2;2;2;2;2;2;2;2;2;2;2;2	2;2;2;2;2;2;2;2;2;2;2;2;2;2	>tr|A0A166EWK9|A0A166EWK9_DAUCA Chlorophyll a-b binding protein, chloroplastic OS=Daucus carota subsp. sativus GN=DCAR_007901 PE=3 SV=1;>tr|A0A175YNE1|A0A175YNE1_DAUCA Chlorophyll a-b binding protein, chloroplastic OS=Daucus carota subsp. sativus GN=DCAR_0	14	4	2	2	1	1	1	2	2	3	1	1	0	0	0	0	1	1	0	0	0	0	0	0	1	1	0	0	23.9	14.3	14.3	27638	259	259;264;264;264;260;266;266;304;312;98;98;118;166;261	14.5
tr|Q5ZF93|Q5ZF93_PLAMJ;tr|A0A175YF21|A0A175YF21_DAUCA;tr|A0A166IMK5|A0A166IMK5_DAUCA;tr|A0A162B8A7|A0A162B8A7_DAUCA;tr|O64445|O64445_NICSY;tr|O64443|O64443_NICSY;tr|O64442|O64442_NICSY;sp|P27493|CB22_TOBAC;tr|O64447|O64447_NICSY;sp|P27492|CB21_TOBAC;tr|O64450|O64450_NICSY;tr|O64446|O64446_NICSY;tr|A4F3R4|A4F3R4_SPIOL;sp|P27496|CB25_TOBAC;sp|P27495|CB24_TOBAC;tr|C6K8E9|C6K8E9_LEMMI;tr|Q42007|Q4200…	tr|Q5ZF93|Q5ZF93_PLAMJ;tr|A0A175YF21|A0A175YF21_DAUCA;tr|A0A166IMK5|A0A166IMK5_DAUCA;tr|A0A162B8A7|A0A162B8A7_DAUCA;tr|O64445|O64445_NICSY;tr|O64443|O64443_NICSY;tr|O64442|O64442_NICSY;sp|P27493|CB22_TOBAC;tr|O64447|O64447_NICSY;sp|P27492|CB21_TOBAC;tr|O64450|O64450_NICSY;tr|O64446|O64446_NICSY;tr|A4F3R4|A4F3R4_SPIOL;sp|P27496|CB25_TOBAC;sp|P27495|CB24_TOBAC;tr|C6K8E9|C6K8E9_LEMMI;tr|Q42007|Q4200…	4;4;4;4;3;3;3;3;3;3;3;3;3;3;3;2;2;2;2;2;2;2;2;2;2;2;2;2;2;2;2;2;2;2;2;2;2;2;2;2;2;2;2;2;2;2;2;2;2;2;2;2;2;2;2;2;2;2;2;2;2;2;2;2;2;2;2;2;2;2;2;2;2;2;2;2;2;2;2;2;2;2;2;2;2;2;2;2;2;2;2;2;2;2;2;2;2;2;2;2;2;2;2;2;2;2;2;2;2;2;2;2;2;2;2;2;2;2;2;2;2;2;2;2;2;2;2;2;2;2;2;2;2;2;2;2;2;2;2;2;2;2;2;2;2;2;2;2;2;2;2;2;2;2;2;2;2;2;2;2;1;1;1;1;1;1;1;1;1;1;1;1;1;1;1;1;1;1;1;1;1;1;1;1;1;1;1;1;1;1;1;1;1;1;1;1;1;1;1;1…	4;4;4;4;3;3;3;3;3;3;3;3;3;3;3;2;2;2;2;2;2;2;2;2;2;2;2;2;2;2;2;2;2;2;2;2;2;2;2;2;2;2;2;2;2;2;2;2;2;2;2;2;2;2;2;2;2;2;2;2;2;2;2;2;2;2;2;2;2;2;2;2;2;2;2;2;2;2;2;2;2;2;2;2;2;2;2;2;2;2;2;2;2;2;2;2;2;2;2;2;2;2;2;2;2;2;2;2;2;2;2;2;2;2;2;2;2;2;2;2;2;2;2;2;2;2;2;2;2;2;2;2;2;2;2;2;2;2;2;2;2;2;2;2;2;2;2;2;2;2;2;2;2;2;2;2;2;2;2;2;1;1;1;1;1;1;1;1;1;1;1;1;1;1;1;1;1;1;1;1;1;1;1;1;1;1;1;1;1;1;1;1;1;1;1;1;1;1;1;1…	2;2;2;2;2;2;2;2;2;2;2;2;2;2;2;0;0;0;0;0;0;0;0;0;0;0;0;0;0;0;0;0;0;0;0;0;0;0;0;0;0;0;0;0;0;0;0;0;0;0;0;0;0;0;0;0;0;0;0;0;0;0;0;0;0;0;0;0;0;0;0;0;0;0;0;0;0;0;0;0;0;0;0;0;0;0;0;0;0;0;0;0;0;0;0;0;0;0;0;0;0;0;0;0;0;0;0;0;0;0;0;0;0;0;0;0;0;0;0;0;0;0;0;0;0;0;0;0;0;0;0;0;0;0;0;0;0;0;0;0;0;0;0;0;0;0;0;0;0;0;0;0;0;0;0;0;0;0;0;0;0;0;0;0;0;0;0;0;0;0;0;0;0;0;0;0;0;0;0;0;0;0;0;0;0;0;0;0;0;0;0;0;0;0;0;0;0;0;0;0…	>tr|Q5ZF93|Q5ZF93_PLAMJ Chlorophyll a-b binding protein, chloroplastic (Fragment) OS=Plantago major GN=lhc1 PE=2 SV=1;>tr|A0A175YF21|A0A175YF21_DAUCA Chlorophyll a-b binding protein, chloroplastic OS=Daucus carota subsp. sativus GN=DCAR_029630 PE=3 SV=1;>t	692	4	4	2	3	3	2	3	3	4	2	2	3	3	2	3	3	4	2	2	2	2	1	1	2	2	1	1	27.1	27.1	16.2	24711	229	229;264;264;264;265;265;265;265;266;266;267;267;267;267;267;49;85;96;96;96;97;118;132;141;151;152;155;193;194;202;206;212;219;219;219;225;230;235;236;237;238;239;239;239;241;242;245;245;245;249;249;250;250;253;254;254;255;255;256;256;260;260;260;260;261;261;261;261;261;261;261;262;262;262;262;264;264;264;264;264;264;264;264;264;264;264;264;264;264;264;264;264;264;264;264;265;265;265;265;265;265;2…	13	1	3	2		5	1	3
tr|B9H085|B9H085_POPTR;tr|W9R9B5|W9R9B5_9ROSA;tr|B9GMG3|B9GMG3_POPTR;tr|A0A164TVB7|A0A164TVB7_DAUCA;tr|S8CBL9|S8CBL9_9LAMI;tr|G7IRL3|G7IRL3_MEDTR;tr|A0A0S3S3L5|A0A0S3S3L5_PHAAN;tr|A0A0L9VFM8|A0A0L9VFM8_PHAAN;tr|A0A199WAN7|A0A199WAN7_ANACO;tr|A0A022QV93|A0A022QV93_ERYGU;tr|A0A0K9NLI2|A0A0K9NLI2_ZOSMR;tr|A0A0K9RPL3|A0A0K9RPL3_SPIOL;tr|A0A0J8CGA5|A0A0J8CGA5_BETVU;tr|A0A068UMB3|A0A068UMB3_COFCA;tr|A0…	tr|B9H085|B9H085_POPTR;tr|W9R9B5|W9R9B5_9ROSA;tr|B9GMG3|B9GMG3_POPTR;tr|A0A164TVB7|A0A164TVB7_DAUCA;tr|S8CBL9|S8CBL9_9LAMI;tr|G7IRL3|G7IRL3_MEDTR;tr|A0A0S3S3L5|A0A0S3S3L5_PHAAN;tr|A0A0L9VFM8|A0A0L9VFM8_PHAAN;tr|A0A199WAN7|A0A199WAN7_ANACO;tr|A0A022QV93|A0A022QV93_ERYGU;tr|A0A0K9NLI2|A0A0K9NLI2_ZOSMR;tr|A0A0K9RPL3|A0A0K9RPL3_SPIOL;tr|A0A0J8CGA5|A0A0J8CGA5_BETVU;tr|A0A068UMB3|A0A068UMB3_COFCA;tr|A0…	4;4;4;4;3;3;3;3;3;3;3;3;3;3;3;3;3;2;2;2;2;2;2;2;2;2;2;2;2;2;2;2;2;2;2;1;1;1;1;1;1;1;1;1;1;1;1;1;1;1;1;1;1;1;1;1;1;1;1;1;1;1;1;1;1;1;1;1;1;1;1;1;1;1;1;1;1;1	4;4;4;4;3;3;3;3;3;3;3;3;3;3;3;3;3;2;2;2;2;2;2;2;2;2;2;2;2;2;2;2;2;2;2;1;1;1;1;1;1;1;1;1;1;1;1;1;1;1;1;1;1;1;1;1;1;1;1;1;1;1;1;1;1;1;1;1;1;1;1;1;1;1;1;1;1;1	1;1;1;1;0;0;0;0;0;0;0;0;0;0;0;0;0;1;1;1;1;1;1;1;1;1;1;1;1;1;1;1;1;1;1;1;0;1;0;0;0;0;0;0;0;1;0;0;0;0;0;0;0;0;0;1;0;0;0;0;0;0;0;0;0;0;0;0;0;1;1;0;0;0;0;0;0;0	>tr|B9H085|B9H085_POPTR Dehydratase family protein OS=Populus trichocarpa GN=POPTR_0003s17520g PE=3 SV=2;>tr|W9R9B5|W9R9B5_9ROSA Dihydroxy-acid dehydratase OS=Morus notabilis GN=L484_017928 PE=3 SV=1;>tr|B9GMG3|B9GMG3_POPTR Dehydratase family protein OS=Po	78	4	4	1	3	4	3	2	3	3	3	3	3	4	3	2	3	3	3	3	1	1	1	1	1	1	1	1	8	8	4	64845	603	603;606;611;624;351;598;601;601;608;611;612;613;613;614;616;617;620;347;445;591;591;591;591;593;593;594;594;594;594;594;594;594;594;606;613;120;201;432;482;507;507;513;526;544;558;582;595;596;596;601;601;601;605;605;605;606;608;608;609;609;609;609;610;611;611;611;611;611;612;613;613;613;615;615;615;618;622;625	8.46	10	8	5	4	8	6	18	2	5
tr|A0A173AEB5|A0A173AEB5_9BRAS	tr|A0A173AEB5|A0A173AEB5_9BRAS	4	3	1	>tr|A0A173AEB5|A0A173AEB5_9BRAS Alanine:glyoxylate aminotransferase (Fragment) OS=Arabis nordmanniana PE=3 SV=1	1	4	3	1	3	3	4	4	4	4	2	1	2	2	3	3	3	3	1	1	0	0	1	1	1	1	0	0	18	14.8	3.6	33623	305	305	8.14	4	4	1	2			2	1
tr|A0A175YQH4|A0A175YQH4_DAUCA	tr|A0A175YQH4|A0A175YQH4_DAUCA	4	1	1	>tr|A0A175YQH4|A0A175YQH4_DAUCA Uncharacterized protein OS=Daucus carota subsp. sativus GN=DCAR_026981 PE=4 SV=1	1	4	1	1	0	0	2	3	3	4	1	1	0	0	0	1	1	1	0	0	0	0	0	1	1	1	0	0	10	3.5	3.5	66031	608	608	6					1	2	1
tr|A0A176WS00|A0A176WS00_MARPO;tr|A0A059BTB4|A0A059BTB4_EUCGR;tr|I1NTN8|I1NTN8_ORYGL;tr|A7J2C2|A7J2C2_ORYSJ;sp|Q0JHF8|F16P2_ORYSJ;sp|A2WXB2|F16P2_ORYSI;tr|M5VX90|M5VX90_PRUPE;tr|A9NRG3|A9NRG3_PICSI;tr|A0A1B6P8N4|A0A1B6P8N4_SORBI;sp|Q9SDL8|F16P2_ORYCO;tr|K3Z6Z0|K3Z6Z0_SETIT;tr|W4ZTB2|W4ZTB2_WHEAT;tr|A0A0D2QCS8|A0A0D2QCS8_GOSRA;tr|A0A0R0INT8|A0A0R0INT8_SOYBN;tr|Q9SEC1|Q9SEC1_LACSA;tr|A0A1B6P8P1|A0A…	tr|A0A176WS00|A0A176WS00_MARPO;tr|A0A059BTB4|A0A059BTB4_EUCGR;tr|I1NTN8|I1NTN8_ORYGL;tr|A7J2C2|A7J2C2_ORYSJ;sp|Q0JHF8|F16P2_ORYSJ;sp|A2WXB2|F16P2_ORYSI;tr|M5VX90|M5VX90_PRUPE;tr|A9NRG3|A9NRG3_PICSI;tr|A0A1B6P8N4|A0A1B6P8N4_SORBI;sp|Q9SDL8|F16P2_ORYCO;tr|K3Z6Z0|K3Z6Z0_SETIT;tr|W4ZTB2|W4ZTB2_WHEAT;tr|A0A0D2QCS8|A0A0D2QCS8_GOSRA;tr|A0A0R0INT8|A0A0R0INT8_SOYBN;tr|Q9SEC1|Q9SEC1_LACSA;tr|A0A1B6P8P1|A0A…	4;3;3;3;3;3;3;3;3;3;3;3;2;2;2;2;2;2;2;2;2;2;2;2;2;2;1	1;0;0;0;0;0;0;0;0;0;0;0;0;0;0;0;0;0;1;1;1;0;0;0;0;0;1	1;0;0;0;0;0;0;0;0;0;0;0;0;0;0;0;0;0;1;1;1;0;0;0;0;0;1	>tr|A0A176WS00|A0A176WS00_MARPO Uncharacterized protein OS=Marchantia polymorpha subsp. polymorpha GN=AXG93_4491s1030 PE=3 SV=1;>tr|A0A059BTB4|A0A059BTB4_EUCGR Uncharacterized protein OS=Eucalyptus grandis GN=EUGRSUZ_F02711 PE=3 SV=1;>tr|I1NTN8|I1NTN8_ORYG	27	4	1	1	4	4	4	3	2	4	4	4	1	1	1	0	0	1	1	1	1	1	1	0	0	1	1	1	13.9	2.4	2.4	36878	338	338;281;339;339;339;339;340;341;341;344;386;441;205;228;234;250;254;283;333;340;340;341;342;342;342;342;340	10.7	1		1		2			2
tr|A0A193CHX3|A0A193CHX3_9BRAS	tr|A0A193CHX3|A0A193CHX3_9BRAS	4	1	1	>tr|A0A193CHX3|A0A193CHX3_9BRAS Ribulose-1,5-bisphosphate carboxylase/oxygenase large subunit (Fragment) OS=Carrichtera annua GN=rbcL PE=4 SV=1	1	4	1	1	2	3	3	4	3	3	3	3	0	1	1	1	1	1	1	1	0	1	1	1	1	1	1	1	23.5	10.2	10.2	22014	196	196	7.4	5	1	1	1		2	1	2	5
tr|A0A193CHX4|A0A193CHX4_9ASTR	tr|A0A193CHX4|A0A193CHX4_9ASTR	4	1	1	>tr|A0A193CHX4|A0A193CHX4_9ASTR Ribulose-1,5-bisphosphate carboxylase/oxygenase large subunit (Fragment) OS=Helichrysum sanguineum GN=rbcL PE=4 SV=1	1	4	1	1	3	3	3	4	3	3	3	3	1	1	1	1	1	1	1	1	1	1	1	1	1	1	1	1	19.8	5.9	5.9	21.12	187	187	12.4									4
tr|A0A193CI83|A0A193CI83_9ROSA;tr|A0A193CI61|A0A193CI61_SONOL;tr|E7E272|E7E272_9MONI	tr|A0A193CI83|A0A193CI83_9ROSA;tr|A0A193CI61|A0A193CI61_SONOL	4;4;1	1;1;1	1;1;1	>tr|A0A193CI83|A0A193CI83_9ROSA ATP synthase beta subunit (Fragment) OS=Prunus korshinskyi GN=atpB PE=4 SV=1;>tr|A0A193CI61|A0A193CI61_SONOL ATP synthase beta subunit (Fragment) OS=Sonchus oleraceus GN=atpB PE=4 SV=1	3	4	1	1	4	3	3	3	3	3	4	3	1	0	0	0	0	0	1	0	1	0	0	0	0	0	1	0	67.4	7.8	7.8	13806	129	129;129;174	8.5								1	1
tr|A0A199VYY4|A0A199VYY4_ANACO;tr|A0A199V0A3|A0A199V0A3_ANACO;tr|D8R1E3|D8R1E3_SELML	tr|A0A199VYY4|A0A199VYY4_ANACO;tr|A0A199V0A3|A0A199V0A3_ANACO	4;4;1	1;1;1	1;1;1	>tr|A0A199VYY4|A0A199VYY4_ANACO Elongation factor 2 OS=Ananas comosus GN=ACMD2_03728 PE=4 SV=1;>tr|A0A199V0A3|A0A199V0A3_ANACO Elongation factor 2 (Fragment) OS=Ananas comosus GN=ACMD2_23890 PE=4 SV=1	3	4	1	1	4	3	3	4	4	4	2	2	1	1	0	1	1	1	0	0	1	1	0	1	1	1	0	0	6.9	1.4	1.4	94139	843	843;879;518	5.7				4	1	1	2	2
tr|J9XMU7|J9XMU7_9ROSI;tr|I6P8E9|I6P8E9_9ROSI;tr|A0A1B0Z300|A0A1B0Z300_9ROSI;tr|W9QCL9|W9QCL9_9ROSA;tr|V4T2Y5|V4T2Y5_9ROSI;tr|V4TX94|V4TX94_9ROSI;tr|A0A067E012|A0A067E012_CITSI;tr|W1P1I3|W1P1I3_AMBTC;tr|B9IEJ1|B9IEJ1_POPTR;tr|V4TMB3|V4TMB3_9ROSI;tr|A0A0K9RGI8|A0A0K9RGI8_SPIOL;tr|A0A067JF20|A0A067JF20_JATCU;tr|A0A059A901|A0A059A901_EUCGR;tr|M5VJL1|M5VJL1_PRUPE;tr|A0A0K9RGH3|A0A0K9RGH3_SPIOL;tr|A0A…	tr|J9XMU7|J9XMU7_9ROSI;tr|I6P8E9|I6P8E9_9ROSI;tr|A0A1B0Z300|A0A1B0Z300_9ROSI;tr|W9QCL9|W9QCL9_9ROSA;tr|V4T2Y5|V4T2Y5_9ROSI;tr|V4TX94|V4TX94_9ROSI;tr|A0A067E012|A0A067E012_CITSI;tr|W1P1I3|W1P1I3_AMBTC;tr|B9IEJ1|B9IEJ1_POPTR;tr|V4TMB3|V4TMB3_9ROSI;tr|A0A0K9RGI8|A0A0K9RGI8_SPIOL;tr|A0A067JF20|A0A067JF20_JATCU;tr|A0A059A901|A0A059A901_EUCGR;tr|M5VJL1|M5VJL1_PRUPE;tr|A0A0K9RGH3|A0A0K9RGH3_SPIOL;tr|A0A…	4;4;4;4;3;3;3;3;3;3;3;3;3;3;3;3;3;3;2;2;2;2;2;1;1;1;1;1;1;1;1;1;1;1;1;1;1;1;1;1;1;1;1;1;1;1;1;1;1;1;1;1;1;1;1;1;1;1;1;1;1;1;1;1;1;1;1;1;1;1;1;1;1;1;1;1;1;1;1;1;1;1;1;1;1;1;1;1;1;1;1;1;1;1;1;1;1;1;1;1;1;1;1;1;1;1;1;1;1;1;1;1;1;1;1;1;1	4;4;4;4;3;3;3;3;3;3;3;3;3;3;3;3;3;3;2;2;2;2;2;1;1;1;1;1;1;1;1;1;1;1;1;1;1;1;1;1;1;1;1;1;1;1;1;1;1;1;1;1;1;1;1;1;1;1;1;1;1;1;1;1;1;1;1;1;1;1;1;1;1;1;1;1;1;1;1;1;1;1;1;1;1;1;1;1;1;1;1;1;1;1;1;1;1;1;1;1;1;1;1;1;1;1;1;1;1;1;1;1;1;1;1;1;1	2;2;2;2;2;2;2;2;2;2;2;2;2;2;2;2;2;2;0;0;0;0;0;0;0;0;0;0;0;0;0;0;0;0;0;0;0;0;0;0;0;0;0;0;0;0;0;0;0;0;0;0;0;0;0;0;0;0;0;0;0;0;0;0;0;0;0;0;0;0;0;0;0;0;0;0;0;0;0;0;0;0;0;0;0;0;0;0;0;0;0;0;0;0;0;0;0;0;0;0;0;0;0;0;0;0;0;0;0;0;0;0;0;0;0;0;0	>tr|J9XMU7|J9XMU7_9ROSI Glutathione reductase OS=Dimocarpus longan PE=3 SV=1;>tr|I6P8E9|I6P8E9_9ROSI Glutathione reductase OS=Dimocarpus longan PE=2 SV=1;>tr|A0A1B0Z300|A0A1B0Z300_9ROSI Glutathione reductase OS=Dimocarpus longan PE=2 SV=1;>tr|W9QCL9|W9QCL9	117	4	4	2	2	3	2	2	2	2	1	2	2	3	2	2	2	2	1	2	0	2	0	0	0	0	0	0	8.9	8.9	3.4	60132	553	553;553;553;580;438;533;538;544;550;551;555;555;556;557;558;560;561;565;103;552;553;556;557;124;124;136;138;156;257;304;360;363;376;387;388;445;447;447;447;466;468;492;493;506;512;515;521;527;536;543;544;545;545;545;548;550;550;550;550;550;550;550;551;551;551;551;552;552;552;554;554;555;555;555;555;555;555;556;556;557;557;558;559;559;559;559;559;560;561;561;561;562;563;563;564;564;565;565;565;565…	6.94	2	4	1	5		1	12	4	2
tr|A5C3X6|A5C3X6_VITVI;tr|F6HBZ6|F6HBZ6_VITVI;tr|A0A061G835|A0A061G835_THECC	tr|A5C3X6|A5C3X6_VITVI;tr|F6HBZ6|F6HBZ6_VITVI	4;4;1	1;1;1	1;1;1	>tr|A5C3X6|A5C3X6_VITVI D-3-phosphoglycerate dehydrogenase OS=Vitis vinifera GN=VITISV_036580 PE=3 SV=1;>tr|F6HBZ6|F6HBZ6_VITVI D-3-phosphoglycerate dehydrogenase OS=Vitis vinifera GN=VIT_09s0018g01870 PE=3 SV=1	3	4	1	1	1	2	4	4	2	4	4	4	0	1	1	1	0	1	1	1	0	1	1	1	0	1	1	1	8.5	3.4	3.4	64552	610	610;624;648	5.19	2	2		1	3	1	5	1	1
tr|A9P7Z7|A9P7Z7_POPTR	tr|A9P7Z7|A9P7Z7_POPTR	4	1	1	>tr|A9P7Z7|A9P7Z7_POPTR Putative uncharacterized protein OS=Populus trichocarpa PE=2 SV=1	1	4	1	1	2	2	3	3	2	4	1	1	1	1	1	1	1	1	0	0	1	1	1	1	1	1	0	0	10.3	4.7	4.7	80576	744	744	5.25			1	1	1	5
tr|A9U0A5|A9U0A5_PHYPA;tr|A9RWS2|A9RWS2_PHYPA;tr|A9RT52|A9RT52_PHYPA	tr|A9U0A5|A9U0A5_PHYPA;tr|A9RWS2|A9RWS2_PHYPA;tr|A9RT52|A9RT52_PHYPA	4;4;4	2;2;2	1;1;1	>tr|A9U0A5|A9U0A5_PHYPA Predicted protein OS=Physcomitrella patens subsp. patens GN=PHYPADRAFT_227136 PE=3 SV=1;>tr|A9RWS2|A9RWS2_PHYPA Predicted protein OS=Physcomitrella patens subsp. patens GN=PHYPADRAFT_206341 PE=3 SV=1;>tr|A9RT52|A9RT52_PHYPA Predicte	3	4	2	1	4	4	3	3	4	3	4	4	2	2	1	1	2	1	2	2	1	1	0	0	1	1	1	1	7.3	3.9	2.6	84668	762	762;762;762	3.29	2	1	8	2	4
tr|B0B721|B0B721_9POAL;tr|O78387|O78387_ASPND	tr|B0B721|B0B721_9POAL;tr|O78387|O78387_ASPND	4;2	1;1	1;1	>tr|B0B721|B0B721_9POAL Ribulose bisphosphate carboxylase large chain (Fragment) OS=Canastra lanceolata GN=rbcL PE=3 SV=1;>tr|O78387|O78387_ASPND Ribulose bisphosphate carboxylase large chain (Fragment) OS=Asplenium nidus GN=rbcL PE=3 SV=1	2	4	1	1	3	3	3	3	4	3	2	3	1	1	1	1	1	1	0	1	1	1	1	1	1	1	0	1	11.8	4.1	4.1	51.54	465	465;398	8.35							2	8	6
tr|B2LGI6|B2LGI6_SILDI;tr|B2LGI4|B2LGI4_SILDC;tr|B2LGI3|B2LGI3_SILCO;tr|B2LGI2|B2LGI2_9CARY;tr|G8FQI8|G8FQI8_TOBAC;tr|G8FQI7|G8FQI7_TOBAC;tr|B7SD38|B7SD38_SILVU;tr|B1P2R4|B1P2R4_SILLA;tr|B1P2P4|B1P2P4_SILLA;tr|B1P2P3|B1P2P3_SILLA;tr|B1P2P0|B1P2P0_SILLA;tr|B2LGI7|B2LGI7_SILDI;tr|Q71S26|Q71S26_TOBAC;tr|Q5EVL8|Q5EVL8_SILVU;tr|Q5EVL7|Q5EVL7_SILLA;tr|Q5EVL6|Q5EVL6_SILLA;tr|A8R0T1|A8R0T1_NICBE;sp|O4866…	tr|B2LGI6|B2LGI6_SILDI;tr|B2LGI4|B2LGI4_SILDC;tr|B2LGI3|B2LGI3_SILCO;tr|B2LGI2|B2LGI2_9CARY;tr|G8FQI8|G8FQI8_TOBAC;tr|G8FQI7|G8FQI7_TOBAC;tr|B7SD38|B7SD38_SILVU;tr|B1P2R4|B1P2R4_SILLA;tr|B1P2P4|B1P2P4_SILLA;tr|B1P2P3|B1P2P3_SILLA;tr|B1P2P0|B1P2P0_SILLA;tr|B2LGI7|B2LGI7_SILDI;tr|Q71S26|Q71S26_TOBAC;tr|Q5EVL8|Q5EVL8_SILVU;tr|Q5EVL7|Q5EVL7_SILLA;tr|Q5EVL6|Q5EVL6_SILLA;tr|A8R0T1|A8R0T1_NICBE;sp|O4866…	4;4;4;4;3;3;3;3;3;3;3;3;3;3;3;3;3;3;3;3;3;3;3;3;3;3;3;3;3;3;2;2;2;2;2;2;2;2;2;2;2;2;2;2;2;2;2;2;2;2;2;2;2;2;2;2;2;2;2;2;2;2;2;2;2;2;2;2;2;2;2;2;2;2;2;2;2;2;2;2;2;2;2;2;2;2;2;2;2;2;2;2;2;2;2;2;2;2;2;2;2;2;2;2;2;2;2;2;2;2;2;2;2;2;2;2;2;2;2;2;2;2;2;2;2;2;2;2;2;2;2;2;2;2;2;2;2;2;2;2;2;2;2;2;2;2;2;2;2;2;2;2;2;2;2;2;2;2;2;2;2;2;2;2;2;2;2;2;2;2;2;2;2;2;2;2;2;2;2;2;2;2;2;2;2;2;2;2;2;2;2;2;1;1;1;1;1;1;1;1…	4;4;4;4;3;3;3;3;3;3;3;3;3;3;3;3;3;3;3;3;3;3;3;3;3;3;3;3;3;3;2;2;2;2;2;2;2;2;2;2;2;2;2;2;2;2;2;2;2;2;2;2;2;2;2;2;2;2;2;2;2;2;2;2;2;2;2;2;2;2;2;2;2;2;2;2;2;2;2;2;2;2;2;2;2;2;2;2;2;2;2;2;2;2;2;2;2;2;2;2;2;2;2;2;2;2;2;2;2;2;2;2;2;2;2;2;2;2;2;2;2;2;2;2;2;2;2;2;2;2;2;2;2;2;2;2;2;2;2;2;2;2;2;2;2;2;2;2;2;2;2;2;2;2;2;2;2;2;2;2;2;2;2;2;2;2;2;2;2;2;2;2;2;2;2;2;2;2;2;2;2;2;2;2;2;2;2;2;2;2;2;2;1;1;1;1;1;1;1;1…	4;4;4;4;3;3;3;3;3;3;3;3;3;3;3;3;3;3;3;3;3;3;3;3;3;3;3;3;3;3;2;2;2;2;2;2;2;2;2;2;2;2;2;2;2;2;2;2;2;2;2;2;2;2;2;2;2;2;2;2;2;2;2;2;2;2;2;2;2;2;2;2;2;2;2;2;2;2;2;2;2;2;2;2;2;2;2;2;2;2;2;2;2;2;2;2;2;2;2;2;2;2;2;2;2;2;2;2;2;2;2;2;2;2;2;2;2;2;2;2;2;2;2;2;2;2;2;2;2;2;2;2;2;2;2;2;2;2;2;2;2;2;2;2;2;2;2;2;2;2;2;2;2;2;2;2;2;2;2;2;2;2;2;2;2;2;2;2;2;2;2;2;2;2;2;2;2;2;2;2;2;2;2;2;2;2;2;2;2;2;2;2;1;1;1;1;1;1;1;1…	>tr|B2LGI6|B2LGI6_SILDI Putative spermidine synthase (Fragment) OS=Silene dioica GN=XSS PE=2 SV=1;>tr|B2LGI4|B2LGI4_SILDC Putative spermidine synthase (Fragment) OS=Silene diclinis GN=XSS PE=2 SV=1;>tr|B2LGI3|B2LGI3_SILCO Putative spermidine synthase (Frag	203	4	4	4	3	4	4	3	3	4	4	4	3	4	4	3	3	4	4	4	3	4	4	3	3	4	4	4	18.8	18.8	18.8	28611	260	260;260;260;260;209;210;255;255;255;255;255;260;261;278;278;278;279;314;315;316;316;317;334;340;341;341;342;345;347;347;57;57;57;57;59;59;83;111;112;112;134;143;157;193;206;238;240;252;253;257;258;258;263;264;266;282;283;288;292;296;297;300;301;301;302;302;306;308;308;309;309;313;314;316;317;317;317;318;319;319;322;323;323;323;324;324;325;327;327;327;328;328;328;329;330;330;333;333;333;333;333;33…	9.92	6	2	9	13	7	5	2	1	2
tr|B3FTQ7|B3FTQ7_9LILI;tr|B9UZD2|B9UZD2_9LILI;tr|B3FTQ5|B3FTQ5_9LILI;tr|A0A0H3U939|A0A0H3U939_9LILI;tr|E5L4S2|E5L4S2_BUTUM;tr|H6U264|H6U264_9LILI;tr|A0A075MAX2|A0A075MAX2_9LILI;tr|I3NWL1|I3NWL1_9LILI;tr|I1SZL2|I1SZL2_9LILI;tr|I1SZL1|I1SZL1_9LILI;tr|I1SZL0|I1SZL0_9LILI;tr|I1SZK9|I1SZK9_9LILI;tr|I1SZK8|I1SZK8_9LILI;tr|I1SZK7|I1SZK7_9LILI;tr|I1SZK6|I1SZK6_9LILI;tr|I1SZK5|I1SZK5_9LILI;tr|A0A075M5A4|A…	tr|B3FTQ7|B3FTQ7_9LILI;tr|B9UZD2|B9UZD2_9LILI;tr|B3FTQ5|B3FTQ5_9LILI;tr|A0A0H3U939|A0A0H3U939_9LILI;tr|E5L4S2|E5L4S2_BUTUM;tr|H6U264|H6U264_9LILI;tr|A0A075MAX2|A0A075MAX2_9LILI;tr|I3NWL1|I3NWL1_9LILI;tr|I1SZL2|I1SZL2_9LILI;tr|I1SZL1|I1SZL1_9LILI;tr|I1SZL0|I1SZL0_9LILI;tr|I1SZK9|I1SZK9_9LILI;tr|I1SZK8|I1SZK8_9LILI;tr|I1SZK7|I1SZK7_9LILI;tr|I1SZK6|I1SZK6_9LILI;tr|I1SZK5|I1SZK5_9LILI;tr|A0A075M5A4|A…	4;4;4;3;3;3;3;3;3;3;3;3;3;3;3;3;3;3;3;3;3;3;3;3;3;3;3;3;3;3;3;3;3;3;3;3;3;3;3;3;3;3;3;3;3;3;3;3;3;3;3;3;3;3;3;3;3;3;3;3;3;3;3;3;3;3;3;3;3;3;3;3;3;3;3;3;3;3;3;3;3;3;3;3;3;3;3;3;3;3;3;3;3;3;3;3;3;3;3;3;3;3;3;3;3;3;3;3;3;3;3;3;3;3;2;2;2;2;2;2	2;2;2;1;1;1;1;1;1;1;1;1;1;1;1;1;1;1;1;1;1;1;1;1;1;1;1;1;1;1;1;1;1;1;1;1;1;1;1;1;1;1;1;1;1;1;1;1;1;1;1;1;1;1;1;1;1;1;1;1;1;1;1;1;1;1;1;1;1;1;1;1;1;1;1;1;1;1;1;1;1;1;1;1;1;1;1;1;1;1;1;1;1;1;1;1;1;1;1;1;1;1;1;1;1;1;1;1;1;1;1;1;1;1;1;1;1;1;1;1	1;1;1;0;0;0;0;0;0;0;0;0;0;0;0;0;0;0;0;0;0;0;0;0;0;0;0;0;0;0;0;0;0;0;0;0;0;0;0;0;0;0;0;0;0;0;0;0;0;0;0;0;0;0;0;0;0;0;0;0;0;0;0;0;0;0;0;0;0;0;0;0;0;0;0;0;0;0;0;0;0;0;0;0;0;0;0;0;0;0;0;0;0;0;0;0;0;0;0;0;0;0;0;0;0;0;0;0;0;0;0;0;0;0;0;0;0;0;0;0	>tr|B3FTQ7|B3FTQ7_9LILI F1-ATPase alpha subunit (Fragment) OS=Afrothismia winkleri GN=atpA PE=4 SV=1;>tr|B9UZD2|B9UZD2_9LILI ATP synthase subunit alpha (Fragment) OS=Afrothismia hydra GN=atpA PE=3 SV=1;>tr|B3FTQ5|B3FTQ5_9LILI ATP synthase subunit alpha (Fr	120	4	2	1	3	0	3	2	2	2	1	1	2	0	1	1	1	1	0	0	1	0	1	1	1	1	0	0	14.8	7.8	3.6	35528	332	332;378;387;297;302;307;317;337;337;337;337;337;337;337;337;337;337;341;343;343;343;343;343;343;343;343;343;343;343;343;343;343;343;343;344;346;346;350;351;351;355;357;358;360;361;361;361;361;361;361;361;361;361;361;361;362;362;362;362;362;362;362;362;362;363;364;366;367;376;376;377;378;381;383;384;384;385;390;392;402;407;410;412;415;415;415;421;424;468;487;487;487;487;488;489;489;489;489;489;489…	6.25	3	2			2	1	2	5	4
tr|B7FL18|B7FL18_MEDTR;tr|I3S6D2|I3S6D2_MEDTR;tr|G7JML2|G7JML2_MEDTR;tr|A0A072UPF9|A0A072UPF9_MEDTR	tr|B7FL18|B7FL18_MEDTR;tr|I3S6D2|I3S6D2_MEDTR;tr|G7JML2|G7JML2_MEDTR;tr|A0A072UPF9|A0A072UPF9_MEDTR	4;4;4;3	3;3;3;2	2;2;2;2	>tr|B7FL18|B7FL18_MEDTR Putative uncharacterized protein OS=Medicago truncatula PE=2 SV=1;>tr|I3S6D2|I3S6D2_MEDTR Glyceraldehyde-3-phosphate dehydrogenase OS=Medicago truncatula PE=2 SV=1;>tr|G7JML2|G7JML2_MEDTR Glyceraldehyde-3-phosphate dehydrogenase OS=	4	4	3	2	1	2	1	1	2	2	2	3	0	1	0	0	1	1	1	2	0	1	0	0	0	1	1	1	21.5	21.5	12	22546	209	209;339;339;267	13.5
tr|B9GLM6|B9GLM6_POPTR;tr|U5GSK9|U5GSK9_POPTR;tr|A0A0D2VJX7|A0A0D2VJX7_GOSRA;tr|A0A0D2VIA8|A0A0D2VIA8_GOSRA	tr|B9GLM6|B9GLM6_POPTR;tr|U5GSK9|U5GSK9_POPTR;tr|A0A0D2VJX7|A0A0D2VJX7_GOSRA;tr|A0A0D2VIA8|A0A0D2VIA8_GOSRA	4;3;2;2	4;3;2;2	1;1;1;1	>tr|B9GLM6|B9GLM6_POPTR ENOYL-ACP REDUCTASE 1 family protein OS=Populus trichocarpa GN=POPTR_0001s05100g PE=4 SV=2;>tr|U5GSK9|U5GSK9_POPTR Uncharacterized protein OS=Populus trichocarpa GN=POPTR_0001s05100g PE=4 SV=1;>tr|A0A0D2VJX7|A0A0D2VJX7_GOSRA Unchara	4	4	4	1	3	4	3	2	2	1	2	2	3	4	3	2	2	1	2	2	1	1	0	1	0	0	0	0	14.5	14.5	5.6	41638	394	394;300;365;392	10.4			2	1	3	1			1
tr|B9RCE0|B9RCE0_RICCO;tr|A0A0K9NJJ9|A0A0K9NJJ9_ZOSMR;tr|A0A178W6H1|A0A178W6H1_ARATH;sp|Q8H0S9|PSA_ARATH;tr|W1NHK5|W1NHK5_AMBTC;tr|A9T186|A9T186_PHYPA;tr|A0A0S3QXI1|A0A0S3QXI1_PHAAN;tr|A0A067K0T4|A0A067K0T4_JATCU;tr|A0A178W810|A0A178W810_ARATH;tr|F4I3R0|F4I3R0_ARATH;tr|B8LR09|B8LR09_PICSI;tr|A0A067GC96|A0A067GC96_CITSI;tr|D7TVX4|D7TVX4_VITVI;tr|M0U778|M0U778_MUSAM;tr|S8DZU5|S8DZU5_9LAMI;tr|V7CT40…	tr|B9RCE0|B9RCE0_RICCO;tr|A0A0K9NJJ9|A0A0K9NJJ9_ZOSMR;tr|A0A178W6H1|A0A178W6H1_ARATH;sp|Q8H0S9|PSA_ARATH;tr|W1NHK5|W1NHK5_AMBTC;tr|A9T186|A9T186_PHYPA;tr|A0A0S3QXI1|A0A0S3QXI1_PHAAN;tr|A0A067K0T4|A0A067K0T4_JATCU;tr|A0A178W810|A0A178W810_ARATH;tr|F4I3R0|F4I3R0_ARATH;tr|B8LR09|B8LR09_PICSI;tr|A0A067GC96|A0A067GC96_CITSI;tr|D7TVX4|D7TVX4_VITVI;tr|M0U778|M0U778_MUSAM;tr|S8DZU5|S8DZU5_9LAMI;tr|V7CT40…	4;3;3;3;3;3;3;3;3;3;3;2;2;2;2;2;2;2;2;2;2;2;2;2;2;2;2;2;2;2;2;2;2;2;2;2;2;2;2;2;2;2;2;2;2;2;2;2;2;2;2;2;2;2;2;2;2;2;2;2;2;2;2;1;1;1;1;1;1;1;1;1;1;1;1;1;1;1;1;1;1;1;1;1;1;1;1;1;1;1;1;1;1	4;3;3;3;3;3;3;3;3;3;3;2;2;2;2;2;2;2;2;2;2;2;2;2;2;2;2;2;2;2;2;2;2;2;2;2;2;2;2;2;2;2;2;2;2;2;2;2;2;2;2;2;2;2;2;2;2;2;2;2;2;2;2;1;1;1;1;1;1;1;1;1;1;1;1;1;1;1;1;1;1;1;1;1;1;1;1;1;1;1;1;1;1	2;1;1;1;1;1;1;1;1;1;1;0;0;0;0;0;0;0;1;0;0;0;1;1;1;1;0;1;0;1;0;1;0;0;0;0;0;0;0;0;0;0;0;0;0;0;0;0;0;0;0;1;0;0;0;1;0;0;0;0;0;0;0;0;0;0;0;0;0;1;1;1;0;1;1;1;1;1;1;0;1;0;0;0;0;0;0;0;1;1;1;1;0	>tr|B9RCE0|B9RCE0_RICCO Aminopeptidase, putative OS=Ricinus communis GN=RCOM_1687220 PE=4 SV=1;>tr|A0A0K9NJJ9|A0A0K9NJJ9_ZOSMR Putative Aminopeptidase OS=Zostera marina GN=ZOSMA_8G00960 PE=4 SV=1;>tr|A0A178W6H1|A0A178W6H1_ARATH Uncharacterized protein OS=A	93	4	4	2	2	2	3	2	3	2	0	0	2	2	3	2	3	2	0	0	2	2	2	2	2	2	0	0	7.4	7.4	4.4	97569	866	866;508;883;883;887;888;939;949;975;987;992;425;482;512;703;731;774;818;861;875;875;878;884;885;886;886;886;887;888;890;892;896;918;918;921;927;929;936;942;945;948;950;954;969;969;972;973;974;975;977;980;981;984;988;992;999;1008;1012;1013;1013;1016;1032;1088;215;281;393;394;486;487;699;701;747;869;887;887;887;887;888;890;891;894;912;913;922;944;963;979;980;986;987;988;1003;1014	3.71	1	1	1	13	1
tr|B9SCI6|B9SCI6_RICCO	tr|B9SCI6|B9SCI6_RICCO	4	1	1	>tr|B9SCI6|B9SCI6_RICCO S-adenosylmethionine synthase OS=Ricinus communis GN=RCOM_0473900 PE=3 SV=1	1	4	1	1	3	2	1	1	2	3	3	1	1	1	0	0	1	1	1	0	1	1	0	0	1	1	1	0	8.7	2.3	2.3	42955	391	391	11.8							1		1
tr|C0J9V9|C0J9V9_9MAGN	tr|C0J9V9|C0J9V9_9MAGN	4	1	1	>tr|C0J9V9|C0J9V9_9MAGN Ribulose bisphosphate carboxylase large chain (Fragment) OS=Tinospora smilacina GN=rbcL PE=3 SV=1	1	4	1	1	3	3	2	4	3	3	3	2	1	1	0	1	1	1	1	0	1	1	0	1	1	1	1	0	11.4	5.8	5.8	51366	463	463	8.33						1	3	1	1
tr|C5XRQ7|C5XRQ7_SORBI;tr|A0A0E0JSG1|A0A0E0JSG1_ORYPU;tr|A0A0K9NSE3|A0A0K9NSE3_ZOSMR;tr|K7AFK3|K7AFK3_PHLPR;tr|K7AEU6|K7AEU6_PHLPR;tr|Q8S2W0|Q8S2W0_ECHCG	tr|C5XRQ7|C5XRQ7_SORBI;tr|A0A0E0JSG1|A0A0E0JSG1_ORYPU;tr|A0A0K9NSE3|A0A0K9NSE3_ZOSMR;tr|K7AFK3|K7AFK3_PHLPR	4;3;3;2;1;1	1;1;1;1;1;1	1;1;1;1;1;1	>tr|C5XRQ7|C5XRQ7_SORBI Fructose-bisphosphate aldolase OS=Sorghum bicolor GN=SORBI_004G146000 PE=3 SV=1;>tr|A0A0E0JSG1|A0A0E0JSG1_ORYPU Fructose-bisphosphate aldolase OS=Oryza punctata PE=3 SV=1;>tr|A0A0K9NSE3|A0A0K9NSE3_ZOSMR Fructose-bisphosphate aldolas	6	4	1	1	4	4	4	3	3	3	4	3	1	1	1	0	0	0	1	0	1	1	1	0	0	0	1	0	15.4	7.8	7.8	38756	358	358;358;382;202;76;177	11
tr|K3Z5W9|K3Z5W9_SETIT;tr|C5YXF3|C5YXF3_SORBI;tr|A0A151QY99|A0A151QY99_CAJCA	tr|K3Z5W9|K3Z5W9_SETIT;tr|C5YXF3|C5YXF3_SORBI;tr|A0A151QY99|A0A151QY99_CAJCA	4;4;3	4;4;3	2;2;2	>tr|K3Z5W9|K3Z5W9_SETIT Uncharacterized protein OS=Setaria italica GN=SETIT_021937mg PE=4 SV=1;>tr|C5YXF3|C5YXF3_SORBI Uncharacterized protein OS=Sorghum bicolor GN=SORBI_009G123300 PE=4 SV=1;>tr|A0A151QY99|A0A151QY99_CAJCA Uncharacterized protein OS=Cajan	3	4	4	2	4	3	4	3	4	3	4	4	4	3	4	3	4	3	4	4	2	2	2	1	2	2	2	2	10.1	10.1	4.4	52405	475	475;478;415	9.91								2	1
tr|D2CFT7|D2CFT7_CHAVU	tr|D2CFT7|D2CFT7_CHAVU	4	1	1	>tr|D2CFT7|D2CFT7_CHAVU Chloroplast glyceraldehyde-3-phosphate dehydrogenase (Fragment) OS=Chara vulgaris GN=GapA PE=3 SV=1	1	4	1	1	3	2	2	3	3	3	2	3	1	0	0	1	1	1	1	1	1	0	0	1	1	1	1	1	16.7	5.5	5.5	29056	275	275	11
tr|D7LUC8|D7LUC8_ARALL;tr|A0A0D2NTE7|A0A0D2NTE7_GOSRA;tr|Q9LEE0|Q9LEE0_SPIOL;tr|J9PX40|J9PX40_PHYAM;tr|D7T227|D7T227_VITVI;tr|D7NHW9|D7NHW9_PONTR;tr|A0A067JHW3|A0A067JHW3_JATCU;tr|A0A067F0Y6|A0A067F0Y6_CITSI;tr|A0A103YJ72|A0A103YJ72_CYNCS;tr|V4UV38|V4UV38_9ROSI;tr|A0A199UFH5|A0A199UFH5_ANACO;tr|F6HKH3|F6HKH3_VITVI;tr|Q2VCI5|Q2VCI5_SOLTU;tr|A0A0A0KIK3|A0A0A0KIK3_CUCSA;tr|U5U2I9|U5U2I9_PHAVU;tr|V4S…	tr|D7LUC8|D7LUC8_ARALL;tr|A0A0D2NTE7|A0A0D2NTE7_GOSRA;tr|Q9LEE0|Q9LEE0_SPIOL;tr|J9PX40|J9PX40_PHYAM;tr|D7T227|D7T227_VITVI;tr|D7NHW9|D7NHW9_PONTR;tr|A0A067JHW3|A0A067JHW3_JATCU;tr|A0A067F0Y6|A0A067F0Y6_CITSI;tr|A0A103YJ72|A0A103YJ72_CYNCS;tr|V4UV38|V4UV38_9ROSI;tr|A0A199UFH5|A0A199UFH5_ANACO;tr|F6HKH3|F6HKH3_VITVI;tr|Q2VCI5|Q2VCI5_SOLTU;tr|A0A0A0KIK3|A0A0A0KIK3_CUCSA;tr|U5U2I9|U5U2I9_PHAVU;tr|V4S…	4;3;3;3;3;3;3;3;2;2;2;2;2;2;2;2;2;2;2;2;2;2;2;2;2;2;2;2;1;1;1;1;1;1;1;1;1;1;1;1;1;1;1;1;1;1;1;1;1;1;1;1;1;1;1;1;1;1;1	1;0;0;0;0;0;0;0;0;0;0;0;0;0;0;0;0;0;0;0;0;0;0;0;0;0;0;0;0;0;0;0;0;0;0;0;0;0;0;0;0;0;0;0;0;0;0;0;0;0;0;0;0;0;0;0;0;0;0	1;0;0;0;0;0;0;0;0;0;0;0;0;0;0;0;0;0;0;0;0;0;0;0;0;0;0;0;0;0;0;0;0;0;0;0;0;0;0;0;0;0;0;0;0;0;0;0;0;0;0;0;0;0;0;0;0;0;0	>tr|D7LUC8|D7LUC8_ARALL Enolase OS=Arabidopsis lyrata subsp. lyrata GN=ARALYDRAFT_906676 PE=3 SV=1;>tr|A0A0D2NTE7|A0A0D2NTE7_GOSRA Uncharacterized protein OS=Gossypium raimondii GN=B456_006G158500 PE=4 SV=1;>tr|Q9LEE0|Q9LEE0_SPIOL Enolase OS=Spinacia olera	59	4	1	1	2	2	4	2	2	2	3	3	1	1	1	1	1	1	1	1	1	1	1	1	1	1	1	1	14.4	3.8	3.8	47786	444	444;351;444;444;445;445;445;445;317;356;406;436;443;444;444;445;445;445;445;445;445;445;445;445;445;445;446;466;61;61;74;104;216;269;291;353;354;355;375;391;394;411;418;419;425;429;429;431;444;444;444;445;445;448;448;463;472;563;615	7.64	12	10	7	8	7	8	16	11	10
tr|E0D9J5|E0D9J5_9ERIC	tr|E0D9J5|E0D9J5_9ERIC	4	1	1	>tr|E0D9J5|E0D9J5_9ERIC Ribulose bisphosphate carboxylase large chain (Fragment) OS=Ardisia sp. SH-2010 PE=3 SV=1	1	4	1	1	2	2	3	4	3	3	2	2	0	0	1	1	1	1	0	0	0	0	1	1	1	1	0	0	12.3	4.5	4.5	37458	333	333	8.6								2	3
tr|E1Z349|E1Z349_CHLVA;tr|A0A0D2LPH6|A0A0D2LPH6_9CHLO;tr|A0A087SG45|A0A087SG45_AUXPR	tr|E1Z349|E1Z349_CHLVA	4;1;1	2;1;1	1;1;1	>tr|E1Z349|E1Z349_CHLVA Malate dehydrogenase OS=Chlorella variabilis GN=CHLNCDRAFT_18230 PE=3 SV=1	3	4	2	1	3	3	3	3	4	3	2	2	2	2	2	2	2	2	1	1	1	1	1	1	1	1	0	1	15.7	10.4	5.6	35411	338	338;118;313	12.6
tr|G5DXC8|G5DXC8_SILLA;tr|K4CFR0|K4CFR0_SOLLC;tr|G5DXC9|G5DXC9_SILLA;tr|M1AJV5|M1AJV5_SOLTU;tr|A0A0V0IW97|A0A0V0IW97_SOLCH;tr|A0A061E582|A0A061E582_THECC;tr|A0A061E3H7|A0A061E3H7_THECC;tr|A0A072UXV8|A0A072UXV8_MEDTR;tr|A0A061E578|A0A061E578_THECC;tr|A0A059A0P1|A0A059A0P1_EUCGR;tr|A0A0L9V5B1|A0A0L9V5B1_PHAAN;tr|A0A0S3SBG6|A0A0S3SBG6_PHAAN;tr|V7AGN7|V7AGN7_PHAVU;tr|I1LS70|I1LS70_SOYBN;tr|I1KEY6|I1K…	tr|G5DXC8|G5DXC8_SILLA;tr|K4CFR0|K4CFR0_SOLLC;tr|G5DXC9|G5DXC9_SILLA;tr|M1AJV5|M1AJV5_SOLTU;tr|A0A0V0IW97|A0A0V0IW97_SOLCH;tr|A0A061E582|A0A061E582_THECC;tr|A0A061E3H7|A0A061E3H7_THECC;tr|A0A072UXV8|A0A072UXV8_MEDTR;tr|A0A061E578|A0A061E578_THECC;tr|A0A059A0P1|A0A059A0P1_EUCGR;tr|A0A0L9V5B1|A0A0L9V5B1_PHAAN;tr|A0A0S3SBG6|A0A0S3SBG6_PHAAN;tr|V7AGN7|V7AGN7_PHAVU;tr|I1LS70|I1LS70_SOYBN;tr|I1KEY6|I1K…	4;3;3;3;3;2;2;2;2;2;2;2;2;2;2;2;2;2;2;2;2;2;2;2;1;1;1;1;1;1;1;1;1;1;1;1;1;1;1;1;1;1;1;1;1;1;1;1;1;1;1;1;1;1;1;1;1;1;1;1;1;1;1;1;1;1;1;1;1;1;1;1;1;1;1;1;1;1;1;1;1;1;1;1;1;1;1;1;1;1;1;1;1;1;1;1;1;1;1;1;1;1;1;1;1;1;1;1;1;1;1;1;1;1;1;1;1;1;1;1;1;1;1;1;1;1;1;1;1;1;1;1;1;1;1;1;1;1;1;1;1;1;1;1;1;1;1;1;1	4;3;3;3;3;2;2;2;2;2;2;2;2;2;2;2;2;2;2;2;2;2;2;2;1;1;1;1;1;1;1;1;1;1;1;1;1;1;1;1;1;1;1;1;1;1;1;1;1;1;1;1;1;1;1;1;1;1;1;1;1;1;1;1;1;1;1;1;1;1;1;1;1;1;1;1;1;1;1;1;1;1;1;1;1;1;1;1;1;1;1;1;1;1;1;1;1;1;1;1;1;1;1;1;1;1;1;1;1;1;1;1;1;1;1;1;1;1;1;1;1;1;1;1;1;1;1;1;1;1;1;1;1;1;1;1;1;1;1;1;1;1;1;1;1;1;1;1;1	3;2;2;2;2;1;1;1;1;1;1;1;1;1;1;1;1;1;1;1;1;1;1;1;0;1;0;1;1;1;1;1;1;1;1;1;1;1;0;0;0;0;0;0;1;0;0;0;0;0;1;0;0;0;0;1;0;0;0;0;0;0;0;0;0;0;0;0;0;0;0;0;0;0;0;0;0;0;0;0;0;0;0;0;0;1;0;0;0;0;0;0;0;0;0;0;0;0;0;0;0;0;0;0;0;0;0;0;0;0;0;0;0;0;0;0;0;0;0;0;0;0;0;0;0;0;0;1;0;0;0;0;1;0;0;0;0;0;0;0;0;0;0;0;0;0;0;0;0	>tr|G5DXC8|G5DXC8_SILLA 26S proteasome regulatory subunit N1 (Fragment) OS=Silene latifolia PE=2 SV=1;>tr|K4CFR0|K4CFR0_SOLLC Uncharacterized protein OS=Solanum lycopersicum PE=4 SV=1;>tr|G5DXC9|G5DXC9_SILLA 26S proteasome regulatory subunit N1 (Fragment)	149	4	4	3	0	0	1	1	2	3	0	0	0	0	1	1	2	3	0	0	0	0	1	1	2	2	0	0	6.9	6.9	5.8	97137	886	886;822;886;896;896;735;759;767;769;769;801;884;885;885;885;885;885;885;885;886;889;890;892;894;61;123;124;124;124;124;124;124;124;124;124;124;124;124;186;238;248;292;309;420;591;648;667;680;704;704;712;725;729;731;731;744;751;752;754;757;768;776;779;779;781;781;784;786;795;799;799;802;804;805;805;806;808;808;809;813;817;820;822;822;826;826;827;833;838;848;850;851;852;863;865;868;874;877;878;878;…	3.25	1	1	1	5
tr|G7JYY8|G7JYY8_MEDTR;tr|G7JYY7|G7JYY7_MEDTR;tr|I3SPL4|I3SPL4_LOTJA	tr|G7JYY8|G7JYY8_MEDTR;tr|G7JYY7|G7JYY7_MEDTR;tr|I3SPL4|I3SPL4_LOTJA	4;4;3	2;2;2	1;1;1	>tr|G7JYY8|G7JYY8_MEDTR Glutamate-glyoxylate aminotransferase OS=Medicago truncatula GN=MTR_5g033230 PE=4 SV=1;>tr|G7JYY7|G7JYY7_MEDTR Glutamate-glyoxylate aminotransferase OS=Medicago truncatula GN=MTR_5g033230 PE=4 SV=1;>tr|I3SPL4|I3SPL4_LOTJA Uncharacte	3	4	2	1	0	0	4	4	4	4	1	0	0	0	2	2	2	2	0	0	0	0	1	1	1	1	0	0	14.1	5.9	1.9	53111	474	474;481;305	5.03	5	5	2	3	2			6	5
tr|G7LB82|G7LB82_MEDTR;tr|B7FJB6|B7FJB6_MEDTR	tr|G7LB82|G7LB82_MEDTR;tr|B7FJB6|B7FJB6_MEDTR	4;3	1;1	1;1	>tr|G7LB82|G7LB82_MEDTR Proteasome subunit alpha type OS=Medicago truncatula GN=MTR_8g075320 PE=2 SV=1;>tr|B7FJB6|B7FJB6_MEDTR Proteasome subunit alpha type OS=Medicago truncatula PE=2 SV=1	2	4	1	1	4	3	3	3	4	4	3	3	1	1	1	1	1	1	1	1	1	1	1	1	1	1	1	1	18.1	4.4	4.4	27111	249	249;174	14.2
tr|G8FQI4|G8FQI4_TOBAC	tr|G8FQI4|G8FQI4_TOBAC	4	1	1	>tr|G8FQI4|G8FQI4_TOBAC S-adenosyl-L-methionine synthase (Fragment) OS=Nicotiana tabacum PE=2 SV=1	1	4	1	1	4	1	2	2	2	2	3	3	1	0	0	0	0	0	1	1	1	0	0	0	0	0	1	1	11.7	3.3	3.3	33341	307	307	7.67							1	2
tr|H2DZH6|H2DZH6_9CARY;tr|A0A096PXR7|A0A096PXR7_MAIZE;tr|C5Z5Z4|C5Z5Z4_SORBI;tr|B4FS55|B4FS55_MAIZE;tr|B7U796|B7U796_9CARY;tr|A0A0J8BTY6|A0A0J8BTY6_BETVU;sp|Q6UBI3|PERQ_SUASA	tr|H2DZH6|H2DZH6_9CARY;tr|A0A096PXR7|A0A096PXR7_MAIZE;tr|C5Z5Z4|C5Z5Z4_SORBI;tr|B4FS55|B4FS55_MAIZE	4;2;2;2;1;1;1	4;2;2;2;1;1;1	3;2;2;2;0;0;0	>tr|H2DZH6|H2DZH6_9CARY Peroxiredoxin Q OS=Haloxylon ammodendron GN=PrXQ PE=2 SV=1;>tr|A0A096PXR7|A0A096PXR7_MAIZE Uncharacterized protein OS=Zea mays GN=LOC100283690 PE=4 SV=1;>tr|C5Z5Z4|C5Z5Z4_SORBI Uncharacterized protein OS=Sorghum bicolor GN=SORBI_010	7	4	4	3	2	2	3	4	2	2	0	1	2	2	3	4	2	2	0	1	1	1	2	3	1	1	0	1	12.4	12.4	7.3	24.11	218	218;175;212;218;214;214;214	18
tr|H9BEW0|H9BEW0_SALMI	tr|H9BEW0|H9BEW0_SALMI	4	4	2	>tr|H9BEW0|H9BEW0_SALMI Caffeoyl CoA O-methyltransferase OS=Salvia miltiorrhiza GN=CCoAOMT PE=4 SV=1	1	4	4	2	2	2	3	3	2	2	1	2	2	2	3	3	2	2	1	2	1	0	1	2	1	1	0	0	16.6	16.6	11.7	27642	247	247	13.7
tr|I2FKY6|I2FKY6_9CARY;tr|I2FKY5|I2FKY5_9CARY;tr|I2FKY7|I2FKY7_9CARY;tr|A0A075J595|A0A075J595_9CARY	tr|I2FKY6|I2FKY6_9CARY;tr|I2FKY5|I2FKY5_9CARY;tr|I2FKY7|I2FKY7_9CARY	4;4;4;1	2;2;2;1	1;1;1;1	>tr|I2FKY6|I2FKY6_9CARY Phosphoenolpyruvate carboxylase (Fragment) OS=Mollugo cerviana GN=ppc-1 PE=4 SV=1;>tr|I2FKY5|I2FKY5_9CARY Phosphoenolpyruvate carboxylase (Fragment) OS=Mollugo cerviana GN=ppc-1 PE=4 SV=1;>tr|I2FKY7|I2FKY7_9CARY Phosphoenolpyruvate	4	4	2	1	3	3	3	4	4	4	4	4	2	2	2	2	2	2	2	2	1	1	1	1	1	1	1	1	13	7	2.6	56913	501	501;502;521;188	2.7	15	14	10	18	1	2
tr|I6NPG2|I6NPG2_9MAGN;tr|A0A0P0VBL9|A0A0P0VBL9_ORYSJ	tr|I6NPG2|I6NPG2_9MAGN;tr|A0A0P0VBL9|A0A0P0VBL9_ORYSJ	4;3	1;1	1;1	>tr|I6NPG2|I6NPG2_9MAGN Ribulose bisphosphate carboxylase large chain (Fragment) OS=Trithuria bibracteata GN=rbcL PE=3 SV=1;>tr|A0A0P0VBL9|A0A0P0VBL9_ORYSJ Os01g0899425 protein (Fragment) OS=Oryza sativa subsp. japonica GN=Os01g0899425 PE=4 SV=1	2	4	1	1	3	3	3	4	3	3	3	3	1	1	1	1	1	1	1	1	1	1	1	1	1	1	1	1	16.9	7.1	7.1	29656	267	267;106	8.68	6	6	4	7	5	3	8	8	7
tr|I6VHF6|I6VHF6_9LAMI	tr|I6VHF6|I6VHF6_9LAMI	4	1	1	>tr|I6VHF6|I6VHF6_9LAMI Glyceraldehyde 3-phosphate dehydrogenase (Fragment) OS=Micromeria graeca GN=GAPDH PE=4 SV=1	1	4	1	1	4	4	3	4	4	4	4	4	1	1	0	1	1	1	1	1	1	1	0	1	1	1	1	1	39.7	22.3	22.3	12902	121	121	10.8
tr|I7A641|I7A641_CORFO	tr|I7A641|I7A641_CORFO	4	1	1	>tr|I7A641|I7A641_CORFO GAPC (Fragment) OS=Cornus florida PE=4 SV=1	1	4	1	1	4	4	4	4	4	4	4	4	1	1	1	1	1	1	1	1	1	1	1	1	1	1	1	1	33.8	13.4	13.4	21278	201	201	9.67								2
tr|M0ZVM8|M0ZVM8_SOLTU;tr|K4BAW0|K4BAW0_SOLLC;tr|M0ZVM9|M0ZVM9_SOLTU;tr|A0A0V0HZU0|A0A0V0HZU0_SOLCH	tr|M0ZVM8|M0ZVM8_SOLTU;tr|K4BAW0|K4BAW0_SOLLC;tr|M0ZVM9|M0ZVM9_SOLTU;tr|A0A0V0HZU0|A0A0V0HZU0_SOLCH	4;4;4;3	1;1;1;1	1;1;1;1	>tr|M0ZVM8|M0ZVM8_SOLTU Uncharacterized protein OS=Solanum tuberosum GN=PGSC0003DMG400003548 PE=4 SV=1;>tr|K4BAW0|K4BAW0_SOLLC Fructose-bisphosphate aldolase OS=Solanum lycopersicum PE=3 SV=1;>tr|M0ZVM9|M0ZVM9_SOLTU Fructose-bisphosphate aldolase OS=Solanu	4	4	1	1	3	2	4	3	3	4	1	1	1	1	1	0	1	1	0	1	1	1	1	0	1	1	0	1	18.3	3.9	3.9	35898	334	334;392;395;377	11.8
tr|K4BXN9|K4BXN9_SOLLC;tr|B8A158|B8A158_MAIZE;tr|A0A0V0ITK9|A0A0V0ITK9_SOLCH;tr|M7YUX6|M7YUX6_TRIUA;tr|A0A0D9X953|A0A0D9X953_9ORYZ;tr|A0A096U7A7|A0A096U7A7_MAIZE;tr|A0A0E0LW75|A0A0E0LW75_ORYPU;tr|K3ZQY6|K3ZQY6_SETIT;tr|A0A0D3H1K6|A0A0D3H1K6_9ORYZ;tr|F2DY59|F2DY59_HORVD;tr|A0A0Q3ESY6|A0A0Q3ESY6_BRADI;tr|Q43638|Q43638_SECCE;tr|I1I838|I1I838_BRADI;tr|K3ZQW0|K3ZQW0_SETIT;tr|Q6ZCV7|Q6ZCV7_ORYSJ;tr|I1Q…	tr|K4BXN9|K4BXN9_SOLLC;tr|B8A158|B8A158_MAIZE;tr|A0A0V0ITK9|A0A0V0ITK9_SOLCH;tr|M7YUX6|M7YUX6_TRIUA;tr|A0A0D9X953|A0A0D9X953_9ORYZ;tr|A0A096U7A7|A0A096U7A7_MAIZE;tr|A0A0E0LW75|A0A0E0LW75_ORYPU;tr|K3ZQY6|K3ZQY6_SETIT;tr|A0A0D3H1K6|A0A0D3H1K6_9ORYZ;tr|F2DY59|F2DY59_HORVD;tr|A0A0Q3ESY6|A0A0Q3ESY6_BRADI;tr|Q43638|Q43638_SECCE;tr|I1I838|I1I838_BRADI;tr|K3ZQW0|K3ZQW0_SETIT;tr|Q6ZCV7|Q6ZCV7_ORYSJ;tr|I1Q…	4;3;3;3;3;3;3;3;3;3;3;3;3;3;3;3;3;3;3;3;3;3;3;3;3;3;3;3;3;3;3;3;2;2;2;2;2;2;2;2;2;2	4;3;3;3;3;3;3;3;3;3;3;3;3;3;3;3;3;3;3;3;3;3;3;3;3;3;3;3;3;3;3;3;2;2;2;2;2;2;2;2;2;2	1;0;1;0;0;0;0;0;0;0;0;0;0;0;0;0;0;0;0;0;0;0;0;0;0;0;0;0;1;0;0;0;0;0;0;0;1;0;0;0;0;0	>tr|K4BXN9|K4BXN9_SOLLC Uncharacterized protein OS=Solanum lycopersicum PE=3 SV=1;>tr|B8A158|B8A158_MAIZE Uncharacterized protein OS=Zea mays GN=LOC100279992 PE=2 SV=1;>tr|A0A0V0ITK9|A0A0V0ITK9_SOLCH Putative endoplasmin-like OS=Solanum chacoense PE=4 SV=1	42	4	4	1	3	2	4	3	3	4	1	1	3	2	4	3	3	4	1	1	1	0	1	1	1	1	0	0	7.8	7.8	2.5	89727	787	787;464;633;725;735;758;764;769;776;779;779;781;783;784;785;785;785;785;786;788;788;791;791;792;793;794;794;794;797;1161;1163;1228;787;789;791;792;793;793;793;797;809;836	4.31	7	5	14	21	9	10	2	1
tr|K4CVI4|K4CVI4_SOLLC;tr|Q9FS27|Q9FS27_SOLTU;tr|M1D5N3|M1D5N3_SOLTU;tr|M1D5N1|M1D5N1_SOLTU;tr|Q6STL6|Q6STL6_NICPL;sp|O81154|CYSK_SOLTU;tr|S5ZIN5|S5ZIN5_NICAT;tr|Q3LAG5|Q3LAG5_TOBAC;tr|G7I7E9|G7I7E9_MEDTR;tr|B9RTR4|B9RTR4_RICCO;tr|A5AFH5|A5AFH5_VITVI;tr|A0A151QSJ5|A0A151QSJ5_CAJCA;tr|A0A059B3Y0|A0A059B3Y0_EUCGR;tr|F6HTU8|F6HTU8_VITVI	tr|K4CVI4|K4CVI4_SOLLC;tr|Q9FS27|Q9FS27_SOLTU;tr|M1D5N3|M1D5N3_SOLTU;tr|M1D5N1|M1D5N1_SOLTU;tr|Q6STL6|Q6STL6_NICPL;sp|O81154|CYSK_SOLTU;tr|S5ZIN5|S5ZIN5_NICAT;tr|Q3LAG5|Q3LAG5_TOBAC;tr|G7I7E9|G7I7E9_MEDTR;tr|B9RTR4|B9RTR4_RICCO;tr|A5AFH5|A5AFH5_VITVI;tr|A0A151QSJ5|A0A151QSJ5_CAJCA;tr|A0A059B3Y0|A0A059B3Y0_EUCGR;tr|F6HTU8|F6HTU8_VITVI	4;3;3;2;2;2;2;2;2;2;2;2;2;2	4;3;3;2;2;2;2;2;2;2;2;2;2;2	2;2;2;2;0;2;0;0;0;0;0;0;0;0	>tr|K4CVI4|K4CVI4_SOLLC Cysteine synthase OS=Solanum lycopersicum PE=3 SV=1;>tr|Q9FS27|Q9FS27_SOLTU Cytosolic cysteine synthase OS=Solanum tuberosum GN=PCS-1 PE=2 SV=1;>tr|M1D5N3|M1D5N3_SOLTU Cysteine synthase OS=Solanum tuberosum GN=PGSC0003DMG400032264 P	14	4	4	2	4	0	2	2	3	2	1	1	4	0	2	2	3	2	1	1	2	0	1	1	2	1	1	1	11.4	11.4	3.7	34242	325	325;325;325;69;323;325;325;325;325;325;325;325;325;701	12.9
tr|M1AE64|M1AE64_SOLTU;tr|K4DA71|K4DA71_SOLLC	tr|M1AE64|M1AE64_SOLTU;tr|K4DA71|K4DA71_SOLLC	4;4	4;4	2;2	>tr|M1AE64|M1AE64_SOLTU Proteasome subunit beta type OS=Solanum tuberosum GN=PGSC0003DMG400008067 PE=3 SV=1;>tr|K4DA71|K4DA71_SOLLC Proteasome subunit beta type OS=Solanum lycopersicum PE=3 SV=1	2	4	4	2	2	4	3	3	3	2	1	2	2	4	3	3	3	2	1	2	0	2	1	1	2	2	0	1	14.7	14.7	8.2	27628	245	245;245	15.2
tr|K7AEM7|K7AEM7_PHLPR;tr|K7AK69|K7AK69_PHLPR;tr|K6Z711|K6Z711_PHLPR;tr|K7AJJ8|K7AJJ8_PHLPR;tr|K7B041|K7B041_PHLPR;tr|K7AFC8|K7AFC8_PHLPR;tr|K7AKT6|K7AKT6_PHLPR;tr|K7AKA2|K7AKA2_PHLPR;tr|K7AFE1|K7AFE1_PHLPR;tr|H6BDP1|H6BDP1_LOLPR	tr|K7AEM7|K7AEM7_PHLPR;tr|K7AK69|K7AK69_PHLPR;tr|K6Z711|K6Z711_PHLPR;tr|K7AJJ8|K7AJJ8_PHLPR;tr|K7B041|K7B041_PHLPR;tr|K7AFC8|K7AFC8_PHLPR;tr|K7AKT6|K7AKT6_PHLPR;tr|K7AKA2|K7AKA2_PHLPR;tr|K7AFE1|K7AFE1_PHLPR;tr|H6BDP1|H6BDP1_LOLPR	4;4;4;4;4;4;4;4;4;3	3;3;3;3;3;3;3;3;3;3	3;3;3;3;3;3;3;3;3;3	>tr|K7AEM7|K7AEM7_PHLPR Uncharacterized protein (Fragment) OS=Phleum pratense PE=2 SV=1;>tr|K7AK69|K7AK69_PHLPR Uncharacterized protein (Fragment) OS=Phleum pratense PE=2 SV=1;>tr|K6Z711|K6Z711_PHLPR Uncharacterized protein (Fragment) OS=Phleum pratense PE	10	4	3	3	1	2	3	2	3	3	0	0	1	2	3	2	2	2	0	0	1	2	3	2	2	2	0	0	23	12.9	12.9	19676	178	178;185;204;237;238;238;344;455;473;107	8.36	1			8	1
tr|K8E8Q4|K8E8Q4_9CHLO	tr|K8E8Q4|K8E8Q4_9CHLO	4	1	1	>tr|K8E8Q4|K8E8Q4_9CHLO Tubulin beta chain OS=Bathycoccus prasinos GN=Bathy01g02140 PE=3 SV=1	1	4	1	1	3	4	3	3	4	3	3	3	1	1	0	0	1	0	0	0	1	1	0	0	1	0	0	0	10.8	3.4	3.4	49897	445	445	7.33							2	1
tr|M0TUI6|M0TUI6_MUSAM;tr|A0A059D1J2|A0A059D1J2_EUCGR;tr|A0A0D2RJC5|A0A0D2RJC5_GOSRA;tr|A0A059D1Y2|A0A059D1Y2_EUCGR;tr|U5D3F5|U5D3F5_AMBTC;tr|A0A0D2QQG9|A0A0D2QQG9_GOSRA;tr|Q7X7H3|Q7X7H3_ORYSJ;tr|Q01IU7|Q01IU7_ORYSA;tr|J3LZ50|J3LZ50_ORYBR;tr|I1PMI9|I1PMI9_ORYGL;tr|B8AVV2|B8AVV2_ORYSI;tr|G7KSE8|G7KSE8_MEDTR;tr|B7FJ10|B7FJ10_MEDTR;tr|A0A0E0KS68|A0A0E0KS68_ORYPU;tr|A0A0J8CMF9|A0A0J8CMF9_BETVU;tr|A0A…	tr|M0TUI6|M0TUI6_MUSAM;tr|A0A059D1J2|A0A059D1J2_EUCGR;tr|A0A0D2RJC5|A0A0D2RJC5_GOSRA;tr|A0A059D1Y2|A0A059D1Y2_EUCGR;tr|U5D3F5|U5D3F5_AMBTC;tr|A0A0D2QQG9|A0A0D2QQG9_GOSRA;tr|Q7X7H3|Q7X7H3_ORYSJ;tr|Q01IU7|Q01IU7_ORYSA;tr|J3LZ50|J3LZ50_ORYBR;tr|I1PMI9|I1PMI9_ORYGL;tr|B8AVV2|B8AVV2_ORYSI;tr|G7KSE8|G7KSE8_MEDTR;tr|B7FJ10|B7FJ10_MEDTR;tr|A0A0E0KS68|A0A0E0KS68_ORYPU;tr|A0A0J8CMF9|A0A0J8CMF9_BETVU;tr|A0A…	4;3;3;3;3;3;3;3;3;3;3;3;3;3;3;3;3;3;3;3;3;3;3;2;2;2;2;2;2;2;2;2;2;2;2;2;2;2;2;2;2;2;2;2;2;2;2;2;2;2;1;1	4;3;3;3;3;3;3;3;3;3;3;3;3;3;3;3;3;3;3;3;3;3;3;2;2;2;2;2;2;2;2;2;2;2;2;2;2;2;2;2;2;2;2;2;2;2;2;2;2;2;1;1	2;1;1;1;1;1;1;1;1;1;1;1;1;1;1;1;1;1;1;1;1;1;1;1;1;1;1;1;1;1;1;1;1;1;1;1;1;1;1;1;1;1;1;1;1;1;1;1;1;1;1;1	>tr|M0TUI6|M0TUI6_MUSAM Phosphoglycolate phosphatase OS=Musa acuminata subsp. malaccensis PE=3 SV=1;>tr|A0A059D1J2|A0A059D1J2_EUCGR Uncharacterized protein OS=Eucalyptus grandis GN=EUGRSUZ_B01439 PE=4 SV=1;>tr|A0A0D2RJC5|A0A0D2RJC5_GOSRA Phosphoglycolate p	52	4	4	2	2	2	1	2	3	2	2	3	2	2	1	2	3	2	2	3	1	1	1	1	1	1	1	1	17.8	17.8	10.9	33237	303	303;237;264;306;310;323;365;365;365;365;365;367;367;367;369;372;372;372;372;376;377;382;384;257;287;290;292;299;301;306;334;336;348;356;359;359;359;363;366;366;366;367;367;369;371;371;376;376;384;392;159;376	13
tr|M1AC27|M1AC27_SOLTU;tr|M1AC28|M1AC28_SOLTU;tr|K4CKH7|K4CKH7_SOLLC;tr|Q38JG7|Q38JG7_SOLTU	tr|M1AC27|M1AC27_SOLTU;tr|M1AC28|M1AC28_SOLTU;tr|K4CKH7|K4CKH7_SOLLC;tr|Q38JG7|Q38JG7_SOLTU	4;3;3;2	1;1;1;1	1;1;1;1	>tr|M1AC27|M1AC27_SOLTU Uncharacterized protein OS=Solanum tuberosum GN=PGSC0003DMG400007514 PE=4 SV=1;>tr|M1AC28|M1AC28_SOLTU Uncharacterized protein OS=Solanum tuberosum GN=PGSC0003DMG400007514 PE=4 SV=1;>tr|K4CKH7|K4CKH7_SOLLC Uncharacterized protein OS	4	4	1	1	2	1	4	4	4	4	3	3	0	0	1	1	1	1	0	0	0	0	1	1	1	1	0	0	16.6	8.2	8.2	40448	368	368;182;379;139	7.67	1	1	2
tr|M1UZC6|M1UZC6_9CHLO	tr|M1UZC6|M1UZC6_9CHLO	4	1	1	>tr|M1UZC6|M1UZC6_9CHLO Ribulose-1,5-bisphosphate carboxylase oxygenase large subunit (Fragment) OS=uncultured Dunaliella sp. GN=cbbL PE=4 SV=1	1	4	1	1	3	3	3	4	3	3	3	2	1	1	1	1	1	1	1	0	1	1	1	1	1	1	1	0	22.6	11.5	11.5	26016	234	234	8		3					3	6	4
tr|M5WFI9|M5WFI9_PRUPE	tr|M5WFI9|M5WFI9_PRUPE	4	1	1	>tr|M5WFI9|M5WFI9_PRUPE Tubulin alpha chain OS=Prunus persica GN=PRUPE_ppa005649mg PE=3 SV=1	1	4	1	1	1	1	4	3	2	3	1	2	1	1	1	1	0	0	0	0	1	1	1	1	0	0	0	0	14.7	4	4	49416	449	449	9								2	1
tr|W9S0E7|W9S0E7_9ROSA;tr|M5XCF1|M5XCF1_PRUPE;tr|A0A0K9P3G1|A0A0K9P3G1_ZOSMR;tr|Q93WZ4|Q93WZ4_PRUPE;tr|A0A0K9PXM8|A0A0K9PXM8_ZOSMR;tr|A0A0K9PF35|A0A0K9PF35_ZOSMR;tr|A0A0K9PAS3|A0A0K9PAS3_ZOSMR;tr|A0A0K9P250|A0A0K9P250_ZOSMR	tr|W9S0E7|W9S0E7_9ROSA;tr|M5XCF1|M5XCF1_PRUPE;tr|A0A0K9P3G1|A0A0K9P3G1_ZOSMR;tr|Q93WZ4|Q93WZ4_PRUPE	4;4;3;3;1;1;1;1	1;1;1;1;1;1;1;1	1;1;1;1;1;1;1;1	>tr|W9S0E7|W9S0E7_9ROSA Proteasome subunit beta type OS=Morus notabilis GN=L484_005460 PE=3 SV=1;>tr|M5XCF1|M5XCF1_PRUPE Proteasome subunit beta type OS=Prunus persica GN=PRUPE_ppa009896mg PE=3 SV=1;>tr|A0A0K9P3G1|A0A0K9P3G1_ZOSMR Proteasome subunit beta t	8	4	1	1	4	4	3	4	2	3	4	4	1	1	1	1	1	1	1	1	1	1	1	1	1	1	1	1	26.1	7	7	29158	272	272;272;135;201;118;118;213;214	15.1								1
tr|O49081|O49081_FRIAG;tr|S8EAI9|S8EAI9_9LAMI;tr|A0A0D2RK08|A0A0D2RK08_GOSRA;tr|A0A0D2S381|A0A0D2S381_GOSRA;tr|A0A199VIB7|A0A199VIB7_ANACO;tr|A0A0B0MXF1|A0A0B0MXF1_GOSAR;tr|M0TMT0|M0TMT0_MUSAM;tr|A0A0D2V6L6|A0A0D2V6L6_GOSRA;tr|A0A0D2VZG1|A0A0D2VZG1_GOSRA;tr|K7LT03|K7LT03_SOYBN;tr|I1LJF6|I1LJF6_SOYBN;tr|C6T9Q7|C6T9Q7_SOYBN;tr|A0A0D2V5E5|A0A0D2V5E5_GOSRA;tr|A0A0D2PY01|A0A0D2PY01_GOSRA;tr|A0A0B2S3F6…	tr|O49081|O49081_FRIAG;tr|S8EAI9|S8EAI9_9LAMI;tr|A0A0D2RK08|A0A0D2RK08_GOSRA;tr|A0A0D2S381|A0A0D2S381_GOSRA;tr|A0A199VIB7|A0A199VIB7_ANACO;tr|A0A0B0MXF1|A0A0B0MXF1_GOSAR;tr|M0TMT0|M0TMT0_MUSAM;tr|A0A0D2V6L6|A0A0D2V6L6_GOSRA;tr|A0A0D2VZG1|A0A0D2VZG1_GOSRA;tr|K7LT03|K7LT03_SOYBN;tr|I1LJF6|I1LJF6_SOYBN;tr|C6T9Q7|C6T9Q7_SOYBN;tr|A0A0D2V5E5|A0A0D2V5E5_GOSRA;tr|A0A0D2PY01|A0A0D2PY01_GOSRA;tr|A0A0B2S3F6…	4;2;2;2;2;2;2;2;2;2;2;2;2;2;2;2;2;2;2;2;2;2;2;1;1;1;1;1;1	4;2;2;2;2;2;2;2;2;2;2;2;2;2;2;2;2;2;2;2;2;2;2;1;1;1;1;1;1	2;0;0;0;0;0;0;0;0;0;0;0;0;0;0;0;0;0;0;0;0;0;0;0;0;0;0;0;0	>tr|O49081|O49081_FRIAG ATP-dependent Clp protease proteolytic subunit OS=Fritillaria agrestis GN=clpP PE=2 SV=1;>tr|S8EAI9|S8EAI9_9LAMI ATP-dependent Clp protease proteolytic subunit (Fragment) OS=Genlisea aurea GN=M569_01898 PE=3 SV=1;>tr|A0A0D2RK08|A0A0	29	4	4	2	1	1	3	2	4	2	0	1	1	1	3	2	4	2	0	1	0	1	2	2	2	1	0	0	23.2	23.2	9.4	28995	267	267;143;238;241;245;265;266;269;272;273;273;273;273;273;273;273;273;274;274;276;285;296;333;202;237;242;273;274;274	16.8
tr|Q06AM6|Q06AM6_9CARY;tr|A0A0N9Q6U5|A0A0N9Q6U5_9GENT	tr|Q06AM6|Q06AM6_9CARY;tr|A0A0N9Q6U5|A0A0N9Q6U5_9GENT	4;2	2;1	1;0	>tr|Q06AM6|Q06AM6_9CARY Glyceraldehyde-3-phosphate dehydrogenase OS=Knorringia sibirica GN=GAPDH PE=2 SV=1;>tr|A0A0N9Q6U5|A0A0N9Q6U5_9GENT Glyceraldehyde 3-phosphate dehydrogenase (Fragment) OS=Matelea reticulata GN=gapC PE=4 SV=1	2	4	2	1	4	4	4	4	3	4	4	4	2	2	2	2	1	2	2	2	1	1	1	1	0	1	1	1	14.8	6.5	6.5	36672	337	337;200	12.1				1
tr|Q37343|Q37343_HORLE	tr|Q37343|Q37343_HORLE	4	1	1	>tr|Q37343|Q37343_HORLE Ribulose bisphosphate carboxylase large chain OS=Hordeum lechleri GN=rbcL PE=3 SV=1	1	4	1	1	4	4	4	3	3	3	4	4	1	1	1	0	0	0	1	1	1	1	1	0	0	0	1	1	8.2	2.1	2.1	52615	476	476	8.2							2		3
tr|Q5K3E1|Q5K3E1_9POAL	tr|Q5K3E1|Q5K3E1_9POAL	4	1	1	>tr|Q5K3E1|Q5K3E1_9POAL Ribulose bisphosphate carboxylase large chain (Fragment) OS=Fargesia dracocephala GN=rbcL PE=3 SV=1	1	4	1	1	4	4	4	4	4	4	4	4	1	1	1	1	1	1	1	1	1	1	1	1	1	1	1	1	11.9	5.6	5.6	51407	464	464	6.35	1	1	1	4			3	6	4
tr|Q76KL0|Q76KL0_9CHLO;tr|Q76KK9|Q76KK9_9CHLO;tr|Q76KK8|Q76KK8_9CHLO;tr|Q76KK7|Q76KK7_9CHLO	tr|Q76KL0|Q76KL0_9CHLO;tr|Q76KK9|Q76KK9_9CHLO;tr|Q76KK8|Q76KK8_9CHLO;tr|Q76KK7|Q76KK7_9CHLO	4;4;4;2	1;1;1;1	1;1;1;1	>tr|Q76KL0|Q76KL0_9CHLO Ribulose-1,5-bisphosphate carboxylase/oxygenase large subunit (Fragment) OS=Blidingia minima GN=rbcL PE=4 SV=1;>tr|Q76KK9|Q76KK9_9CHLO Ribulose-1,5-bisphosphate carboxylase/oxygenase large subunit (Fragment) OS=Blidingia minima GN=r	4	4	1	1	4	3	3	2	3	3	2	2	1	1	1	1	1	1	1	1	1	1	1	1	1	1	1	1	22.8	6.5	6.5	19971	184	184;184;184;184	5.19	11	5	1	2	2	3	2	6	6
tr|Q8RU73|Q8RU73_SPIOL	tr|Q8RU73|Q8RU73_SPIOL	4	1	1	>tr|Q8RU73|Q8RU73_SPIOL Chloroplast ribose-5-phosphate isomerase OS=Spinacia oleracea GN=SOVF_206770 PE=2 SV=1	1	4	1	1	4	4	2	4	3	2	1	2	1	1	0	1	1	1	0	0	1	1	0	1	1	1	0	0	14.9	4.5	4.5	30863	289	289	14.8
tr|Q8SLK3|Q8SLK3_9ERIC	tr|Q8SLK3|Q8SLK3_9ERIC	4	1	1	>tr|Q8SLK3|Q8SLK3_9ERIC Ribulose bisphosphate carboxylase large chain (Fragment) OS=Ficalhoa laurifolia GN=rbcL PE=3 SV=1	1	4	1	1	3	3	3	4	3	3	2	3	1	1	1	1	1	1	0	1	1	1	1	1	1	1	0	1	11.6	4.4	4.4	39791	363	363	8	1						3	6	5
tr|Q944C3|Q944C3_SUASA;tr|U5GEI8|U5GEI8_POPTR;tr|V4LM97|V4LM97_EUTSA;tr|Q9ARI2|Q9ARI2_AVIMR;tr|S8CHF2|S8CHF2_9LAMI;tr|M4EII1|M4EII1_BRARP;tr|M4D5S3|M4D5S3_BRARP;tr|H9BMN3|H9BMN3_HEVBR;tr|D7M2U3|D7M2U3_ARALL;tr|D2JUQ9|D2JUQ9_COFAR;tr|D2CIT5|D2CIT5_JATCU;tr|C7B9C0|C7B9C0_RICCO;tr|C3UJT4|C3UJT4_ARAAL;tr|B9T7K3|B9T7K3_RICCO;tr|B9H558|B9H558_POPTR;tr|B7U486|B7U486_BRANA;tr|A0A178UD42|A0A178UD42_ARATH;…	tr|Q944C3|Q944C3_SUASA;tr|U5GEI8|U5GEI8_POPTR;tr|V4LM97|V4LM97_EUTSA;tr|Q9ARI2|Q9ARI2_AVIMR;tr|S8CHF2|S8CHF2_9LAMI;tr|M4EII1|M4EII1_BRARP;tr|M4D5S3|M4D5S3_BRARP;tr|H9BMN3|H9BMN3_HEVBR;tr|D7M2U3|D7M2U3_ARALL;tr|D2JUQ9|D2JUQ9_COFAR;tr|D2CIT5|D2CIT5_JATCU;tr|C7B9C0|C7B9C0_RICCO;tr|C3UJT4|C3UJT4_ARAAL;tr|B9T7K3|B9T7K3_RICCO;tr|B9H558|B9H558_POPTR;tr|B7U486|B7U486_BRANA;tr|A0A178UD42|A0A178UD42_ARATH;…	4;3;3;3;3;3;3;3;3;3;3;3;3;3;3;3;3;3;3;3;3;3;3;3;3;3;3;3;3;3;3;3;3;3;2;2;2;2;2;2;2;2;2;2;2;2;2;2;2;2;2;2;2;2;2;2;2;2;2;2;2;2;2;2;2;2;2;2;2;2;2;2;2;2;2;2;2;2;2;2;2;2;2;2;2;2;2;2;2;2;2;2;2;2;2;2;2;2;2;2;2;2;2;2;2;2;2;2;2;2;2;2;2;2;2;2;2;2;2;2;2;2;2;2;2;2;2;2;2;2;2;2;2;2;2;2;2;2;2;2;2;2;2;2;2;2;2;2;2;2;2;2;2;2;1;1;1;1;1;1;1;1;1;1;1;1;1;1;1;1;1;1;1;1;1;1;1;1;1;1;1;1;1;1;1;1;1;1;1;1;1;1;1;1;1;1;1;1;1;1…	4;3;3;3;3;3;3;3;3;3;3;3;3;3;3;3;3;3;3;3;3;3;3;3;3;3;3;3;3;3;3;3;3;3;2;2;2;2;2;2;2;2;2;2;2;2;2;2;2;2;2;2;2;2;2;2;2;2;2;2;2;2;2;2;2;2;2;2;2;2;2;2;2;2;2;2;2;2;2;2;2;2;2;2;2;2;2;2;2;2;2;2;2;2;2;2;2;2;2;2;2;2;2;2;2;2;2;2;2;2;2;2;2;2;2;2;2;2;2;2;2;2;2;2;2;2;2;2;2;2;2;2;2;2;2;2;2;2;2;2;2;2;2;2;2;2;2;2;2;2;2;2;2;2;1;1;1;1;1;1;1;1;1;1;1;1;1;1;1;1;1;1;1;1;1;1;1;1;1;1;1;1;1;1;1;1;1;1;1;1;1;1;1;1;1;1;1;1;1;1…	1;0;0;0;0;0;0;0;0;0;0;0;0;0;0;0;0;0;0;0;0;0;0;0;0;0;0;0;0;0;0;0;0;0;0;0;0;0;0;0;0;0;0;0;0;0;0;0;0;0;0;0;0;0;0;0;0;0;0;0;0;0;0;0;0;0;0;0;0;0;0;0;0;0;0;0;0;0;0;0;0;0;0;0;0;0;0;0;0;0;0;0;0;0;0;0;0;0;0;0;0;0;0;0;0;0;0;0;0;0;0;0;0;0;0;0;0;0;0;0;0;0;0;0;0;0;0;0;0;0;0;0;0;0;0;0;0;0;0;0;0;0;0;0;0;0;0;0;0;0;0;0;0;0;0;0;0;0;0;0;0;0;0;0;0;0;0;0;0;0;0;0;0;0;0;0;0;0;0;0;0;0;0;0;0;0;0;0;0;0;0;0;0;0;0;0;0;0;0;0…	>tr|Q944C3|Q944C3_SUASA Myo-inositol-1-phosphate synthase OS=Suaeda salsa GN=INPS PE=2 SV=1;>tr|U5GEI8|U5GEI8_POPTR Uncharacterized protein OS=Populus trichocarpa GN=POPTR_0005s08050g PE=4 SV=1;>tr|V4LM97|V4LM97_EUTSA Uncharacterized protein OS=Eutrema sal	230	4	4	1	1	2	3	2	4	4	3	3	1	2	3	2	4	4	3	3	0	0	0	0	1	1	0	0	14.1	14.1	5.5	56665	510	510;446;489;509;510;510;510;510;510;510;510;510;510;510;510;510;510;510;510;510;510;510;510;510;510;510;510;510;510;510;510;511;511;517;264;345;364;364;381;383;388;409;428;446;446;451;455;458;475;491;494;496;496;507;509;510;510;510;510;510;510;510;510;510;510;510;510;510;510;510;510;510;510;510;510;510;510;510;510;510;510;510;510;510;510;510;510;510;510;510;510;510;510;510;510;510;510;510;510;510…	6.9	2				1	1	17	9
tr|Q95A36|Q95A36_9ROSI	tr|Q95A36|Q95A36_9ROSI	4	1	1	>tr|Q95A36|Q95A36_9ROSI Ribulose bisphosphate carboxylase large chain (Fragment) OS=Pimelea spectabilis GN=rbcL PE=3 SV=1	1	4	1	1	2	2	3	4	3	3	3	3	0	0	1	1	1	1	1	1	0	0	1	1	1	1	1	1	10	4.3	4.3	51023	462	462	9.19		2					2	2	17
tr|Q9ZQT0|Q9ZQT0_GLYEC;tr|R9ZXC5|R9ZXC5_9ROSI	tr|Q9ZQT0|Q9ZQT0_GLYEC;tr|R9ZXC5|R9ZXC5_9ROSI	4;3	1;1	1;1	>tr|Q9ZQT0|Q9ZQT0_GLYEC Actin (Fragment) OS=Glycyrrhiza echinata GN=GeACT-1 PE=2 SV=1;>tr|R9ZXC5|R9ZXC5_9ROSI Actin protein (Fragment) OS=Aleurites moluccanus GN=act PE=2 SV=1	2	4	1	1	1	3	4	3	3	4	3	3	0	1	1	1	1	1	1	1	0	1	1	1	1	1	1	1	41.9	16.8	16.8	17092	155	155;132	10
tr|R9TNE9|R9TNE9_9MARC	tr|R9TNE9|R9TNE9_9MARC	4	1	1	>tr|R9TNE9|R9TNE9_9MARC Ribulose bisphosphate carboxylase large chain (Fragment) OS=Schistochilopsis incisa GN=rbcL PE=3 SV=1	1	4	1	1	2	2	3	3	3	2	2	2	0	0	1	0	1	0	0	0	0	0	1	0	1	0	0	0	16.6	8.3	8.3	35236	314	314	8								2
tr|S8D9Q9|S8D9Q9_9LAMI;tr|A0A1B0VRJ2|A0A1B0VRJ2_9MYRT;tr|R4R0J9|R4R0J9_9SPER;tr|R4QMY3|R4QMY3_ABISA;tr|A0A1B0VRA1|A0A1B0VRA1_9MYRT;tr|A0A1B0VRC0|A0A1B0VRC0_9MYRT;tr|A0A1B0VT54|A0A1B0VT54_9MYRT;tr|A0A1B0VRD4|A0A1B0VRD4_9MYRT;tr|A0A1B0VRF6|A0A1B0VRF6_9MYRT;tr|A0A1B0VRC6|A0A1B0VRC6_9MYRT;tr|A0A1B0VT46|A0A1B0VT46_9MYRT;tr|A0A1B0VRG2|A0A1B0VRG2_9MYRT;tr|A0A1B0VRF8|A0A1B0VRF8_9MYRT;tr|A0A1B0VRF4|A0A1B0…	tr|S8D9Q9|S8D9Q9_9LAMI	4;1;1;1;1;1;1;1;1;1;1;1;1;1;1;1;1;1;1;1;1;1;1;1;1;1;1;1;1;1;1;1;1;1;1;1;1;1;1;1;1;1;1;1;1;1;1;1;1;1;1;1;1;1;1;1;1;1;1;1;1;1;1;1;1;1;1;1;1;1;1;1;1;1;1;1;1;1;1;1;1;1;1;1;1;1;1;1;1;1;1;1;1;1;1;1;1;1;1;1;1;1;1;1;1;1;1;1;1;1;1;1;1;1;1;1;1;1;1;1;1;1;1;1;1;1;1;1;1;1;1;1;1;1;1;1;1;1;1;1;1;1;1;1;1;1;1;1;1;1;1;1;1;1;1;1;1;1;1;1;1;1;1;1;1;1;1;1;1;1;1;1;1;1;1;1;1;1;1;1;1;1;1;1;1;1;1;1;1;1;1;1;1;1;1;1;1;1;1;1…	1;1;1;1;1;1;1;1;1;1;1;1;1;1;1;1;1;1;1;1;1;1;1;1;1;1;1;1;1;1;1;1;1;1;1;1;1;1;1;1;1;1;1;1;1;1;1;1;1;1;1;1;1;1;1;1;1;1;1;1;1;1;1;1;1;1;1;1;1;1;1;1;1;1;1;1;1;1;1;1;1;1;1;1;1;1;1;1;1;1;1;1;1;1;1;1;1;1;1;1;1;1;1;1;1;1;1;1;1;1;1;1;1;1;1;1;1;1;1;1;1;1;1;1;1;1;1;1;1;1;1;1;1;1;1;1;1;1;1;1;1;1;1;1;1;1;1;1;1;1;1;1;1;1;1;1;1;1;1;1;1;1;1;1;1;1;1;1;1;1;1;1;1;1;1;1;1;1;1;1;1;1;1;1;1;1;1;1;1;1;1;1;1;1;1;1;1;1;1;1…	1;1;1;1;1;1;1;1;1;1;1;1;1;1;1;1;1;1;1;1;1;1;1;1;1;1;1;1;1;1;1;1;1;1;1;1;1;1;1;1;1;1;1;1;1;1;1;1;1;1;1;1;1;1;1;1;1;1;1;1;1;1;1;1;1;1;1;1;1;1;1;1;1;1;1;1;1;1;1;1;1;1;1;1;1;1;1;1;1;1;1;1;1;1;1;1;1;1;1;1;1;1;1;1;1;1;1;1;1;1;1;1;1;1;1;1;1;1;1;1;1;1;1;1;1;1;1;1;1;1;1;1;1;1;1;1;1;1;1;1;1;1;1;1;1;1;1;1;1;1;1;1;1;1;1;1;1;1;1;1;1;1;1;1;1;1;1;1;1;1;1;1;1;1;1;1;1;1;1;1;1;1;1;1;1;1;1;1;1;1;1;1;1;1;1;1;1;1;1;1…	>tr|S8D9Q9|S8D9Q9_9LAMI Uncharacterized protein (Fragment) OS=Genlisea aurea GN=M569_00481 PE=4 SV=1	734	4	1	1	3	3	4	4	3	4	4	3	0	0	1	1	0	1	1	0	0	0	1	1	0	1	1	0	5.3	1.3	1.3	79953	717	717;26;30;30;32;33;35;35;36;36;37;37;37;37;37;37;37;37;37;37;37;37;37;37;37;37;37;37;37;37;37;37;37;37;39;39;39;39;39;39;39;42;43;77;83;89;91;92;92;92;92;92;92;92;92;92;92;92;92;92;92;92;92;92;92;92;92;92;92;92;92;92;92;92;92;92;92;92;92;92;92;92;92;92;92;92;92;92;92;92;92;92;92;92;92;92;92;92;92;92;92;92;92;92;92;92;92;92;92;92;92;92;92;92;92;92;92;92;92;92;92;92;92;92;92;92;92;92;92;92;92;92;92…	8.6								3	1
tr|U5D909|U5D909_AMBTC;tr|A0A0V0IHA2|A0A0V0IHA2_SOLCH;tr|A4RXD3|A4RXD3_OSTLU;tr|A0A090M782|A0A090M782_OSTTA;tr|A9RWV3|A9RWV3_PHYPA;tr|D8R1F7|D8R1F7_SELML;tr|D8QS91|D8QS91_SELML;tr|K4DC90|K4DC90_SOLLC;tr|O24022|O24022_SOLLC;sp|Q10712|AMPL1_SOLLC;sp|P31427|AMPL_SOLTU;tr|A0A0C9QPZ2|A0A0C9QPZ2_9SPER;tr|A0A0D6QSE1|A0A0D6QSE1_ARACU;tr|A0A176WSD8|A0A176WSD8_MARPO;tr|M1A8U9|M1A8U9_SOLTU;tr|M1ANC4|M1ANC4_…	tr|U5D909|U5D909_AMBTC;tr|A0A0V0IHA2|A0A0V0IHA2_SOLCH;tr|A4RXD3|A4RXD3_OSTLU;tr|A0A090M782|A0A090M782_OSTTA;tr|A9RWV3|A9RWV3_PHYPA;tr|D8R1F7|D8R1F7_SELML;tr|D8QS91|D8QS91_SELML;tr|K4DC90|K4DC90_SOLLC;tr|O24022|O24022_SOLLC;sp|Q10712|AMPL1_SOLLC;sp|P31427|AMPL_SOLTU;tr|A0A0C9QPZ2|A0A0C9QPZ2_9SPER;tr|A0A0D6QSE1|A0A0D6QSE1_ARACU;tr|A0A176WSD8|A0A176WSD8_MARPO	4;2;2;2;2;2;2;2;2;2;2;2;2;2;1;1;1;1;1;1;1;1	1;1;1;1;1;1;1;1;1;1;1;1;1;1;1;1;1;1;1;1;1;1	1;1;1;1;1;1;1;1;1;1;1;1;1;1;1;1;1;1;1;1;1;1	>tr|U5D909|U5D909_AMBTC Uncharacterized protein OS=Amborella trichopoda GN=AMTR_s00065p00209640 PE=3 SV=1;>tr|A0A0V0IHA2|A0A0V0IHA2_SOLCH Putative leucine aminopeptidase, chloroplastic-like OS=Solanum chacoense PE=4 SV=1;>tr|A4RXD3|A4RXD3_OSTLU Uncharacter	22	4	1	1	4	4	4	3	3	4	4	4	1	1	1	0	0	1	1	1	1	1	1	0	0	1	1	1	10.1	2.3	2.3	54886	525	525;365;445;506;524;538;538;550;571;571;573;620;621;824;188;248;339;406;439;582;608;771	11.9								1	1
tr|U5Q8S4|U5Q8S4_9LILI	tr|U5Q8S4|U5Q8S4_9LILI	4	1	1	>tr|U5Q8S4|U5Q8S4_9LILI Ribulose bisphosphate carboxylase large chain (Fragment) OS=Dioscorea belophylla GN=rbcl PE=3 SV=1	1	4	1	1	2	2	2	4	2	2	2	2	0	0	0	1	0	0	0	0	0	0	0	1	0	0	0	0	13.2	3.4	3.4	29771	265	265	1	1
tr|V4TGT7|V4TGT7_9ROSI;tr|M0ZQN1|M0ZQN1_SOLTU;tr|A0A0V0I2B9|A0A0V0I2B9_SOLCH;tr|W8TP83|W8TP83_9ROSA;tr|M5XD80|M5XD80_PRUPE;tr|K4B4L4|K4B4L4_SOLLC	tr|V4TGT7|V4TGT7_9ROSI;tr|M0ZQN1|M0ZQN1_SOLTU;tr|A0A0V0I2B9|A0A0V0I2B9_SOLCH;tr|W8TP83|W8TP83_9ROSA;tr|M5XD80|M5XD80_PRUPE;tr|K4B4L4|K4B4L4_SOLLC	4;3;3;3;3;2	1;1;1;1;1;1	1;1;1;1;1;1	>tr|V4TGT7|V4TGT7_9ROSI Uncharacterized protein OS=Citrus clementina GN=CICLE_v10031672mg PE=4 SV=1;>tr|M0ZQN1|M0ZQN1_SOLTU Uncharacterized protein OS=Solanum tuberosum GN=PGSC0003DMG400002324 PE=4 SV=1;>tr|A0A0V0I2B9|A0A0V0I2B9_SOLCH Putative ovule protei	6	4	1	1	3	3	4	4	1	3	3	3	1	1	1	1	0	1	1	1	1	1	1	1	0	1	1	1	14.2	3.6	3.6	45064	415	415;393;407;408;414;377	12.2
tr|V5L1Y8|V5L1Y8_MUSPR;tr|K8FDK6|K8FDK6_9CHLO;tr|C1E8R8|C1E8R8_MICCC;tr|C1MT68|C1MT68_MICPC;tr|Q00X62|Q00X62_OSTTA;tr|A4S6E6|A4S6E6_OSTLU	tr|V5L1Y8|V5L1Y8_MUSPR;tr|K8FDK6|K8FDK6_9CHLO;tr|C1E8R8|C1E8R8_MICCC;tr|C1MT68|C1MT68_MICPC;tr|Q00X62|Q00X62_OSTTA;tr|A4S6E6|A4S6E6_OSTLU	4;2;2;2;2;2	1;1;1;1;1;1	1;1;1;1;1;1	>tr|V5L1Y8|V5L1Y8_MUSPR GTP-binding nuclear protein (Fragment) OS=Musa AB Group PE=3 SV=1;>tr|K8FDK6|K8FDK6_9CHLO GTP-binding nuclear protein OS=Bathycoccus prasinos GN=Bathy17g00870 PE=3 SV=1;>tr|C1E8R8|C1E8R8_MICCC GTP-binding nuclear protein OS=Micromon	6	4	1	1	2	1	2	2	3	4	1	1	1	0	1	1	1	1	0	0	1	0	1	1	1	1	0	0	28.3	5.1	5.1	22645	198	198;215;215;216;219;220	14.7
tr|W0D7W4|W0D7W4_CAMSI	tr|W0D7W4|W0D7W4_CAMSI	4	1	1	>tr|W0D7W4|W0D7W4_CAMSI Fructose-1,6-bisphosphatase OS=Camellia sinensis GN=FBP1 PE=2 SV=1	1	4	1	1	3	3	2	2	4	4	4	4	0	0	0	0	1	1	1	1	0	0	0	0	1	1	1	1	10.3	2.9	2.9	45155	417	417	10.2
tr|W1P812|W1P812_AMBTC	tr|W1P812|W1P812_AMBTC	4	1	1	>tr|W1P812|W1P812_AMBTC Uncharacterized protein OS=Amborella trichopoda GN=AMTR_s00078p00112410 PE=3 SV=1	1	4	1	1	3	2	2	2	2	3	2	3	1	0	0	0	0	0	0	1	1	0	0	0	0	0	0	1	7.3	2.2	2.2	90038	804	804	5.5					1	1
tr|W1PR82|W1PR82_AMBTC	tr|W1PR82|W1PR82_AMBTC	4	1	1	>tr|W1PR82|W1PR82_AMBTC Uncharacterized protein OS=Amborella trichopoda GN=AMTR_s00025p00203820 PE=4 SV=1	1	4	1	1	1	2	1	1	1	1	1	3	0	1	0	0	0	0	0	0	0	1	0	0	0	0	0	0	10.4	3.4	3.4	57947	530	530	7							1
tr|W5FPD7|W5FPD7_WHEAT;tr|M0YW61|M0YW61_HORVD;tr|M0YW60|M0YW60_HORVD;tr|A0A0E0BVL3|A0A0E0BVL3_9ORYZ;tr|Q0ILQ0|Q0ILQ0_ORYSJ;tr|B8BN58|B8BN58_ORYSI;tr|A0A0E0GIC3|A0A0E0GIC3_ORYNI;sp|Q42972|MDHG_ORYSJ;tr|W5G208|W5G208_WHEAT;tr|M0YW59|M0YW59_HORVD;tr|F2DXB6|F2DXB6_HORVD;tr|A0A0D9Y1R1|A0A0D9Y1R1_9ORYZ;tr|A0A0A9LDA5|A0A0A9LDA5_ARUDO;tr|K7X7N3|K7X7N3_ECHCG;tr|A0A0E0MPX6|A0A0E0MPX6_ORYPU;tr|A0A0E0RKE1|A0…	tr|W5FPD7|W5FPD7_WHEAT;tr|M0YW61|M0YW61_HORVD;tr|M0YW60|M0YW60_HORVD;tr|A0A0E0BVL3|A0A0E0BVL3_9ORYZ;tr|Q0ILQ0|Q0ILQ0_ORYSJ;tr|B8BN58|B8BN58_ORYSI;tr|A0A0E0GIC3|A0A0E0GIC3_ORYNI;sp|Q42972|MDHG_ORYSJ;tr|W5G208|W5G208_WHEAT;tr|M0YW59|M0YW59_HORVD;tr|F2DXB6|F2DXB6_HORVD;tr|A0A0D9Y1R1|A0A0D9Y1R1_9ORYZ;tr|A0A0A9LDA5|A0A0A9LDA5_ARUDO;tr|K7X7N3|K7X7N3_ECHCG;tr|A0A0E0MPX6|A0A0E0MPX6_ORYPU;tr|A0A0E0RKE1|A0…	4;3;3;3;3;3;3;3;3;3;3;3;3;3;3;3;2;2;2	2;2;2;2;2;2;2;2;2;2;2;2;2;2;2;2;2;2;2	1;1;1;1;1;1;1;1;1;1;1;1;1;1;1;1;1;1;1	>tr|W5FPD7|W5FPD7_WHEAT Malate dehydrogenase OS=Triticum aestivum PE=3 SV=1;>tr|M0YW61|M0YW61_HORVD Malate dehydrogenase OS=Hordeum vulgare var. distichum PE=3 SV=1;>tr|M0YW60|M0YW60_HORVD Malate dehydrogenase OS=Hordeum vulgare var. distichum PE=3 SV=1;>t	19	4	2	1	3	3	4	4	4	4	3	2	1	1	2	2	2	2	1	1	0	0	1	1	1	1	0	0	20.4	12.6	9.2	37256	358	358;321;335;354;356;356;356;356;358;358;358;360;360;361;361;390;260;344;378	10.5				1	3	2
tr|U7DYC7|U7DYC7_POPTR;tr|A0A166H8Y4|A0A166H8Y4_DAUCA;tr|M4QUS5|M4QUS5_9ERIC;sp|B9N843|ACCC2_POPTR;sp|B9HBA8|ACCC1_POPTR;tr|C5IU91|C5IU91_9ERIC;tr|A0A022R4R3|A0A022R4R3_ERYGU;tr|A0A067FFN0|A0A067FFN0_CITSI;tr|A0A067F3Q4|A0A067F3Q4_CITSI;tr|A0A067FEY0|A0A067FEY0_CITSI;tr|A0A067F3T4|A0A067F3T4_CITSI;tr|A0A061GS27|A0A061GS27_THECC;tr|A0A0D2RJE7|A0A0D2RJE7_GOSRA;tr|A0A061GYI3|A0A061GYI3_THECC;tr|A0A0…	tr|U7DYC7|U7DYC7_POPTR;tr|A0A166H8Y4|A0A166H8Y4_DAUCA;tr|M4QUS5|M4QUS5_9ERIC;sp|B9N843|ACCC2_POPTR;sp|B9HBA8|ACCC1_POPTR;tr|C5IU91|C5IU91_9ERIC;tr|A0A022R4R3|A0A022R4R3_ERYGU;tr|A0A067FFN0|A0A067FFN0_CITSI;tr|A0A067F3Q4|A0A067F3Q4_CITSI;tr|A0A067FEY0|A0A067FEY0_CITSI;tr|A0A067F3T4|A0A067F3T4_CITSI;tr|A0A061GS27|A0A061GS27_THECC;tr|A0A0D2RJE7|A0A0D2RJE7_GOSRA;tr|A0A061GYI3|A0A061GYI3_THECC;tr|A0A0…	5;5;5;5;5;5;5;4;4;4;4;4;4;4;4;4;4;4;4;4;4;4;4;4;4;4;4;4;4;4;4;4;4;4;4;4;4;4;4;4;4;4;4;4;4;4;4;4;4;4;4;4;4;4;4;4;4;4;4;4;4;3;3;3;3;3;3;3;3;3;3;3;3;3;3;3;3;3;3;3;3;3;3;3;3;3;3;3;3;3;3;3;2;2;2;2;2;2;2;2;2;2;2;2;2;2;1;1;1;1;1;1;1;1;1;1;1;1;1	5;5;5;5;5;5;5;4;4;4;4;4;4;4;4;4;4;4;4;4;4;4;4;4;4;4;4;4;4;4;4;4;4;4;4;4;4;4;4;4;4;4;4;4;4;4;4;4;4;4;4;4;4;4;4;4;4;4;4;4;4;3;3;3;3;3;3;3;3;3;3;3;3;3;3;3;3;3;3;3;3;3;3;3;3;3;3;3;3;3;3;3;2;2;2;2;2;2;2;2;2;2;2;2;2;2;1;1;1;1;1;1;1;1;1;1;1;1;1	2;2;2;2;2;2;2;1;1;1;1;1;1;1;1;1;1;1;1;1;1;1;1;1;1;1;1;1;1;1;1;1;1;1;1;1;1;1;1;1;1;1;1;1;1;1;1;1;1;1;1;1;1;1;1;1;1;1;1;1;2;0;1;1;1;1;1;0;1;1;1;1;1;1;1;1;1;1;1;1;1;1;1;1;0;1;1;1;1;1;1;1;0;0;1;0;1;1;1;1;1;0;1;1;0;1;1;0;0;0;0;0;0;0;0;0;0;0;0	>tr|U7DYC7|U7DYC7_POPTR Uncharacterized protein OS=Populus trichocarpa GN=POPTR_0269s00200g PE=4 SV=1;>tr|A0A166H8Y4|A0A166H8Y4_DAUCA Uncharacterized protein OS=Daucus carota subsp. sativus GN=DCAR_002610 PE=4 SV=1;>tr|M4QUS5|M4QUS5_9ERIC Biotin carboxylas	119	5	5	2	2	2	2	1	2	2	3	5	2	2	2	1	2	2	3	5	1	1	1	0	1	1	2	2	17.8	17.8	10	38367	349	349;501;518;526;528;533;535;326;348;362;362;392;467;474;501;502;502;515;517;518;520;520;523;525;527;528;529;530;533;533;534;534;535;535;535;536;536;536;536;536;536;536;536;536;536;537;537;539;539;539;539;540;540;540;540;541;541;541;542;549;592;444;491;499;501;522;531;531;535;535;535;535;535;535;535;535;536;536;536;536;536;536;536;536;536;537;537;537;548;555;724;735;138;173;242;368;496;497;499;499…	6.94	5	1	1	1		2	5	7	8
tr|Q56WK7|Q56WK7_ARATH;tr|A0A078K179|A0A078K179_BRANA;tr|A0A178UCB6|A0A178UCB6_ARATH;tr|Q10JP5|Q10JP5_ORYSJ;tr|A9SA38|A9SA38_PHYPA;tr|M8BJD5|M8BJD5_AEGTA;tr|M7YBV4|M7YBV4_TRIUA;tr|A0A096ULV5|A0A096ULV5_WHEAT;tr|M0V4Z6|M0V4Z6_HORVD;tr|A0A199W4P0|A0A199W4P0_ANACO;tr|A0A0E0KF02|A0A0E0KF02_ORYPU;tr|A0A0E0FS39|A0A0E0FS39_ORYNI;tr|W5BN34|W5BN34_WHEAT;tr|A0A068LLN2|A0A068LLN2_HEVBR;tr|J3LPR6|J3LPR6_ORYB…	tr|Q56WK7|Q56WK7_ARATH;tr|A0A078K179|A0A078K179_BRANA;tr|A0A178UCB6|A0A178UCB6_ARATH;tr|Q10JP5|Q10JP5_ORYSJ;tr|A9SA38|A9SA38_PHYPA;tr|M8BJD5|M8BJD5_AEGTA;tr|M7YBV4|M7YBV4_TRIUA;tr|A0A096ULV5|A0A096ULV5_WHEAT;tr|M0V4Z6|M0V4Z6_HORVD;tr|A0A199W4P0|A0A199W4P0_ANACO;tr|A0A0E0KF02|A0A0E0KF02_ORYPU;tr|A0A0E0FS39|A0A0E0FS39_ORYNI;tr|W5BN34|W5BN34_WHEAT;tr|A0A068LLN2|A0A068LLN2_HEVBR;tr|J3LPR6|J3LPR6_ORYB…	5;5;5;5;5;5;5;5;5;5;5;5;5;5;5;5;5;5;5;5;5;5;5;5;5;5;5;5;5;5;5;5;5;5;5;5;5;5;5;5;5;5;5;5;5;5;5;5;5;5;5;5;5;5;5;5;5;5;5;5;5;4;4;4;4;4;4;4;4;4;4;4;4;4;4;4;4;4;4;4;4;4;4;4;4;4;4;4;4;4;4;4;4;4;4;4;4;4;4;4;4;4;4;4;4;4;4;4;4;4;4;4;4;4;4;4;4;4;4;4;4;4;4;4;4;4;4;4;4;4;4;4;4;4;4;4;4;4;4;4;4;4;4;3;3;3;3;3;3;3;3;3;3;3;3;3;3;3;3;3;3;3;3;3;3;3;3;3;3;3;3;3;3;3;3;3;3;3;3;3;3;3;3;3;3;3;3;3;3;3;3;3;3;3;3;3;3;3;3;3…	5;5;5;5;5;5;5;5;5;5;5;5;5;5;5;5;5;5;5;5;5;5;5;5;5;5;5;5;5;5;5;5;5;5;5;5;5;5;5;5;5;5;5;5;5;5;5;5;5;5;5;5;5;5;5;5;5;5;5;5;5;4;4;4;4;4;4;4;4;4;4;4;4;4;4;4;4;4;4;4;4;4;4;4;4;4;4;4;4;4;4;4;4;4;4;4;4;4;4;4;4;4;4;4;4;4;4;4;4;4;4;4;4;4;4;4;4;4;4;4;4;4;4;4;4;4;4;4;4;4;4;4;4;4;4;4;4;4;4;4;4;4;4;3;3;3;3;3;3;3;3;3;3;3;3;3;3;3;3;3;3;3;3;3;3;3;3;3;3;3;3;3;3;3;3;3;3;3;3;3;3;3;3;3;3;3;3;3;3;3;3;3;3;3;3;3;3;3;3;3…	5;5;5;5;5;5;5;5;5;5;5;5;5;5;5;5;5;5;5;5;5;5;5;5;5;5;5;5;5;5;5;5;5;5;5;5;5;5;5;5;5;5;5;5;5;5;5;5;5;5;5;5;5;5;5;5;5;5;5;5;5;4;4;4;4;4;4;4;4;4;4;4;4;4;4;4;4;4;4;4;4;4;4;4;4;4;4;4;4;4;4;4;4;4;4;4;4;4;4;4;4;4;4;4;4;4;4;4;4;4;4;4;4;4;4;4;4;4;4;4;4;4;4;4;4;4;4;4;4;4;4;4;4;4;4;4;4;4;4;4;4;4;4;3;3;3;3;3;3;3;3;3;3;3;3;3;3;3;3;3;3;3;3;3;3;3;3;3;3;3;3;3;3;3;3;3;3;3;3;3;3;3;3;3;3;3;3;3;3;3;3;3;3;3;3;3;3;3;3;3…	>tr|Q56WK7|Q56WK7_ARATH Glucose-6-phosphate 1-dehydrogenase (Fragment) OS=Arabidopsis thaliana GN=At5g35790 PE=2 SV=1;>tr|A0A078K179|A0A078K179_BRANA Glucose-6-phosphate 1-dehydrogenase (Fragment) OS=Brassica napus GN=BnaCnng78750D PE=3 SV=1;>tr|A0A178UCB6	326	5	5	5	0	1	3	3	3	5	0	0	0	1	3	3	3	5	0	0	0	1	3	3	3	5	0	0	14.8	14.8	14.8	41678	364	364;387;435;451;522;530;530;530;531;537;551;553;557;563;564;569;570;570;570;574;576;576;577;577;577;577;577;577;578;578;578;578;579;581;583;584;588;588;588;588;589;589;589;589;590;591;593;593;594;596;596;597;598;598;598;598;605;605;610;620;630;193;392;430;437;446;447;454;458;465;482;498;504;508;520;533;536;539;543;559;565;570;574;575;576;577;577;577;577;584;587;587;588;588;588;588;588;589;589;589…	5.57	5	1	3	1		1	13		1
tr|A0A0D3DF63|A0A0D3DF63_BRAOL;tr|A0A087GFL6|A0A087GFL6_ARAAL;tr|T1UP68|T1UP68_BRARC;tr|A0A087GP29|A0A087GP29_ARAAL;tr|M4FCI6|M4FCI6_BRARP;tr|D7MFK2|D7MFK2_ARALL;tr|A0A178UY83|A0A178UY83_ARATH;sp|P17745|EFTU_ARATH;tr|R0H0H2|R0H0H2_9BRAS;tr|V4MQE5|V4MQE5_EUTSA;tr|A0A0D3A4L7|A0A0D3A4L7_BRAOL;tr|A0A0B2RQ02|A0A0B2RQ02_GLYSO;tr|M4DWN2|M4DWN2_BRARP;tr|A0A0R0FCD2|A0A0R0FCD2_SOYBN;tr|M4DAE8|M4DAE8_BRARP;…	tr|A0A0D3DF63|A0A0D3DF63_BRAOL;tr|A0A087GFL6|A0A087GFL6_ARAAL;tr|T1UP68|T1UP68_BRARC;tr|A0A087GP29|A0A087GP29_ARAAL;tr|M4FCI6|M4FCI6_BRARP;tr|D7MFK2|D7MFK2_ARALL;tr|A0A178UY83|A0A178UY83_ARATH;sp|P17745|EFTU_ARATH;tr|R0H0H2|R0H0H2_9BRAS;tr|V4MQE5|V4MQE5_EUTSA;tr|A0A0D3A4L7|A0A0D3A4L7_BRAOL;tr|A0A0B2RQ02|A0A0B2RQ02_GLYSO;tr|M4DWN2|M4DWN2_BRARP;tr|A0A0R0FCD2|A0A0R0FCD2_SOYBN;tr|M4DAE8|M4DAE8_BRARP;…	5;5;5;5;5;5;5;5;5;5;5;4;4;4;4;4;4;4;4;4;4;4;4;4;4;4;4;4;4;4;4;4;4;3;3;3;3;3;2;2;2;2;2;2;1;1;1;1;1;1;1;1;1;1;1;1;1;1;1;1;1;1;1;1;1;1;1;1;1;1;1;1;1;1;1;1;1;1;1;1;1;1;1;1;1;1;1;1;1;1;1;1;1;1;1;1;1;1;1;1;1;1;1;1;1;1;1;1;1;1;1;1;1;1;1;1;1;1;1;1;1;1;1;1;1;1;1;1;1;1;1;1;1;1;1;1;1;1;1;1;1;1;1;1;1;1;1;1;1;1;1;1;1;1;1;1;1;1;1;1;1;1;1;1;1;1;1;1;1;1;1;1;1;1;1;1;1;1;1;1;1;1;1;1;1;1;1;1;1;1;1;1;1;1;1;1;1;1;1;1…	5;5;5;5;5;5;5;5;5;5;5;4;4;4;4;4;4;4;4;4;4;4;4;4;4;4;4;4;4;4;4;4;4;3;3;3;3;3;2;2;2;2;2;2;1;1;1;1;1;1;1;1;1;1;1;1;1;1;1;1;1;1;1;1;1;1;1;1;1;1;1;1;1;1;1;1;1;1;1;1;1;1;1;1;1;1;1;1;1;1;1;1;1;1;1;1;1;1;1;1;1;1;1;1;1;1;1;1;1;1;1;1;1;1;1;1;1;1;1;1;1;1;1;1;1;1;1;1;1;1;1;1;1;1;1;1;1;1;1;1;1;1;1;1;1;1;1;1;1;1;1;1;1;1;1;1;1;1;1;1;1;1;1;1;1;1;1;1;1;1;1;1;1;1;1;1;1;1;1;1;1;1;1;1;1;1;1;1;1;1;1;1;1;1;1;1;1;1;1;1…	1;1;1;1;1;1;1;1;1;1;1;0;1;0;1;0;0;1;1;0;0;0;0;0;0;0;0;0;0;0;0;0;0;1;1;0;0;0;1;1;1;1;1;0;0;0;0;0;0;0;0;0;0;0;0;0;0;0;0;0;0;0;0;0;0;0;0;0;0;0;0;0;0;0;0;0;0;0;0;0;0;0;0;0;0;0;0;0;0;0;0;0;0;0;0;0;0;0;0;0;0;0;0;0;0;0;0;0;0;0;0;0;0;0;0;0;0;0;0;0;0;0;0;0;0;0;0;0;0;0;0;0;0;0;0;0;0;0;0;0;0;0;0;0;0;0;0;0;0;0;0;0;0;0;0;0;0;0;0;0;0;0;0;0;0;0;0;0;0;0;0;0;0;0;0;0;0;0;0;0;0;0;0;0;0;0;0;0;0;0;0;0;0;0;0;0;0;0;0;0…	>tr|A0A0D3DF63|A0A0D3DF63_BRAOL Elongation factor Tu OS=Brassica oleracea var. oleracea PE=3 SV=1;>tr|A0A087GFL6|A0A087GFL6_ARAAL Elongation factor Tu OS=Arabis alpina GN=AALP_AA7G030600 PE=3 SV=1;>tr|T1UP68|T1UP68_BRARC Elongation factor Tu (Fragment) OS=	357	5	5	1	3	4	5	5	5	5	4	4	3	4	5	5	5	5	4	4	0	0	1	1	1	1	1	1	18.9	18.9	4.6	44914	412	412;468;470;473;475;476;476;476;480;484;721;376;427;447;470;474;476;477;478;479;479;479;479;479;479;479;480;480;483;483;485;488;488;284;302;473;483;487;277;283;287;312;312;346;136;138;197;200;206;214;220;220;222;223;248;274;274;278;280;280;283;286;286;286;287;291;291;292;292;293;294;295;295;295;296;297;297;298;298;298;298;298;298;298;299;299;299;299;299;299;299;300;300;300;300;300;301;301;301;301…	11.2	2	2	2	3	2		1	13	3
tr|Q8MBR5|Q8MBR5_9CARY;sp|P28411|RBL_DRORE;sp|P28401|RBL_DIOMU	tr|Q8MBR5|Q8MBR5_9CARY;sp|P28411|RBL_DRORE;sp|P28401|RBL_DIOMU	5;5;5	1;1;1	1;1;1	>tr|Q8MBR5|Q8MBR5_9CARY Ribulose bisphosphate carboxylase large chain (Fragment) OS=Aldrovanda vesiculosa GN=rbcL PE=3 SV=1;>sp|P28411|RBL_DRORE Ribulose bisphosphate carboxylase large chain (Fragment) OS=Drosera regia GN=rbcL PE=3 SV=2;>sp|P28401|RBL_DIOM	3	5	1	1	3	4	3	4	3	3	3	3	0	1	0	0	0	0	0	0	0	1	0	0	0	0	0	0	14	6	6	49716	450	450;466;466	7							1
tr|Q33621|Q33621_MONFI;sp|Q33619|RBL_MONDI	tr|Q33621|Q33621_MONFI;sp|Q33619|RBL_MONDI	5;5	2;2	1;1	>tr|Q33621|Q33621_MONFI Ribulose bisphosphate carboxylase large chain (Fragment) OS=Monarda fistulosa GN=rbcL PE=3 SV=1;>sp|Q33619|RBL_MONDI Ribulose bisphosphate carboxylase large chain (Fragment) OS=Monarda didyma GN=rbcL PE=3 SV=1	2	5	2	1	3	3	3	5	4	4	3	3	1	1	1	2	2	2	1	1	1	1	1	1	1	1	1	1	15.4	9.9	5.7	52459	473	473;473	8.33	9	2		1		1	1	4	2
sp|Q96482|ACT1_SOLLC	sp|Q96482|ACT1_SOLLC	5	1	1	>sp|Q96482|ACT1_SOLLC Actin-41 (Fragment) OS=Solanum lycopersicum PE=3 SV=1	1	5	1	1	3	3	5	4	4	5	3	3	1	1	1	1	1	1	1	1	1	1	1	1	1	1	1	1	26.8	8.9	8.9	37143	336	336	9.86	2		1	3					1
tr|Q9AT46|Q9AT46_BRARP;tr|M4DF63|M4DF63_BRARP;tr|A0A078GRR8|A0A078GRR8_BRANA;tr|A0A078EMY6|A0A078EMY6_BRANA;sp|Q9M462|GLGS_BRANA;tr|A0A087GPK0|A0A087GPK0_ARAAL;tr|A0A0D3D4Q4|A0A0D3D4Q4_BRAOL;tr|D7L7F7|D7L7F7_ARALL	tr|Q9AT46|Q9AT46_BRARP;tr|M4DF63|M4DF63_BRARP;tr|A0A078GRR8|A0A078GRR8_BRANA;tr|A0A078EMY6|A0A078EMY6_BRANA;sp|Q9M462|GLGS_BRANA;tr|A0A087GPK0|A0A087GPK0_ARAAL;tr|A0A0D3D4Q4|A0A0D3D4Q4_BRAOL;tr|D7L7F7|D7L7F7_ARALL	5;5;5;5;5;5;5;3	2;2;2;2;2;2;2;1	1;1;1;1;1;1;1;0	>tr|Q9AT46|Q9AT46_BRARP Glucose-1-phosphate adenylyltransferase OS=Brassica rapa subsp. pekinensis GN=AGPS PE=2 SV=1;>tr|M4DF63|M4DF63_BRARP Glucose-1-phosphate adenylyltransferase OS=Brassica rapa subsp. pekinensis PE=3 SV=1;>tr|A0A078GRR8|A0A078GRR8_BRAN	8	5	2	1	2	2	5	5	4	5	3	3	1	1	2	2	2	2	1	1	0	0	1	1	1	1	0	0	13.5	8.5	6.2	57087	519	519;520;520;520;520;522;524;524	9							1	6	7
tr|A0A0D2VBM9|A0A0D2VBM9_GOSRA;tr|C6TN64|C6TN64_SOYBN;tr|A0A0B2PVB1|A0A0B2PVB1_GLYSO;tr|W1NLE3|W1NLE3_AMBTC;tr|V7BAJ0|V7BAJ0_PHAVU;tr|V4SSB8|V4SSB8_9ROSI;tr|S8CP75|S8CP75_9LAMI;tr|M1BWH6|M1BWH6_SOLTU;tr|M1AKV3|M1AKV3_SOLTU;tr|K4CJH4|K4CJH4_SOLLC;tr|K4B832|K4B832_SOLLC;tr|I1L7R0|I1L7R0_SOYBN;tr|I1JBH2|I1JBH2_SOYBN;tr|C6TGU2|C6TGU2_SOYBN;tr|C6SW82|C6SW82_SOYBN;tr|A5BYS9|A5BYS9_VITVI;tr|A0A103YB35|A…	tr|A0A0D2VBM9|A0A0D2VBM9_GOSRA;tr|C6TN64|C6TN64_SOYBN;tr|A0A0B2PVB1|A0A0B2PVB1_GLYSO;tr|W1NLE3|W1NLE3_AMBTC;tr|V7BAJ0|V7BAJ0_PHAVU;tr|V4SSB8|V4SSB8_9ROSI;tr|S8CP75|S8CP75_9LAMI;tr|M1BWH6|M1BWH6_SOLTU;tr|M1AKV3|M1AKV3_SOLTU;tr|K4CJH4|K4CJH4_SOLLC;tr|K4B832|K4B832_SOLLC;tr|I1L7R0|I1L7R0_SOYBN;tr|I1JBH2|I1JBH2_SOYBN;tr|C6TGU2|C6TGU2_SOYBN;tr|C6SW82|C6SW82_SOYBN;tr|A5BYS9|A5BYS9_VITVI;tr|A0A103YB35|A…	5;5;5;5;5;5;5;5;5;5;5;5;5;5;5;5;5;5;5;5;5;5;5;5;5;5;5;5;5;5;5;5;4;4;4;4;4;4;4;4;4;4;4;4;4;4;4;4;4;4;4;4;4;4;4;4;4;4;4;4;4;4;4;4;4;4;4;4;4;4;4;4;4;4;4;4;4;4;4;4;3;3;3;3;3;3;3;3;3;3;3;3;3;3;3;3;3;3;3;3;3;3;3;3;3;3;3;3;3;3;3;3;2;2;2;2;2;2;2;2;2;2;2;2;2;2;2;2;1;1;1;1;1	5;5;5;5;5;5;5;5;5;5;5;5;5;5;5;5;5;5;5;5;5;5;5;5;5;5;5;5;5;5;5;5;4;4;4;4;4;4;4;4;4;4;4;4;4;4;4;4;4;4;4;4;4;4;4;4;4;4;4;4;4;4;4;4;4;4;4;4;4;4;4;4;4;4;4;4;4;4;4;4;3;3;3;3;3;3;3;3;3;3;3;3;3;3;3;3;3;3;3;3;3;3;3;3;3;3;3;3;3;3;3;3;2;2;2;2;2;2;2;2;2;2;2;2;2;2;2;2;1;1;1;1;1	4;4;4;4;4;4;4;4;4;4;4;4;4;4;4;4;4;4;4;4;4;4;4;4;4;4;4;4;4;4;4;4;3;3;3;3;3;3;3;3;3;3;3;3;3;3;3;3;3;3;3;3;3;3;3;3;3;3;3;3;3;3;3;3;3;3;3;3;3;3;3;3;3;3;3;3;3;3;3;3;2;3;2;2;2;2;2;2;2;2;2;2;2;2;2;2;2;2;2;2;2;2;2;2;2;2;2;2;2;2;2;2;1;1;2;1;1;2;1;1;1;1;1;1;1;1;1;1;1;1;1;1;1	>tr|A0A0D2VBM9|A0A0D2VBM9_GOSRA Proteasome subunit alpha type OS=Gossypium raimondii GN=B456_010G173100 PE=3 SV=1;>tr|C6TN64|C6TN64_SOYBN Proteasome subunit alpha type OS=Glycine max PE=2 SV=1;>tr|A0A0B2PVB1|A0A0B2PVB1_GLYSO Proteasome subunit alpha type (	133	5	5	4	5	4	3	3	4	4	4	5	5	4	3	3	4	4	4	5	4	3	2	2	3	3	3	4	32.3	32.3	32.3	24089	217	217;227;233;237;237;237;237;237;237;237;237;237;237;237;237;237;237;237;237;237;237;237;237;237;237;237;237;237;241;293;745;953;171;186;233;237;237;237;237;237;237;237;237;237;237;237;237;237;237;237;237;237;237;237;237;237;237;237;237;237;237;237;237;237;237;237;237;244;247;250;277;280;282;282;283;283;325;643;678;732;151;214;227;227;227;237;237;237;237;237;237;237;237;237;237;237;237;237;237;237…	14.6			1	1	3
tr|D7KC06|D7KC06_ARALL;tr|A0A178W162|A0A178W162_ARATH;sp|Q9M5K3|DLDH1_ARATH;tr|V4KTT7|V4KTT7_EUTSA;tr|M4DQA7|M4DQA7_BRARP;tr|E4MX71|E4MX71_EUTHA;tr|A0A078G360|A0A078G360_BRANA;tr|A0A078DYY1|A0A078DYY1_BRANA;tr|A0A0D3CP20|A0A0D3CP20_BRAOL;tr|D6PNQ0|D6PNQ0_9BRAS;tr|V7CBY7|V7CBY7_PHAVU;tr|M4E0A7|M4E0A7_BRARP;tr|A0A078DS74|A0A078DS74_BRANA;tr|A0A0D3CJC9|A0A0D3CJC9_BRAOL;tr|A0A078E5J4|A0A078E5J4_BRANA…	tr|D7KC06|D7KC06_ARALL;tr|A0A178W162|A0A178W162_ARATH;sp|Q9M5K3|DLDH1_ARATH;tr|V4KTT7|V4KTT7_EUTSA;tr|M4DQA7|M4DQA7_BRARP;tr|E4MX71|E4MX71_EUTHA;tr|A0A078G360|A0A078G360_BRANA;tr|A0A078DYY1|A0A078DYY1_BRANA;tr|A0A0D3CP20|A0A0D3CP20_BRAOL;tr|D6PNQ0|D6PNQ0_9BRAS;tr|V7CBY7|V7CBY7_PHAVU;tr|M4E0A7|M4E0A7_BRARP;tr|A0A078DS74|A0A078DS74_BRANA;tr|A0A0D3CJC9|A0A0D3CJC9_BRAOL;tr|A0A078E5J4|A0A078E5J4_BRANA…	5;5;5;4;4;4;4;4;4;3;3;3;3;3;3;3;2;2;2;2;2;1;1;1;1;1;1;1;1;1;1;1;1;1;1;1;1;1;1;1;1;1;1	1;1;1;0;0;0;0;0;0;1;0;0;0;0;0;0;0;0;0;0;0;0;0;0;0;0;0;0;0;0;0;0;0;0;0;0;0;0;0;0;0;0;0	1;1;1;0;0;0;0;0;0;1;0;0;0;0;0;0;0;0;0;0;0;0;0;0;0;0;0;0;0;0;0;0;0;0;0;0;0;0;0;0;0;0;0	>tr|D7KC06|D7KC06_ARALL Dihydrolipoyl dehydrogenase OS=Arabidopsis lyrata subsp. lyrata GN=ARALYDRAFT_473938 PE=4 SV=1;>tr|A0A178W162|A0A178W162_ARATH Dihydrolipoyl dehydrogenase OS=Arabidopsis thaliana GN=AXX17_At1g42080 PE=4 SV=1;>sp|Q9M5K3|DLDH1_ARATH D	43	5	1	1	3	3	2	3	2	0	5	4	0	0	0	0	0	0	1	1	0	0	0	0	0	0	1	1	14.1	4.6	4.6	53783	505	505;507;507;507;507;507;507;507;583;205;500;504;504;506;506;507;111;500;507;507;533;112;409;474;477;497;500;500;502;502;502;502;502;502;502;503;507;507;507;517;517;556;696	7							2
tr|V7CFY6|V7CFY6_PHAVU;tr|I1MN39|I1MN39_SOYBN;tr|A0A0S3R456|A0A0S3R456_PHAAN;tr|A0A0R4J2M8|A0A0R4J2M8_SOYBN;tr|A0A0L9TPU8|A0A0L9TPU8_PHAAN;tr|A0A0B2NTS0|A0A0B2NTS0_GLYSO;sp|Q9SXU1|PSA7_CICAR;tr|B4UWD5|B4UWD5_ARAHY;tr|I3SJA9|I3SJA9_LOTJA;tr|A0A0R0FPZ2|A0A0R0FPZ2_SOYBN;tr|J3MZK9|J3MZK9_ORYBR;tr|A0A059Q1Y7|A0A059Q1Y7_9POAL;tr|V4UH77|V4UH77_9ROSI;tr|V4S646|V4S646_9ROSI;tr|M8ASX9|M8ASX9_TRIUA;tr|M5VQX…	tr|V7CFY6|V7CFY6_PHAVU;tr|I1MN39|I1MN39_SOYBN;tr|A0A0S3R456|A0A0S3R456_PHAAN;tr|A0A0R4J2M8|A0A0R4J2M8_SOYBN;tr|A0A0L9TPU8|A0A0L9TPU8_PHAAN;tr|A0A0B2NTS0|A0A0B2NTS0_GLYSO;sp|Q9SXU1|PSA7_CICAR;tr|B4UWD5|B4UWD5_ARAHY;tr|I3SJA9|I3SJA9_LOTJA;tr|A0A0R0FPZ2|A0A0R0FPZ2_SOYBN;tr|J3MZK9|J3MZK9_ORYBR;tr|A0A059Q1Y7|A0A059Q1Y7_9POAL;tr|V4UH77|V4UH77_9ROSI;tr|V4S646|V4S646_9ROSI;tr|M8ASX9|M8ASX9_TRIUA;tr|M5VQX…	5;5;5;5;5;5;5;4;4;4;4;4;4;4;4;4;4;4;4;4;4;4;4;4;4;4;4;4;4;4;4;4;4;4;4;4;4;4;4;4;4;4;4;4;4;4;4;4;4;4;4;4;4;4;4;4;4;4;4;4;4;4;4;4;4;4;4;4;4;3;3;3;3;3;3;3;3;3;3;3;3;3;2;2;2;2;2;2;2;2;2;2;2;1;1;1;1;1	5;5;5;5;5;5;5;4;4;4;4;4;4;4;4;4;4;4;4;4;4;4;4;4;4;4;4;4;4;4;4;4;4;4;4;4;4;4;4;4;4;4;4;4;4;4;4;4;4;4;4;4;4;4;4;4;4;4;4;4;4;4;4;4;4;4;4;4;4;3;3;3;3;3;3;3;3;3;3;3;3;3;2;2;2;2;2;2;2;2;2;2;2;1;1;1;1;1	1;1;1;1;1;1;1;1;1;1;0;0;0;0;0;0;0;0;0;0;0;0;0;0;0;0;0;0;0;0;0;0;0;0;0;0;0;0;0;0;0;0;0;0;0;0;0;0;0;0;0;0;0;0;0;0;0;0;0;0;0;0;0;0;0;0;0;0;0;0;0;0;0;0;0;0;0;0;0;0;0;0;0;0;0;0;0;0;0;0;0;0;0;0;0;0;0;0	>tr|V7CFY6|V7CFY6_PHAVU Proteasome subunit alpha type OS=Phaseolus vulgaris GN=PHAVU_003G264700g PE=3 SV=1;>tr|I1MN39|I1MN39_SOYBN Proteasome subunit alpha type OS=Glycine max GN=GLYMA_16G126200 PE=3 SV=1;>tr|A0A0S3R456|A0A0S3R456_PHAAN Proteasome subunit	98	5	5	1	5	4	4	4	4	5	4	4	5	4	4	4	4	5	4	4	1	1	1	1	0	1	1	1	23.7	23.7	4.4	27177	249	249;249;249;249;249;249;249;137;186;199;245;245;249;249;249;249;249;249;249;249;249;249;249;249;249;249;249;249;249;249;249;249;249;249;249;249;249;249;249;249;249;249;249;249;249;249;249;249;249;249;249;249;249;249;249;249;249;249;249;251;251;251;259;276;302;319;319;346;767;197;199;199;205;210;222;231;239;249;249;249;250;268;196;214;226;249;249;249;249;249;250;259;270;130;177;220;235;249	13.5				2	1	2	2		2
tr|T1SBH7|T1SBH7_WHEAT;tr|G3LT25|G3LT25_WHEAT;tr|A0A060L8Y4|A0A060L8Y4_TRIMO;tr|A0A060L0E4|A0A060L0E4_TRITU;tr|M8AZ11|M8AZ11_TRIUA;tr|M0Y5U6|M0Y5U6_HORVD;tr|F2DNA9|F2DNA9_HORVD;tr|M8BQW6|M8BQW6_AEGTA;tr|W5BPN7|W5BPN7_WHEAT;tr|A0A060L3X5|A0A060L3X5_AEGTA;tr|K3Y8J0|K3Y8J0_SETIT;tr|C5YBK6|C5YBK6_SORBI;tr|B4FTQ1|B4FTQ1_MAIZE;tr|B4FQ58|B4FQ58_MAIZE;tr|A0A060L9Z7|A0A060L9Z7_AEGLO;tr|I1IVW5|I1IVW5_BRADI…	tr|T1SBH7|T1SBH7_WHEAT;tr|G3LT25|G3LT25_WHEAT;tr|A0A060L8Y4|A0A060L8Y4_TRIMO;tr|A0A060L0E4|A0A060L0E4_TRITU;tr|M8AZ11|M8AZ11_TRIUA;tr|M0Y5U6|M0Y5U6_HORVD;tr|F2DNA9|F2DNA9_HORVD;tr|M8BQW6|M8BQW6_AEGTA;tr|W5BPN7|W5BPN7_WHEAT;tr|A0A060L3X5|A0A060L3X5_AEGTA;tr|K3Y8J0|K3Y8J0_SETIT;tr|C5YBK6|C5YBK6_SORBI;tr|B4FTQ1|B4FTQ1_MAIZE;tr|B4FQ58|B4FQ58_MAIZE;tr|A0A060L9Z7|A0A060L9Z7_AEGLO;tr|I1IVW5|I1IVW5_BRADI…	5;5;5;5;5;5;5;5;5;4;4;4;4;4;4;4;4;3;3;3;3;3;3;3;3;3;3;3;3;3;3;3;3;3;3;3;3;3;3;3;3;3;3;3;3;3;3;3;3;3;3;3;3;3;3;3;3;3;3;3;3;3;2;2;2;2;2;2;2;2;2;2;2;2;2;2;2;2;2;2;2;2;2;2;2;2;2;2;2;2;2;2;2;2;2;2;2;2;2;1;1;1;1;1;1;1;1;1;1;1;1;1;1;1;1;1;1;1;1;1;1;1;1;1;1	5;5;5;5;5;5;5;5;5;4;4;4;4;4;4;4;4;3;3;3;3;3;3;3;3;3;3;3;3;3;3;3;3;3;3;3;3;3;3;3;3;3;3;3;3;3;3;3;3;3;3;3;3;3;3;3;3;3;3;3;3;3;2;2;2;2;2;2;2;2;2;2;2;2;2;2;2;2;2;2;2;2;2;2;2;2;2;2;2;2;2;2;2;2;2;2;2;2;2;1;1;1;1;1;1;1;1;1;1;1;1;1;1;1;1;1;1;1;1;1;1;1;1;1;1	2;2;2;2;2;2;2;2;2;2;1;1;1;1;1;1;1;1;1;1;1;1;0;0;0;0;0;0;1;0;0;0;0;0;0;0;0;0;0;0;0;0;0;0;0;0;0;0;0;0;0;0;0;0;0;0;0;0;0;0;0;1;0;0;0;0;0;0;0;0;0;0;0;0;1;1;0;0;0;0;0;0;0;0;0;0;0;0;0;0;0;0;0;0;0;0;0;0;0;1;0;1;0;0;0;0;0;0;0;0;0;0;0;0;0;0;0;0;0;0;0;1;0;0;0	>tr|T1SBH7|T1SBH7_WHEAT Arginase OS=Triticum aestivum GN=ARG PE=2 SV=1;>tr|G3LT25|G3LT25_WHEAT Arginase OS=Triticum aestivum GN=arg PE=2 SV=1;>tr|A0A060L8Y4|A0A060L8Y4_TRIMO Arginase OS=Triticum monococcum GN=ARG PE=3 SV=1;>tr|A0A060L0E4|A0A060L0E4_TRITU A	125	5	5	2	4	2	3	2	2	1	4	3	4	2	3	2	2	1	4	3	1	0	1	0	0	0	1	0	21.2	21.2	11.8	36877	340	340;340;340;340;341;342;342;393;416;340;340;340;340;340;340;342;371;193;207;209;282;285;286;309;331;334;337;337;337;338;338;338;338;338;338;338;338;338;338;338;339;339;340;340;340;340;340;340;340;340;340;340;342;342;342;342;345;349;404;428;428;1792;207;207;229;245;257;263;288;293;293;297;297;330;334;334;338;338;338;338;338;338;338;338;338;339;340;341;341;341;341;342;344;344;344;344;344;345;530;22…	10.8	1		1	1		1	2	2	4
tr|A0A067E6E2|A0A067E6E2_CITSI;tr|V4UBZ8|V4UBZ8_9ROSI;tr|A0A067DYW5|A0A067DYW5_CITSI;tr|A0A067E7B4|A0A067E7B4_CITSI;tr|A0A067DVF3|A0A067DVF3_CITSI;tr|A0A199UX73|A0A199UX73_ANACO;tr|C0PSQ5|C0PSQ5_PICSI;tr|M5XYB0|M5XYB0_PRUPE;tr|A9NVA2|A9NVA2_PICSI;tr|A0A0S2A456|A0A0S2A456_9ROSA	tr|A0A067E6E2|A0A067E6E2_CITSI;tr|V4UBZ8|V4UBZ8_9ROSI;tr|A0A067DYW5|A0A067DYW5_CITSI;tr|A0A067E7B4|A0A067E7B4_CITSI;tr|A0A067DVF3|A0A067DVF3_CITSI	5;5;5;5;4;2;2;2;2;2	5;5;5;5;4;2;2;2;2;2	1;1;1;1;1;0;0;0;0;0	>tr|A0A067E6E2|A0A067E6E2_CITSI Aspartate aminotransferase OS=Citrus sinensis GN=CISIN_1g012238mg PE=4 SV=1;>tr|V4UBZ8|V4UBZ8_9ROSI Aspartate aminotransferase OS=Citrus clementina GN=CICLE_v10008224mg PE=4 SV=1;>tr|A0A067DYW5|A0A067DYW5_CITSI Aspartate ami	10	5	5	1	3	3	5	5	4	5	3	2	3	3	5	5	4	5	3	2	0	1	1	1	0	1	0	0	14.1	14.1	6.3	45128	410	410;459;459;467;363;437;453;464;464;464	9.6	6	5	2	4				3	2
tr|A0A067FGF3|A0A067FGF3_CITSI;tr|A0A067FTE7|A0A067FTE7_CITSI;tr|V4WDC9|V4WDC9_9ROSI;tr|A0A067FGE7|A0A067FGE7_CITSI;tr|Q75GB0|Q75GB0_ORYSJ;tr|A0A0D3G4S2|A0A0D3G4S2_9ORYZ;tr|Q0DJT2|Q0DJT2_ORYSJ;tr|J3M537|J3M537_ORYBR;tr|I1PTJ0|I1PTJ0_ORYGL;tr|A0A0E0PJ95|A0A0E0PJ95_ORYRU;tr|A0A0D9ZW02|A0A0D9ZW02_9ORYZ;tr|A0A0E0KZZ5|A0A0E0KZZ5_ORYPU;tr|A0A0D9WE40|A0A0D9WE40_9ORYZ;tr|B8AZP2|B8AZP2_ORYSI;tr|A0A175YKX6…	tr|A0A067FGF3|A0A067FGF3_CITSI;tr|A0A067FTE7|A0A067FTE7_CITSI;tr|V4WDC9|V4WDC9_9ROSI;tr|A0A067FGE7|A0A067FGE7_CITSI;tr|Q75GB0|Q75GB0_ORYSJ;tr|A0A0D3G4S2|A0A0D3G4S2_9ORYZ;tr|Q0DJT2|Q0DJT2_ORYSJ;tr|J3M537|J3M537_ORYBR;tr|I1PTJ0|I1PTJ0_ORYGL;tr|A0A0E0PJ95|A0A0E0PJ95_ORYRU;tr|A0A0D9ZW02|A0A0D9ZW02_9ORYZ;tr|A0A0E0KZZ5|A0A0E0KZZ5_ORYPU;tr|A0A0D9WE40|A0A0D9WE40_9ORYZ;tr|B8AZP2|B8AZP2_ORYSI;tr|A0A175YKX6…	5;5;5;5;4;4;4;4;4;4;4;4;4;4;3;3;3;3;3;3;3;3;3;3;3;3;3;3;3;3;3;3;3;3;3;3;3;3;3;3;3;3;3;3;3;3;3;3;2;2;2;2;2;2;2;2;2;2;2;2;2;2;2;2;2;2;2;2;2;2;2;2;2;2;2;2;2;2;2;2;2;2;2;2;2;2;2;2;2;2;2;2;2;2;2	5;5;5;5;4;4;4;4;4;4;4;4;4;4;3;3;3;3;3;3;3;3;3;3;3;3;3;3;3;3;3;3;3;3;3;3;3;3;3;3;3;3;3;3;3;3;3;3;2;2;2;2;2;2;2;2;2;2;2;2;2;2;2;2;2;2;2;2;2;2;2;2;2;2;2;2;2;2;2;2;2;2;2;2;2;2;2;2;2;2;2;2;2;2;2	2;2;2;2;1;1;1;1;1;1;1;1;1;1;0;0;0;0;1;0;0;0;0;0;2;0;0;0;1;0;0;0;0;0;0;0;0;0;0;0;0;0;0;0;0;0;0;0;0;2;0;0;0;0;0;0;0;0;0;0;0;0;0;0;0;0;0;0;0;0;0;0;0;0;0;0;0;0;0;0;0;0;0;0;0;0;0;0;0;0;0;0;0;0;0	>tr|A0A067FGF3|A0A067FGF3_CITSI Lactoylglutathione lyase OS=Citrus sinensis GN=CISIN_1g018011mg PE=3 SV=1;>tr|A0A067FTE7|A0A067FTE7_CITSI Lactoylglutathione lyase OS=Citrus sinensis GN=CISIN_1g018011mg PE=3 SV=1;>tr|V4WDC9|V4WDC9_9ROSI Lactoylglutathione l	95	5	5	2	2	2	2	4	3	2	2	2	2	2	2	4	3	2	2	2	1	1	1	1	1	1	1	1	18.7	18.7	5.3	29445	262	262;321;362;362;263;263;291;324;350;350;350;357;358;607;292;317;319;326;327;337;341;341;345;345;346;347;347;348;350;350;350;352;353;353;354;354;356;362;364;364;366;366;366;369;372;380;385;408;101;152;156;173;191;231;246;262;268;271;277;279;281;285;292;294;296;342;343;346;347;347;348;350;352;352;352;353;354;355;355;356;357;360;360;361;361;361;362;362;363;366;371;376;383;384;389	13.1
tr|A0A067L0G9|A0A067L0G9_JATCU;tr|A0A059BP51|A0A059BP51_EUCGR;tr|A0A0S3SJZ8|A0A0S3SJZ8_PHAAN;tr|A0A0L9UIV4|A0A0L9UIV4_PHAAN;tr|A0A059BN59|A0A059BN59_EUCGR	tr|A0A067L0G9|A0A067L0G9_JATCU;tr|A0A059BP51|A0A059BP51_EUCGR;tr|A0A0S3SJZ8|A0A0S3SJZ8_PHAAN;tr|A0A0L9UIV4|A0A0L9UIV4_PHAAN;tr|A0A059BN59|A0A059BN59_EUCGR	5;4;4;4;3	1;0;0;0;0	1;0;0;0;0	>tr|A0A067L0G9|A0A067L0G9_JATCU Uncharacterized protein OS=Jatropha curcas GN=JCGZ_04633 PE=4 SV=1;>tr|A0A059BP51|A0A059BP51_EUCGR Uncharacterized protein OS=Eucalyptus grandis GN=EUGRSUZ_F01413 PE=4 SV=1;>tr|A0A0S3SJZ8|A0A0S3SJZ8_PHAAN Uncharacterized pro	5	5	1	1	5	2	4	4	4	3	2	2	1	0	0	0	0	0	0	0	1	0	0	0	0	0	0	0	20.7	7.6	7.6	40535	367	367;326;371;371;267	11
tr|A0A067LKC5|A0A067LKC5_JATCU;tr|A0A022QJ82|A0A022QJ82_ERYGU;tr|A0A0D2PVE2|A0A0D2PVE2_GOSRA;tr|I1M6B5|I1M6B5_SOYBN;tr|W8Q8H8|W8Q8H8_9ROSI;tr|D7TDB6|D7TDB6_VITVI;tr|G7J834|G7J834_MEDTR;tr|D0EYG8|D0EYG8_LENCU;tr|A0A0B2QR00|A0A0B2QR00_GLYSO;tr|Q43815|Q43815_PEA;tr|A0A172R273|A0A172R273_MANES;tr|A0A172R259|A0A172R259_MANES;tr|A0A0D2QU79|A0A0D2QU79_GOSRA;tr|B9SF14|B9SF14_RICCO;tr|A9PF44|A9PF44_POPTR;…	tr|A0A067LKC5|A0A067LKC5_JATCU;tr|A0A022QJ82|A0A022QJ82_ERYGU;tr|A0A0D2PVE2|A0A0D2PVE2_GOSRA;tr|I1M6B5|I1M6B5_SOYBN;tr|W8Q8H8|W8Q8H8_9ROSI;tr|D7TDB6|D7TDB6_VITVI;tr|G7J834|G7J834_MEDTR;tr|D0EYG8|D0EYG8_LENCU;tr|A0A0B2QR00|A0A0B2QR00_GLYSO;tr|Q43815|Q43815_PEA;tr|A0A172R273|A0A172R273_MANES;tr|A0A172R259|A0A172R259_MANES;tr|A0A0D2QU79|A0A0D2QU79_GOSRA;tr|B9SF14|B9SF14_RICCO;tr|A9PF44|A9PF44_POPTR;…	5;4;4;4;4;4;4;4;4;4;4;4;4;4;4;4;4;3;3;3;3;3;3;3;3;3;3;3;3;3;3;3;3;3;3;3;3;3;3;2;2;2;2;2;2;2;2;2;2;2;2;2;2;2;2;2;2;2;2;2;2;2;2;2;2;2;1;1;1;1;1;1;1;1;1;1;1;1;1;1;1;1;1;1;1;1;1;1;1;1;1;1;1;1;1;1;1;1;1;1;1;1;1;1;1;1;1;1;1;1;1;1;1;1;1;1;1;1;1;1;1;1;1;1;1;1;1;1;1;1;1;1;1;1;1;1;1;1;1;1;1;1;1;1;1;1;1;1;1;1;1;1;1;1;1;1;1;1;1;1;1;1;1;1;1;1;1;1;1;1;1;1;1;1;1;1;1;1;1;1;1;1;1;1;1;1;1;1;1;1;1;1;1;1;1;1	1;0;0;1;0;0;0;0;1;0;0;0;0;0;0;0;0;1;0;0;0;0;0;0;0;0;0;0;0;0;0;0;0;1;0;0;0;0;0;0;0;0;1;0;0;0;1;1;1;1;1;1;1;1;0;0;0;0;0;0;0;0;0;0;0;0;0;0;0;0;0;0;0;0;0;0;0;0;0;0;0;0;0;0;0;0;0;0;0;0;0;0;0;0;0;0;0;0;0;0;0;0;0;0;0;0;0;0;0;0;0;0;0;0;0;0;0;0;0;0;0;0;0;0;0;0;0;0;0;0;0;0;0;0;0;0;0;0;0;0;0;0;0;0;0;0;0;0;0;0;0;0;0;0;0;0;0;0;0;0;0;0;0;0;0;1;1;1;1;0;0;0;0;0;0;0;0;0;0;0;0;0;0;0;0;0;0;0;0;0;0;0;0;0;0;0	1;0;0;1;0;0;0;0;1;0;0;0;0;0;0;0;0;1;0;0;0;0;0;0;0;0;0;0;0;0;0;0;0;1;0;0;0;0;0;0;0;0;1;0;0;0;1;1;1;1;1;1;1;1;0;0;0;0;0;0;0;0;0;0;0;0;0;0;0;0;0;0;0;0;0;0;0;0;0;0;0;0;0;0;0;0;0;0;0;0;0;0;0;0;0;0;0;0;0;0;0;0;0;0;0;0;0;0;0;0;0;0;0;0;0;0;0;0;0;0;0;0;0;0;0;0;0;0;0;0;0;0;0;0;0;0;0;0;0;0;0;0;0;0;0;0;0;0;0;0;0;0;0;0;0;0;0;0;0;0;0;0;0;0;0;1;1;1;1;0;0;0;0;0;0;0;0;0;0;0;0;0;0;0;0;0;0;0;0;0;0;0;0;0;0;0	>tr|A0A067LKC5|A0A067LKC5_JATCU Glucose-1-phosphate adenylyltransferase OS=Jatropha curcas GN=JCGZ_15025 PE=3 SV=1;>tr|A0A022QJ82|A0A022QJ82_ERYGU Glucose-1-phosphate adenylyltransferase OS=Erythranthe guttata GN=MIMGU_mgv1a006722mg PE=3 SV=1;>tr|A0A0D2PVE	196	5	1	1	2	2	4	4	3	4	3	4	1	1	1	1	1	1	1	1	1	1	1	1	1	1	1	1	14.9	3.3	3.3	57014	522	522;433;485;504;509;509;514;515;515;516;520;520;520;521;522;524;524;321;494;512;512;515;515;515;515;515;515;516;516;518;518;520;520;520;521;522;525;526;554;442;453;470;477;503;505;515;517;517;517;517;517;517;517;517;518;518;519;519;521;522;522;524;524;525;529;600;70;73;149;156;163;165;176;177;183;207;264;267;283;291;321;321;321;322;336;359;363;378;393;434;446;449;450;451;457;472;472;473;473;473;4…	8.72	2		1				5	3	6
tr|A0A068U245|A0A068U245_COFCA;tr|A0A068V878|A0A068V878_COFCA	tr|A0A068U245|A0A068U245_COFCA;tr|A0A068V878|A0A068V878_COFCA	5;4	5;4	2;2	>tr|A0A068U245|A0A068U245_COFCA Proteasome subunit alpha type OS=Coffea canephora GN=GSCOC_T00039763001 PE=3 SV=1;>tr|A0A068V878|A0A068V878_COFCA Proteasome subunit alpha type OS=Coffea canephora GN=GSCOC_T00011364001 PE=3 SV=1	2	5	5	2	5	5	5	4	4	3	3	4	5	5	5	4	4	3	3	4	2	2	2	1	2	2	1	2	25.8	25.8	5.2	25588	233	233;258	14.9
tr|A6N9A0|A6N9A0_FLALI;tr|A0A068US77|A0A068US77_COFCA;tr|K3Z7T2|K3Z7T2_SETIT;tr|I3T0B0|I3T0B0_MEDTR;tr|I3S8E8|I3S8E8_MEDTR;tr|G8A0S6|G8A0S6_MEDTR;tr|W0D450|W0D450_CAMSI;tr|M0TNJ2|M0TNJ2_MUSAM;tr|K7UVD2|K7UVD2_MAIZE;tr|K3Z7Q3|K3Z7Q3_SETIT;tr|A0A0D2NTI1|A0A0D2NTI1_GOSRA;tr|A0A0C9RN07|A0A0C9RN07_9SPER;tr|A0A067LFV0|A0A067LFV0_JATCU;tr|A0A059BU66|A0A059BU66_EUCGR;tr|B6TX09|B6TX09_MAIZE;tr|K7V367|K7V3…	tr|A6N9A0|A6N9A0_FLALI;tr|A0A068US77|A0A068US77_COFCA;tr|K3Z7T2|K3Z7T2_SETIT;tr|I3T0B0|I3T0B0_MEDTR;tr|I3S8E8|I3S8E8_MEDTR;tr|G8A0S6|G8A0S6_MEDTR;tr|W0D450|W0D450_CAMSI;tr|M0TNJ2|M0TNJ2_MUSAM;tr|K7UVD2|K7UVD2_MAIZE;tr|K3Z7Q3|K3Z7Q3_SETIT;tr|A0A0D2NTI1|A0A0D2NTI1_GOSRA;tr|A0A0C9RN07|A0A0C9RN07_9SPER;tr|A0A067LFV0|A0A067LFV0_JATCU;tr|A0A059BU66|A0A059BU66_EUCGR;tr|B6TX09|B6TX09_MAIZE;tr|K7V367|K7V3…	5;5;4;4;4;4;4;4;4;4;4;4;4;4;4;4;3;3;3;3;3;3;3;3;3;3;2;2;2;2;2	5;5;4;4;4;4;4;4;4;4;4;4;4;4;4;4;3;3;3;3;3;3;3;3;3;3;2;2;2;2;2	1;1;0;1;1;1;0;0;0;0;0;0;0;0;0;0;1;1;0;0;1;1;0;0;0;0;1;0;0;0;0	>tr|A6N9A0|A6N9A0_FLALI Fructose-1,6-bisphosphatase (Fragment) OS=Flaveria linearis PE=2 SV=1;>tr|A0A068US77|A0A068US77_COFCA Uncharacterized protein OS=Coffea canephora GN=GSCOC_T00033620001 PE=3 SV=1;>tr|K3Z7T2|K3Z7T2_SETIT Uncharacterized protein OS=Set	31	5	5	1	5	5	3	3	4	3	3	3	5	5	3	3	4	3	3	3	1	1	0	0	1	0	0	0	19.2	19.2	7.5	36267	333	333;340;335;339;339;339;340;341;341;341;341;341;341;341;342;376;322;324;339;339;340;340;340;340;341;422;89;335;337;341;341	10.8	4	1	4	1	4	2	3
tr|A0A087SF19|A0A087SF19_AUXPR;tr|A0A059LP45|A0A059LP45_9CHLO;tr|Q1WLU3|Q1WLU3_CHLIN;tr|D8TV30|D8TV30_VOLCA;tr|A8IXE0|A8IXE0_CHLRE;tr|A0A061R9X1|A0A061R9X1_9CHLO;tr|C0IUZ3|C0IUZ3_9SPER;tr|C0IUZ2|C0IUZ2_DIOED;tr|C0IUZ1|C0IUZ1_DIOPU;tr|C0IUZ0|C0IUZ0_9SPER;tr|C0IUY8|C0IUY8_DIOTO;tr|C0IUY6|C0IUY6_9SPER;tr|C0IUY5|C0IUY5_9SPER;tr|C0IUY4|C0IUY4_9SPER;tr|C0IUY3|C0IUY3_9SPER;tr|A0A059B493|A0A059B493_EUCGR…	tr|A0A087SF19|A0A087SF19_AUXPR;tr|A0A059LP45|A0A059LP45_9CHLO	5;3;2;2;2;2;1;1;1;1;1;1;1;1;1;1;1;1;1;1;1	4;2;1;1;1;1;0;0;0;0;0;0;0;0;0;0;0;0;0;0;0	1;1;0;0;0;1;0;0;0;0;0;0;0;0;0;0;0;0;0;0;0	>tr|A0A087SF19|A0A087SF19_AUXPR Adenosylhomocysteinase OS=Auxenochlorella protothecoides GN=F751_3041 PE=3 SV=1;>tr|A0A059LP45|A0A059LP45_9CHLO Adenosylhomocysteinase OS=Helicosporidium sp. ATCC 50920 GN=H632_c375p0 PE=3 SV=1	21	5	4	1	4	4	4	4	5	5	4	5	3	3	3	3	4	4	3	4	1	1	1	1	1	1	0	1	12.1	10.4	2.2	58354	537	537;499;256;483;483;489;28;28;28;28;28;28;28;28;28;469;470;482;483;487;572	7.81	9	6	4	6	6	4	21	17	7
tr|A0A090LXT7|A0A090LXT7_OSTTA;tr|A4RQY5|A4RQY5_OSTLU	tr|A0A090LXT7|A0A090LXT7_OSTTA;tr|A4RQY5|A4RQY5_OSTLU	5;3	1;1	1;1	>tr|A0A090LXT7|A0A090LXT7_OSTTA Tubulin beta chain OS=Ostreococcus tauri GN=OT_ostta01g02210 PE=3 SV=1;>tr|A4RQY5|A4RQY5_OSTLU Tubulin beta chain OS=Ostreococcus lucimarinus (strain CCE9901) GN=OSTLU_28827 PE=3 SV=1	2	5	1	1	4	5	5	5	5	5	5	5	1	1	1	1	1	1	1	1	1	1	1	1	1	1	1	1	12.8	2	2	49485	444	444;444	4.06	1	8	2				1	1	3
tr|A0A0A0KSV4|A0A0A0KSV4_CUCSA;tr|B9HJE0|B9HJE0_POPTR;tr|A0A0B2Q9Q1|A0A0B2Q9Q1_GLYSO;tr|Q6S3D6|Q6S3D6_POPTO;tr|I1KQ93|I1KQ93_SOYBN;tr|I1K5M9|I1K5M9_SOYBN;tr|G7L9S9|G7L9S9_MEDTR;tr|A0A0B2QPE1|A0A0B2QPE1_GLYSO;tr|A0A067KSX1|A0A067KSX1_JATCU;sp|Q9ZSQ4|PGMC_POPTN;sp|Q9SM60|PGMC_PEA;tr|G7L9S8|G7L9S8_MEDTR;tr|B9SP64|B9SP64_RICCO;tr|M5XDI1|M5XDI1_PRUPE;tr|A0A199UIG8|A0A199UIG8_ANACO;tr|A0A078DWV3|A0A078…	tr|A0A0A0KSV4|A0A0A0KSV4_CUCSA;tr|B9HJE0|B9HJE0_POPTR;tr|A0A0B2Q9Q1|A0A0B2Q9Q1_GLYSO;tr|Q6S3D6|Q6S3D6_POPTO;tr|I1KQ93|I1KQ93_SOYBN;tr|I1K5M9|I1K5M9_SOYBN;tr|G7L9S9|G7L9S9_MEDTR;tr|A0A0B2QPE1|A0A0B2QPE1_GLYSO;tr|A0A067KSX1|A0A067KSX1_JATCU;sp|Q9ZSQ4|PGMC_POPTN;sp|Q9SM60|PGMC_PEA;tr|G7L9S8|G7L9S8_MEDTR;tr|B9SP64|B9SP64_RICCO;tr|M5XDI1|M5XDI1_PRUPE	5;4;4;4;4;4;4;4;4;4;4;4;3;3;1;1;1;1;1;1;1;1;1;1;1;1;1	5;4;4;4;4;4;4;4;4;4;4;4;3;3;1;1;1;1;1;1;1;1;1;1;1;1;1	3;2;2;2;2;2;2;2;2;2;2;2;2;2;0;0;0;0;0;0;0;0;0;0;0;0;0	>tr|A0A0A0KSV4|A0A0A0KSV4_CUCSA Uncharacterized protein OS=Cucumis sativus GN=Csa_5G568310 PE=3 SV=1;>tr|B9HJE0|B9HJE0_POPTR Uncharacterized protein OS=Populus trichocarpa GN=POPTR_0008s13180g PE=4 SV=2;>tr|A0A0B2Q9Q1|A0A0B2Q9Q1_GLYSO Phosphoglucomutase, c	27	5	5	3	2	3	4	4	5	5	3	4	2	3	4	4	5	5	3	4	0	1	2	2	3	3	1	2	10.3	10.3	8.2	63159	582	582;443;563;582;582;582;582;582;582;582;582;654;581;582;62;163;220;221;239;550;582;582;583;583;583;592;651	7.57	6	1	3	5	15	27	7		2
tr|A0A0A0QEP9|A0A0A0QEP9_9MARC	tr|A0A0A0QEP9|A0A0A0QEP9_9MARC	5	2	1	>tr|A0A0A0QEP9|A0A0A0QEP9_9MARC Ribulose bisphosphate carboxylase large chain (Fragment) OS=Geocalyx graveolens GN=rbcL PE=3 SV=1	1	5	2	1	4	4	3	3	4	4	4	5	2	2	1	1	1	1	1	2	1	1	0	0	0	0	0	1	14.8	8.2	8.2	41896	452	452	7.47	9	12	11	12	10	8	19	22	21
tr|A0A0A0QIH1|A0A0A0QIH1_TRISM	tr|A0A0A0QIH1|A0A0A0QIH1_TRISM	5	1	1	>tr|A0A0A0QIH1|A0A0A0QIH1_TRISM ATP synthase subunit alpha, chloroplastic OS=Trifolium semipilosum GN=atpA PE=3 SV=1	1	5	1	1	5	5	3	3	3	2	4	4	1	1	1	1	1	0	1	1	1	1	1	1	1	0	1	1	11	4.1	4.1	55.74	510	510	6.89	3						6	5	4
tr|A0A0K9RWF9|A0A0K9RWF9_SPIOL;tr|A0A0B0MH58|A0A0B0MH58_GOSAR;tr|V4VMP3|V4VMP3_9ROSI;tr|A0A067FHG9|A0A067FHG9_CITSI;tr|D7KRQ0|D7KRQ0_ARALL;tr|A0A178WLX2|A0A178WLX2_ARATH;sp|Q9C9C4|ENO1_ARATH;tr|A0A087HI89|A0A087HI89_ARAAL;tr|V4KD95|V4KD95_EUTSA;tr|K7KWB1|K7KWB1_SOYBN;tr|A0A0S3RGP4|A0A0S3RGP4_PHAAN;tr|A0A0L9UC17|A0A0L9UC17_PHAAN;tr|A0A161WV35|A0A161WV35_DAUCA;tr|V7AX50|V7AX50_PHAVU;tr|K7KWB0|K7KWB…	tr|A0A0K9RWF9|A0A0K9RWF9_SPIOL;tr|A0A0B0MH58|A0A0B0MH58_GOSAR;tr|V4VMP3|V4VMP3_9ROSI;tr|A0A067FHG9|A0A067FHG9_CITSI;tr|D7KRQ0|D7KRQ0_ARALL;tr|A0A178WLX2|A0A178WLX2_ARATH;sp|Q9C9C4|ENO1_ARATH;tr|A0A087HI89|A0A087HI89_ARAAL;tr|V4KD95|V4KD95_EUTSA;tr|K7KWB1|K7KWB1_SOYBN;tr|A0A0S3RGP4|A0A0S3RGP4_PHAAN;tr|A0A0L9UC17|A0A0L9UC17_PHAAN;tr|A0A161WV35|A0A161WV35_DAUCA;tr|V7AX50|V7AX50_PHAVU;tr|K7KWB0|K7KWB…	5;5;4;4;4;4;4;4;4;4;4;4;4;4;4;4;4;4;4;3;3;3;3;3;3;3;3;3;3;3;3;3;3;3;3;3;3;3;3;3;3;3;2;2;2;2;2;2;2;2;2;2;2;2;2;2;2;2;2;2;2;2;2;2;2;2;2;2;2;2;2;2;1;1;1;1;1;1;1;1;1;1;1	5;5;4;4;4;4;4;4;4;4;4;4;4;4;4;4;4;4;4;3;3;3;3;3;3;3;3;3;3;3;3;3;3;3;3;3;3;3;3;3;3;3;2;2;2;2;2;2;2;2;2;2;2;2;2;2;2;2;2;2;2;2;2;2;2;2;2;2;2;2;2;2;1;1;1;1;1;1;1;1;1;1;1	2;2;2;2;2;2;2;2;2;1;1;1;2;1;1;1;2;2;2;2;1;2;2;2;2;2;2;2;2;2;2;1;2;1;1;1;2;2;2;2;1;2;1;1;1;1;1;1;1;1;1;1;2;1;2;1;1;1;1;1;2;1;1;2;1;1;1;1;2;1;1;2;1;1;1;1;1;1;1;1;1;1;1	>tr|A0A0K9RWF9|A0A0K9RWF9_SPIOL Uncharacterized protein OS=Spinacia oleracea GN=SOVF_021070 PE=3 SV=1;>tr|A0A0B0MH58|A0A0B0MH58_GOSAR Enolase 1, chloroplastic-like protein OS=Gossypium arboreum GN=F383_13036 PE=3 SV=1;>tr|V4VMP3|V4VMP3_9ROSI Uncharacterize	83	5	5	2	1	1	4	4	3	3	2	3	1	1	4	4	3	3	2	3	1	1	1	1	2	1	2	2	16.6	16.6	5.6	51608	481	481;488;472;472;477;477;477;478;479;480;481;481;482;483;488;488;488;489;553;430;472;474;476;478;478;478;478;478;479;479;479;480;483;486;488;488;488;490;491;510;520;557;73;205;288;288;339;339;339;360;406;422;430;431;443;447;460;462;476;476;476;477;477;478;479;479;480;484;490;492;538;556;63;63;170;205;394;417;429;458;479;489;494	8.17	2	1						15	8
tr|A0A0B0MUR3|A0A0B0MUR3_GOSAR;tr|A0A0B0NY68|A0A0B0NY68_GOSAR;tr|A0A0D2RDM9|A0A0D2RDM9_GOSRA;tr|A0A0B0MQN8|A0A0B0MQN8_GOSAR	tr|A0A0B0MUR3|A0A0B0MUR3_GOSAR;tr|A0A0B0NY68|A0A0B0NY68_GOSAR;tr|A0A0D2RDM9|A0A0D2RDM9_GOSRA;tr|A0A0B0MQN8|A0A0B0MQN8_GOSAR	5;5;5;4	1;1;1;1	1;1;1;1	>tr|A0A0B0MUR3|A0A0B0MUR3_GOSAR Transketolase, chloroplastic OS=Gossypium arboreum GN=F383_25883 PE=4 SV=1;>tr|A0A0B0NY68|A0A0B0NY68_GOSAR Transketolase, chloroplastic OS=Gossypium arboreum GN=F383_22024 PE=4 SV=1;>tr|A0A0D2RDM9|A0A0D2RDM9_GOSRA Uncharacte	4	5	1	1	1	2	4	3	2	4	2	1	0	0	1	0	0	0	0	0	0	0	1	0	0	0	0	0	14.5	5.2	5.2	77394	710	710;731;739;634	6						1
tr|A0A0D2RBY4|A0A0D2RBY4_GOSRA;tr|A0A0D2QBC9|A0A0D2QBC9_GOSRA;tr|A0A0D2QBD2|A0A0D2QBD2_GOSRA;tr|A0A0D2NS96|A0A0D2NS96_GOSRA;tr|A8IMB0|A8IMB0_GOSHI;tr|A0A0D2NS93|A0A0D2NS93_GOSRA;tr|A0A0B0NKK0|A0A0B0NKK0_GOSAR;tr|A0A0D2QID2|A0A0D2QID2_GOSRA;tr|A0A0D2QID3|A0A0D2QID3_GOSRA;tr|A0A0D2RBX8|A0A0D2RBX8_GOSRA;tr|A0A0D2MFD7|A0A0D2MFD7_GOSRA;tr|Q6WB92|Q6WB92_GOSBA;tr|A0A0B0P6Q0|A0A0B0P6Q0_GOSAR	tr|A0A0D2RBY4|A0A0D2RBY4_GOSRA;tr|A0A0D2QBC9|A0A0D2QBC9_GOSRA;tr|A0A0D2QBD2|A0A0D2QBD2_GOSRA;tr|A0A0D2NS96|A0A0D2NS96_GOSRA;tr|A8IMB0|A8IMB0_GOSHI;tr|A0A0D2NS93|A0A0D2NS93_GOSRA;tr|A0A0B0NKK0|A0A0B0NKK0_GOSAR;tr|A0A0D2QID2|A0A0D2QID2_GOSRA;tr|A0A0D2QID3|A0A0D2QID3_GOSRA;tr|A0A0D2RBX8|A0A0D2RBX8_GOSRA;tr|A0A0D2MFD7|A0A0D2MFD7_GOSRA;tr|Q6WB92|Q6WB92_GOSBA;tr|A0A0B0P6Q0|A0A0B0P6Q0_GOSAR	5;5;5;5;5;5;5;4;4;4;4;4;3	3;3;3;3;3;3;3;2;2;2;2;2;2	1;1;1;1;1;1;1;0;0;0;0;0;1	>tr|A0A0D2RBY4|A0A0D2RBY4_GOSRA Uncharacterized protein OS=Gossypium raimondii GN=B456_002G243100 PE=3 SV=1;>tr|A0A0D2QBC9|A0A0D2QBC9_GOSRA Uncharacterized protein OS=Gossypium raimondii GN=B456_002G243100 PE=3 SV=1;>tr|A0A0D2QBD2|A0A0D2QBD2_GOSRA Uncharac	13	5	3	1	3	2	5	3	2	3	3	4	2	1	3	2	1	2	2	3	1	1	1	1	0	1	1	1	20.5	13.8	3.9	46622	435	435;442;444;444;445;445;445;383;386;419;429;445;434	9.43		1	1		3		8	2	8
tr|A0A0C9RY86|A0A0C9RY86_9SPER	tr|A0A0C9RY86|A0A0C9RY86_9SPER	5	4	1	>tr|A0A0C9RY86|A0A0C9RY86_9SPER TSA: Wollemia nobilis Ref_Wollemi_Transcript_4289_1518 transcribed RNA sequence OS=Wollemia nobilis PE=3 SV=1	1	5	4	1	2	1	4	5	4	5	0	0	1	0	3	4	3	4	0	0	1	0	1	1	1	1	0	0	13.6	10	2.3	42492	389	389	11.5	1	1
tr|A0A0D2PQL8|A0A0D2PQL8_GOSRA;tr|A0A0D2N8W5|A0A0D2N8W5_GOSRA;tr|A0A0D2LY28|A0A0D2LY28_GOSRA;tr|K7AK25|K7AK25_PHLPR;tr|H6TNN9|H6TNN9_ELAGV;tr|A0A059A0T2|A0A059A0T2_EUCGR;tr|A0A058ZRH7|A0A058ZRH7_EUCGR;tr|A0A0D2PI66|A0A0D2PI66_GOSRA;tr|A0A0D2VFY1|A0A0D2VFY1_GOSRA;tr|A0A078C268|A0A078C268_BRANA;sp|P84542|METE_POPEU;tr|M0WNE5|M0WNE5_HORVD;tr|D7KMU6|D7KMU6_ARALL;tr|O82578|O82578_MAIZE;tr|K7B0Z9|K7B0Z…	tr|A0A0D2PQL8|A0A0D2PQL8_GOSRA;tr|A0A0D2N8W5|A0A0D2N8W5_GOSRA;tr|A0A0D2LY28|A0A0D2LY28_GOSRA	5;4;3;2;2;2;2;2;2;2;1;1;1;1;1;1;1;1;1;1;1	1;0;0;0;0;0;0;0;0;0;0;0;0;0;0;0;0;0;0;0;0	1;0;0;0;0;0;0;0;0;0;0;0;0;0;0;0;0;0;0;0;0	>tr|A0A0D2PQL8|A0A0D2PQL8_GOSRA Uncharacterized protein OS=Gossypium raimondii GN=B456_001G128200 PE=3 SV=1;>tr|A0A0D2N8W5|A0A0D2N8W5_GOSRA Uncharacterized protein OS=Gossypium raimondii GN=B456_001G128200 PE=4 SV=1;>tr|A0A0D2LY28|A0A0D2LY28_GOSRA Uncharac	21	5	1	1	3	3	4	4	4	5	3	3	1	1	1	1	1	1	1	1	1	1	1	1	1	1	1	1	7.9	1.2	1.2	89519	801	801;629;547;268;305;319;374;511;538;815;21;103;121;145;191;210;259;323;482;511;512	4.35	6	2	3	4	4	3	1	1	1
tr|A0A0D3BFD9|A0A0D3BFD9_BRAOL	tr|A0A0D3BFD9|A0A0D3BFD9_BRAOL	5	3	1	>tr|A0A0D3BFD9|A0A0D3BFD9_BRAOL Uncharacterized protein OS=Brassica oleracea var. oleracea PE=3 SV=1	1	5	3	1	3	4	3	3	2	2	4	3	1	2	2	2	1	1	3	2	0	0	0	0	0	0	1	1	19.7	8.7	3	50333	473	473	7.47	3	3	1	5			3	4	2
tr|O98810|O98810_ARACU;tr|B2BEQ1|B2BEQ1_ARACU;tr|D0PPW3|D0PPW3_ARACU;tr|A0A0D6R8R1|A0A0D6R8R1_ARACU;tr|A0A0G2SNI2|A0A0G2SNI2_ARACU;tr|A0A0G2SNH1|A0A0G2SNH1_ARACU	tr|O98810|O98810_ARACU;tr|B2BEQ1|B2BEQ1_ARACU;tr|D0PPW3|D0PPW3_ARACU;tr|A0A0D6R8R1|A0A0D6R8R1_ARACU	5;5;5;5;1;1	1;1;1;1;1;1	1;1;1;1;1;1	>tr|O98810|O98810_ARACU Ribulose bisphosphate carboxylase large chain (Fragment) OS=Araucaria cunninghamii GN=rbcL PE=3 SV=1;>tr|B2BEQ1|B2BEQ1_ARACU Ribulose bisphosphate carboxylase large chain (Fragment) OS=Araucaria cunninghamii GN=rbcL PE=3 SV=1;>tr|D0	6	5	1	1	3	4	3	4	4	4	3	3	0	1	0	0	1	1	0	0	0	1	0	0	1	1	0	0	14.3	6.1	6.1	48577	440	440;448;454;475;184;184	8.25							1	2
tr|A0A0D9VB34|A0A0D9VB34_9ORYZ;tr|M7ZIW6|M7ZIW6_TRIUA;tr|W5GD60|W5GD60_WHEAT;tr|R7WB05|R7WB05_AEGTA	tr|A0A0D9VB34|A0A0D9VB34_9ORYZ;tr|M7ZIW6|M7ZIW6_TRIUA;tr|W5GD60|W5GD60_WHEAT;tr|R7WB05|R7WB05_AEGTA	5;4;4;4	1;1;1;1	1;1;1;1	>tr|A0A0D9VB34|A0A0D9VB34_9ORYZ Uncharacterized protein OS=Leersia perrieri PE=3 SV=1;>tr|M7ZIW6|M7ZIW6_TRIUA RuBisCO large subunit-binding protein subunit beta, chloroplastic OS=Triticum urartu GN=TRIUR3_03226 PE=3 SV=1;>tr|W5GD60|W5GD60_WHEAT Uncharacter	4	5	1	1	4	3	4	3	4	4	2	1	0	0	1	0	1	1	0	0	0	0	1	0	1	1	0	0	4.6	1.4	1.4	190.2	1723	1723;561;598;654	7							3
tr|A0A0E0PSR6|A0A0E0PSR6_ORYRU	tr|A0A0E0PSR6|A0A0E0PSR6_ORYRU	5	1	1	>tr|A0A0E0PSR6|A0A0E0PSR6_ORYRU ATP synthase subunit beta OS=Oryza rufipogon PE=4 SV=1	1	5	1	1	2	3	3	4	2	4	4	3	0	1	1	1	0	1	1	1	0	1	1	1	0	1	1	1	31.9	5	5	28685	260	260	7.5							5	2	1
tr|A0A0F7G4K5|A0A0F7G4K5_9ASPA;tr|A0A0F7G5Y9|A0A0F7G5Y9_RHUCO	tr|A0A0F7G4K5|A0A0F7G4K5_9ASPA;tr|A0A0F7G5Y9|A0A0F7G5Y9_RHUCO	5;4	1;1	1;1	>tr|A0A0F7G4K5|A0A0F7G4K5_9ASPA Ribulose bisphosphate carboxylase large chain (Fragment) OS=Iris hexagona GN=rbcL PE=3 SV=1;>tr|A0A0F7G5Y9|A0A0F7G5Y9_RHUCO Ribulose bisphosphate carboxylase large chain (Fragment) OS=Rhus copallinum GN=rbcL PE=3 SV=1	2	5	1	1	4	3	3	4	3	3	3	3	1	0	0	0	0	0	0	0	1	0	0	0	0	0	0	0	20.3	5.6	5.6	27993	251	251;250	7							1
tr|A0A0F7RNU0|A0A0F7RNU0_9CHLO;tr|A0A0F7RLL5|A0A0F7RLL5_9CHLO	tr|A0A0F7RNU0|A0A0F7RNU0_9CHLO;tr|A0A0F7RLL5|A0A0F7RLL5_9CHLO	5;4	2;1	1;0	>tr|A0A0F7RNU0|A0A0F7RNU0_9CHLO Actin (Fragment) OS=Chlorogonium capillatum GN=act1 PE=3 SV=1;>tr|A0A0F7RLL5|A0A0F7RLL5_9CHLO Actin (Fragment) OS=Eudorina elegans GN=act1 PE=3 SV=1	2	5	2	1	2	2	3	1	3	5	3	4	1	1	2	1	1	2	2	2	0	0	1	0	0	1	1	1	25.9	17.7	7.5	32822	293	293;308	10				1	1	1
tr|A0A0H4SSS3|A0A0H4SSS3_9ROSA	tr|A0A0H4SSS3|A0A0H4SSS3_9ROSA	5	1	1	>tr|A0A0H4SSS3|A0A0H4SSS3_9ROSA Ribulose bisphosphate carboxylase large chain (Fragment) OS=Prunus jenkinsii GN=rbcL PE=3 SV=1	1	5	1	1	3	3	4	5	3	3	3	3	0	0	1	1	0	0	0	0	0	0	1	1	0	0	0	0	25.6	13.3	13.3	23564	211	211	3			4
tr|A0A0J8B475|A0A0J8B475_BETVU;tr|A0A103XW12|A0A103XW12_CYNCS;tr|M5WV12|M5WV12_PRUPE;tr|A5ALB2|A5ALB2_VITVI;tr|A0A059LMA8|A0A059LMA8_9CHLO;tr|S8DTP5|S8DTP5_9LAMI;tr|B6TQJ6|B6TQJ6_MAIZE;tr|A0A096Q0A1|A0A096Q0A1_MAIZE;tr|A0A087SCT8|A0A087SCT8_AUXPR;tr|A0A067FNF4|A0A067FNF4_CITSI;tr|E1ZQQ9|E1ZQQ9_CHLVA;tr|A9RCW2|A9RCW2_PHYPA;tr|A9NP38|A9NP38_PICSI;tr|A0A176VLW7|A0A176VLW7_MARPO;tr|A0A0D6R1J0|A0A0D6R…	tr|A0A0J8B475|A0A0J8B475_BETVU;tr|A0A103XW12|A0A103XW12_CYNCS;tr|M5WV12|M5WV12_PRUPE;tr|A5ALB2|A5ALB2_VITVI;tr|A0A059LMA8|A0A059LMA8_9CHLO	5;3;3;3;3;2;1;1;1;1;1;1;1;1;1;1;1;1;1;1;1	5;3;3;3;3;2;1;1;1;1;1;1;1;1;1;1;1;1;1;1;1	1;0;0;0;0;0;0;0;0;0;0;0;0;0;0;0;0;0;0;0;0	>tr|A0A0J8B475|A0A0J8B475_BETVU Proteasome subunit alpha type OS=Beta vulgaris subsp. vulgaris GN=BVRB_004950 PE=3 SV=1;>tr|A0A103XW12|A0A103XW12_CYNCS Proteasome subunit alpha type OS=Cynara cardunculus var. scolymus GN=Ccrd_023865 PE=3 SV=1;>tr|M5WV12|M5	21	5	5	1	3	3	2	3	2	3	2	4	3	3	2	3	2	3	2	4	0	0	0	0	0	0	0	1	19.9	19.9	4.1	27194	246	246;245;246;246;248;246;43;146;212;241;246;246;246;246;246;246;246;247;247;249;253	12.9			3		1	3	1	1
tr|A0A0J8BDJ4|A0A0J8BDJ4_BETVU	tr|A0A0J8BDJ4|A0A0J8BDJ4_BETVU	5	5	1	>tr|A0A0J8BDJ4|A0A0J8BDJ4_BETVU Uncharacterized protein OS=Beta vulgaris subsp. vulgaris GN=BVRB_4g096640 PE=4 SV=1	1	5	5	1	1	2	5	5	4	3	1	1	1	2	5	5	4	3	1	1	0	1	1	1	1	1	0	0	16.2	16.2	5.5	52222	476	476	8.22	11	5	2	5	3	4	5	8	15
tr|A0A0J8BG12|A0A0J8BG12_BETVU	tr|A0A0J8BG12|A0A0J8BG12_BETVU	5	1	1	>tr|A0A0J8BG12|A0A0J8BG12_BETVU Fructose-bisphosphate aldolase OS=Beta vulgaris subsp. vulgaris GN=BVRB_9g216490 PE=3 SV=1	1	5	1	1	3	2	5	5	4	5	2	1	0	0	1	1	1	1	0	0	0	0	1	1	1	1	0	0	22.5	7.1	7.1	42541	395	395	9.6	3
tr|A0A0J8BUH2|A0A0J8BUH2_BETVU	tr|A0A0J8BUH2|A0A0J8BUH2_BETVU	5	2	1	>tr|A0A0J8BUH2|A0A0J8BUH2_BETVU Uncharacterized protein OS=Beta vulgaris subsp. vulgaris GN=BVRB_8g192350 PE=3 SV=1	1	5	2	1	5	5	2	4	3	3	4	5	2	2	0	2	0	1	1	2	1	1	0	1	0	0	0	1	15.4	8.2	5.9	55129	526	526	6.5		1	1	1	1		11	1	2
tr|A0A0J8CE44|A0A0J8CE44_BETVU;tr|A0A0K9R973|A0A0K9R973_SPIOL;tr|A0A151S9M7|A0A151S9M7_CAJCA;tr|V7CEM3|V7CEM3_PHAVU;tr|I1MV74|I1MV74_SOYBN;tr|I1K0W1|I1K0W1_SOYBN;tr|A0A0B2R8I2|A0A0B2R8I2_GLYSO;tr|A0A0B2NX42|A0A0B2NX42_GLYSO;tr|M5WA43|M5WA43_PRUPE;tr|D0EX73|D0EX73_9ROSA;tr|A0A118JS48|A0A118JS48_CYNCS;tr|A0A199UZC1|A0A199UZC1_ANACO;tr|A0A166D5D2|A0A166D5D2_DAUCA;tr|A0A0D2Q085|A0A0D2Q085_GOSRA;tr|A0…	tr|A0A0J8CE44|A0A0J8CE44_BETVU;tr|A0A0K9R973|A0A0K9R973_SPIOL;tr|A0A151S9M7|A0A151S9M7_CAJCA;tr|V7CEM3|V7CEM3_PHAVU;tr|I1MV74|I1MV74_SOYBN;tr|I1K0W1|I1K0W1_SOYBN;tr|A0A0B2R8I2|A0A0B2R8I2_GLYSO;tr|A0A0B2NX42|A0A0B2NX42_GLYSO;tr|M5WA43|M5WA43_PRUPE;tr|D0EX73|D0EX73_9ROSA;tr|A0A118JS48|A0A118JS48_CYNCS;tr|A0A199UZC1|A0A199UZC1_ANACO	5;4;3;3;3;3;3;3;3;3;3;3;2;2;2;2;2;2;2;2;2;2;2;2;2;2;2;1;1;1;1;1;1;1;1;1;1;1;1;1;1;1;1;1;1;1;1;1;1;1;1;1;1;1;1;1	5;4;3;3;3;3;3;3;3;3;3;3;2;2;2;2;2;2;2;2;2;2;2;2;2;2;2;1;1;1;1;1;1;1;1;1;1;1;1;1;1;1;1;1;1;1;1;1;1;1;1;1;1;1;1;1	2;1;0;0;0;0;0;0;0;0;0;0;0;0;0;1;0;0;0;0;0;0;0;0;0;1;0;0;0;0;0;0;0;0;0;0;0;0;0;0;0;0;0;0;0;0;0;0;0;0;0;0;1;1;0;0	>tr|A0A0J8CE44|A0A0J8CE44_BETVU ATP-dependent Clp protease proteolytic subunit OS=Beta vulgaris subsp. vulgaris GN=BVRB_5g105220 PE=3 SV=1;>tr|A0A0K9R973|A0A0K9R973_SPIOL ATP-dependent Clp protease proteolytic subunit OS=Spinacia oleracea GN=SOVF_097520 PE	56	5	5	2	0	2	5	5	4	3	1	1	0	2	5	5	4	3	1	1	0	0	2	2	2	2	1	1	24.3	24.3	8.6	33125	301	301;311;303;304;304;304;304;304;305;305;306;310;174;219;290;297;302;302;304;304;306;306;306;309;309;333;344;59;91;131;191;227;238;246;248;264;268;295;295;301;302;302;302;303;304;305;305;305;305;306;307;307;310;314;337;345	15.2
tr|A0A0J8D2A4|A0A0J8D2A4_BETVU;tr|L7MRR0|L7MRR0_9CARY;tr|L7MRP7|L7MRP7_9CARY;tr|L7MRM6|L7MRM6_9CARY;tr|L7MQY8|L7MQY8_9CARY;tr|L7MQX1|L7MQX1_9CARY;tr|L7MQW7|L7MQW7_9CARY;tr|L7MQV9|L7MQV9_9CARY;tr|L7MQT0|L7MQT0_9CARY;tr|L7MQS3|L7MQS3_9CARY;tr|L7MQR1|L7MQR1_9CARY;tr|L7MQQ9|L7MQQ9_9CARY;tr|L7MQQ0|L7MQQ0_9CARY;tr|L7MQN6|L7MQN6_9CARY;tr|K7NAJ0|K7NAJ0_9CARY;tr|K7NAI9|K7NAI9_9CARY;sp|P48493|TPIS_LACSA;tr…	tr|A0A0J8D2A4|A0A0J8D2A4_BETVU;tr|L7MRR0|L7MRR0_9CARY;tr|L7MRP7|L7MRP7_9CARY;tr|L7MRM6|L7MRM6_9CARY;tr|L7MQY8|L7MQY8_9CARY;tr|L7MQX1|L7MQX1_9CARY;tr|L7MQW7|L7MQW7_9CARY;tr|L7MQV9|L7MQV9_9CARY;tr|L7MQT0|L7MQT0_9CARY;tr|L7MQS3|L7MQS3_9CARY;tr|L7MQR1|L7MQR1_9CARY;tr|L7MQQ9|L7MQQ9_9CARY;tr|L7MQQ0|L7MQQ0_9CARY;tr|L7MQN6|L7MQN6_9CARY;tr|K7NAJ0|K7NAJ0_9CARY;tr|K7NAI9|K7NAI9_9CARY;sp|P48493|TPIS_LACSA;tr…	5;3;3;3;3;3;3;3;3;3;3;3;3;3;3;3;3;3;2;2;2;2;2;2;2;2;2;2;2;2;2;2;2;2;2;2;2;2;2;2;2;2;2;2;2;2;2;2;2;2;2;2;2;2;2;2;2;1;1;1;1;1;1;1;1;1;1;1;1;1;1;1;1;1;1;1;1;1;1;1;1;1;1;1;1;1;1;1;1;1;1;1;1;1;1;1;1;1;1;1;1;1;1;1;1;1;1;1;1;1;1;1;1;1;1;1;1;1;1;1;1;1;1;1;1;1;1;1;1;1;1;1;1;1;1;1;1;1;1;1;1;1;1;1;1;1;1;1;1;1;1;1;1;1;1;1;1;1;1;1;1;1;1;1;1;1;1;1;1;1;1;1;1;1;1;1;1;1;1;1;1;1;1;1;1;1;1;1;1;1;1;1;1;1;1;1;1;1;1;1…	5;3;3;3;3;3;3;3;3;3;3;3;3;3;3;3;3;3;2;2;2;2;2;2;2;2;2;2;2;2;2;2;2;2;2;2;2;2;2;2;2;2;2;2;2;2;2;2;2;2;2;2;2;2;2;2;2;1;1;1;1;1;1;1;1;1;1;1;1;1;1;1;1;1;1;1;1;1;1;1;1;1;1;1;1;1;1;1;1;1;1;1;1;1;1;1;1;1;1;1;1;1;1;1;1;1;1;1;1;1;1;1;1;1;1;1;1;1;1;1;1;1;1;1;1;1;1;1;1;1;1;1;1;1;1;1;1;1;1;1;1;1;1;1;1;1;1;1;1;1;1;1;1;1;1;1;1;1;1;1;1;1;1;1;1;1;1;1;1;1;1;1;1;1;1;1;1;1;1;1;1;1;1;1;1;1;1;1;1;1;1;1;1;1;1;1;1;1;1;1…	3;2;2;2;2;2;2;2;2;2;2;2;2;2;2;2;2;2;1;0;1;1;1;1;0;0;0;0;1;0;0;0;0;0;0;0;0;0;1;1;1;1;1;1;1;1;1;0;0;0;0;1;1;1;1;1;1;0;0;0;0;0;0;0;0;0;0;0;0;0;0;0;0;0;0;0;0;0;0;0;0;0;0;0;0;0;0;0;0;0;0;0;0;0;0;0;0;0;0;0;0;0;0;0;1;0;0;0;0;0;0;0;0;0;0;0;0;0;0;0;0;0;0;0;0;0;0;0;0;0;0;0;0;0;0;0;0;0;0;0;0;0;0;0;0;0;0;0;0;0;0;0;0;0;0;0;0;0;0;0;0;0;0;0;0;0;0;0;0;0;0;0;0;0;0;0;0;0;0;0;0;0;0;0;0;0;1;1;0;0;0;0;0;0;0;0;0;0;0;0…	>tr|A0A0J8D2A4|A0A0J8D2A4_BETVU Uncharacterized protein OS=Beta vulgaris subsp. vulgaris GN=BVRB_2g024780 PE=3 SV=1;>tr|L7MRR0|L7MRR0_9CARY Triose phosphate isomerase (Fragment) OS=Ariocarpus scaphirostris PE=4 SV=1;>tr|L7MRP7|L7MRP7_9CARY Triose phosphate	208	5	5	3	3	3	4	4	5	5	3	2	3	3	4	4	5	5	3	2	2	2	3	3	3	3	2	1	23.3	23.3	18.2	27124	253	253;30;30;30;30;30;30;30;30;30;30;30;30;30;30;30;195;253;130;173;215;232;240;244;250;251;251;253;253;254;254;254;254;254;254;254;254;254;255;255;255;255;255;255;255;255;256;257;257;257;262;264;270;270;271;271;961;30;30;67;67;67;67;70;75;75;77;77;77;77;77;77;80;81;81;81;81;81;81;81;81;81;81;81;81;81;81;89;101;107;116;133;143;150;159;160;161;171;171;171;171;172;172;172;172;173;183;188;196;201;201;2…	12.1	1	5	5	3	3	3	2	2	1
tr|A0A0J8D2Y9|A0A0J8D2Y9_BETVU	tr|A0A0J8D2Y9|A0A0J8D2Y9_BETVU	5	1	1	>tr|A0A0J8D2Y9|A0A0J8D2Y9_BETVU Uncharacterized protein OS=Beta vulgaris subsp. vulgaris GN=BVRB_1g001580 PE=3 SV=1	1	5	1	1	1	2	4	5	3	3	1	0	0	0	1	1	0	1	0	0	0	0	1	1	0	1	0	0	13.6	7.2	7.2	47285	433	433	4.8			2			3
tr|A0A0K9S0R0|A0A0K9S0R0_SPIOL;tr|A0A0J8FNG7|A0A0J8FNG7_BETVU	tr|A0A0K9S0R0|A0A0K9S0R0_SPIOL;tr|A0A0J8FNG7|A0A0J8FNG7_BETVU	5;5	3;3	1;1	>tr|A0A0K9S0R0|A0A0K9S0R0_SPIOL Phosphoglycerate kinase OS=Spinacia oleracea GN=SOVF_007400 PE=3 SV=1;>tr|A0A0J8FNG7|A0A0J8FNG7_BETVU Phosphoglycerate kinase OS=Beta vulgaris subsp. vulgaris GN=BVRB_2g038140 PE=3 SV=1	2	5	3	1	4	4	5	5	5	5	4	4	2	2	3	3	3	3	2	2	1	1	1	1	1	1	1	1	21.9	14.2	4.5	42364	401	401;401	9.78			1				1	9	5
tr|C8XPR3|C8XPR3_9MONI;tr|A0A0K1H4T3|A0A0K1H4T3_9MONI;tr|A0A075MH34|A0A075MH34_9MONI;tr|E0D8T7|E0D8T7_9CARY	tr|C8XPR3|C8XPR3_9MONI;tr|A0A0K1H4T3|A0A0K1H4T3_9MONI;tr|A0A075MH34|A0A075MH34_9MONI;tr|E0D8T7|E0D8T7_9CARY	5;5;4;3	1;1;1;1	1;1;1;1	>tr|C8XPR3|C8XPR3_9MONI Ribulose bisphosphate carboxylase large chain (Fragment) OS=Tectaria decurrens GN=rbcL PE=3 SV=1;>tr|A0A0K1H4T3|A0A0K1H4T3_9MONI Ribulose bisphosphate carboxylase large chain (Fragment) OS=Tectaria decurrens GN=rbcL PE=3 SV=1;>tr|A0	4	5	1	1	2	2	2	3	3	3	2	2	0	0	0	0	0	1	0	0	0	0	0	0	0	1	0	0	14.8	2.4	2.4	46424	419	419;427;421;433	9									1
tr|A0A0K1ZWC5|A0A0K1ZWC5_9ASTR	tr|A0A0K1ZWC5|A0A0K1ZWC5_9ASTR	5	2	1	>tr|A0A0K1ZWC5|A0A0K1ZWC5_9ASTR ATP synthase subunit alpha, chloroplastic OS=Velleia discophora GN=atpA PE=3 SV=1	1	5	2	1	5	5	4	3	3	3	5	5	2	2	2	1	1	1	2	2	1	1	1	1	1	1	1	1	13.1	6.3	4	55087	504	504	7.91	2	1	2	2		2	11	8	6
tr|A0A0K1ZXI7|A0A0K1ZXI7_9ASTR;tr|A0A0S0ZFT4|A0A0S0ZFT4_9ASTE;tr|Q8M8X7|Q8M8X7_9ASTR;tr|A9QBZ4|A9QBZ4_SCAAE;tr|A0A0N7F118|A0A0N7F118_9CARY;tr|A0A0K1ZY81|A0A0K1ZY81_9ASTR;tr|A0A0K1ZVL8|A0A0K1ZVL8_9ASTR;tr|A0A0S0ZFV2|A0A0S0ZFV2_9ASTE;tr|A0A0S0ZFU0|A0A0S0ZFU	tr|A0A0K1ZXI7|A0A0K1ZXI7_9ASTR;tr|A0A0S0ZFT4|A0A0S0ZFT4_9ASTE;tr|Q8M8X7|Q8M8X7_9ASTR;tr|A9QBZ4|A9QBZ4_SCAAE;tr|A0A0N7F118|A0A0N7F118_9CARY;tr|A0A0K1ZY81|A0A0K1ZY81_9ASTR;tr|A0A0K1ZVL8|A0A0K1ZVL8_9ASTR;tr|A0A0S0ZFV2|A0A0S0ZFV2_9ASTE;tr|A0A0S0ZFU0|A0A0S0ZFU0_POLPO;tr|A0A0S0ZFT6|A0A0S0ZFT6_9ASTE;tr|A0A0S0ZFS6|A0A0S0ZFS6_9ASTE;tr|A0A0S0ZFS3|A0A0S0ZFS3_9ASTE;tr|A0A0S0ZFR2|A0A0S0ZFR2_9ASTE;tr|A0A0S0ZFR…	5;4;4;4;4;4;4;3;3;3;3;3;3;3;3;3;3;3;3;3;3;3;3;3;3;3;3;3;3;3;3;3;3;3;3;3;3;3;3;3;3;3;3;3;3;3;3;3;3;3;3;3;3;3;3;3;3;3;3;3;3;3;3;3;3;3;3;3;3;3;3;3;3;3;3;3;3;3;3;3;3;3;3;3;3;3;3;3;3;3;3;3;3;3;3;3;3;3;3;3;3;3;3;3;3;3;3;3;3;3;3;3;3;3;3;3;3;3;3;3;3;3;3;3;3;3;3;3;3;3;3;3;3;3;3;3;3;3;3;3;3;3;3;3;3;3;3;3;3;3;3;3;3;3;3;3;3;3;3;3;3;3;3;3;3;3;3;3;3;3;3;3;3;3;3;3;3;3;3;3;3;3;3;3;3;3;3;3;3;3;3;3;3;3;3;3;3;3;3;3…	5;4;4;4;4;4;4;3;3;3;3;3;3;3;3;3;3;3;3;3;3;3;3;3;3;3;3;3;3;3;3;3;3;3;3;3;3;3;3;3;3;3;3;3;3;3;3;3;3;3;3;3;3;3;3;3;3;3;3;3;3;3;3;3;3;3;3;3;3;3;3;3;3;3;3;3;3;3;3;3;3;3;3;3;3;3;3;3;3;3;3;3;3;3;3;3;3;3;3;3;3;3;3;3;3;3;3;3;3;3;3;3;3;3;3;3;3;3;3;3;3;3;3;3;3;3;3;3;3;3;3;3;3;3;3;3;3;3;3;3;3;3;3;3;3;3;3;3;3;3;3;3;3;3;3;3;3;3;3;3;3;3;3;3;3;3;3;3;3;3;3;3;3;3;3;3;3;3;3;3;3;3;3;3;3;3;3;3;3;3;3;3;3;3;3;3;3;3;3;3…	2;1;1;1;1;1;1;0;0;0;0;0;0;0;0;0;0;0;0;0;0;0;0;0;0;0;0;0;0;0;0;0;0;0;0;0;0;0;1;1;0;0;0;0;0;0;0;0;0;0;0;0;0;0;0;0;0;0;0;0;0;0;0;0;0;0;0;0;0;0;0;0;0;0;0;0;0;0;0;0;0;0;0;0;0;0;0;0;0;0;0;0;0;0;0;0;0;0;0;0;0;0;0;0;0;0;0;0;0;0;0;0;0;0;0;0;0;0;0;0;0;0;0;0;0;0;0;0;0;0;0;0;0;0;0;0;0;0;0;0;0;0;0;0;0;0;0;0;0;0;0;0;0;0;0;0;0;0;0;0;0;0;0;0;0;0;0;0;0;0;0;0;0;0;0;0;0;0;0;0;0;0;0;0;0;0;0;0;0;0;0;0;0;0;0;0;0;0;0;0…	>tr|A0A0K1ZXI7|A0A0K1ZXI7_9ASTR ATP synthase epsilon chain, chloroplastic (Fragment) OS=Diaspasis filifolia GN=atpE PE=3 SV=1;>tr|A0A0S0ZFT4|A0A0S0ZFT4_9ASTE ATP synthase epsilon chain, chloroplastic (Fragment) OS=Rhaphiostylis ferruginea GN=atpE PE=3 SV=1	1308	5	5	2	4	4	3	3	4	3	3	2	4	4	3	3	4	3	3	2	2	1	0	0	1	0	0	0	61.7	61.7	30.1	14669	133	133;128;132;133;133;133;133;128;128;128;128;128;128;128;130;131;132;132;132;132;132;132;132;132;132;132;132;132;132;132;132;132;132;132;132;132;132;132;133;133;133;133;133;133;133;133;133;133;133;133;133;133;133;133;133;133;133;133;133;133;133;133;133;133;133;133;133;133;133;133;133;133;133;133;133;133;133;133;133;133;133;133;133;133;133;133;133;133;133;133;133;133;133;133;133;133;133;133;133;133…	18.7
tr|A0A0K9P2K2|A0A0K9P2K2_ZOSMR;tr|W5F021|W5F021_WHEAT;tr|M7Z1M4|M7Z1M4_TRIUA;sp|P46225|TPIC_SECCE	tr|A0A0K9P2K2|A0A0K9P2K2_ZOSMR;tr|W5F021|W5F021_WHEAT;tr|M7Z1M4|M7Z1M4_TRIUA;sp|P46225|TPIC_SECCE	5;4;4;4	4;4;4;4	4;4;4;4	>tr|A0A0K9P2K2|A0A0K9P2K2_ZOSMR Triose-phosphate isomerase OS=Zostera marina GN=ZOSMA_41G01190 PE=3 SV=1;>tr|W5F021|W5F021_WHEAT Uncharacterized protein OS=Triticum aestivum PE=3 SV=1;>tr|M7Z1M4|M7Z1M4_TRIUA Triosephosphate isomerase, chloroplastic OS=Trit	4	5	4	4	1	2	4	3	5	4	1	1	1	1	3	2	4	3	0	0	1	1	3	2	4	3	0	0	8.8	4.4	4.4	33955	319	319;241;277;298	14.7
tr|A0A0K9PC51|A0A0K9PC51_ZOSMR	tr|A0A0K9PC51|A0A0K9PC51_ZOSMR	5	1	1	>tr|A0A0K9PC51|A0A0K9PC51_ZOSMR RuBisCO large subunit-binding protein subunit beta, chloroplastic OS=Zostera marina GN=ZOSMA_30G00700 PE=3 SV=1	1	5	1	1	3	3	3	3	4	4	2	1	0	1	1	1	1	1	1	1	0	1	1	1	1	1	1	1	10.6	2	2	64521	606	606	7.29							6		1
tr|A0A0K9PPH2|A0A0K9PPH2_ZOSMR;tr|W5EET9|W5EET9_WHEAT	tr|A0A0K9PPH2|A0A0K9PPH2_ZOSMR	5;1	1;1	1;1	>tr|A0A0K9PPH2|A0A0K9PPH2_ZOSMR Tubulin beta chain OS=Zostera marina GN=ZOSMA_192G00530 PE=3 SV=1	2	5	1	1	3	3	3	4	3	4	3	3	0	1	0	1	0	1	0	0	0	1	0	1	0	1	0	0	11.9	3.4	3.4	50405	446	446;114	8				1			1	1
tr|A0A0K9QA79|A0A0K9QA79_SPIOL;tr|I3SFE3|I3SFE3_MEDTR;tr|I3RZ63|I3RZ63_LOTJA;tr|I1KTZ5|I1KTZ5_SOYBN;tr|S8CX89|S8CX89_9LAMI;tr|Q38M52|Q38M52_SOLTU;tr|M5WHF6|M5WHF6_PRUPE;tr|K4CXX8|K4CXX8_SOLLC;tr|A0A0V0HMX2|A0A0V0HMX2_SOLCH;tr|A0A022R0M6|A0A022R0M6_ERYGU;tr|W9R4F2|W9R4F2_9ROSA;tr|A0A0S3RVI5|A0A0S3RVI5_PHAAN;tr|A0A0D2RGZ8|A0A0D2RGZ8_GOSRA;tr|W5B482|W5B482_WHEAT;tr|B7FHR8|B7FHR8_MEDTR;tr|M5WNW3|M5WN…	tr|A0A0K9QA79|A0A0K9QA79_SPIOL;tr|I3SFE3|I3SFE3_MEDTR;tr|I3RZ63|I3RZ63_LOTJA;tr|I1KTZ5|I1KTZ5_SOYBN;tr|S8CX89|S8CX89_9LAMI;tr|Q38M52|Q38M52_SOLTU;tr|M5WHF6|M5WHF6_PRUPE;tr|K4CXX8|K4CXX8_SOLLC;tr|A0A0V0HMX2|A0A0V0HMX2_SOLCH;tr|A0A022R0M6|A0A022R0M6_ERYGU;tr|W9R4F2|W9R4F2_9ROSA;tr|A0A0S3RVI5|A0A0S3RVI5_PHAAN;tr|A0A0D2RGZ8|A0A0D2RGZ8_GOSRA	5;4;4;3;3;3;3;3;3;3;3;3;3;2;2;2;2;2;2;2;2;2;2;2;2;2;2;2;2;2;2;2;2;2;2;2;2;2;2;2;2;2;2;2;2;2;2;2;2;2;2;2;2;2;2;2;2;2;2;2;2;2;2;2;2;2;2;2;2;2;2;2;2;2;2;2;2;1;1;1;1;1;1;1;1;1;1;1;1;1;1;1;1;1;1;1;1;1;1;1	2;2;2;0;0;0;0;0;0;0;0;0;0;0;0;0;0;0;0;0;0;0;0;0;0;0;0;0;0;0;0;0;0;0;0;0;0;0;0;0;0;0;0;0;0;0;0;0;0;0;0;0;0;0;0;0;0;0;0;0;0;0;0;0;0;0;0;0;0;0;0;0;0;0;0;0;0;0;0;0;0;0;0;0;0;0;0;0;0;0;0;0;0;0;0;0;0;0;0;0	2;2;2;0;0;0;0;0;0;0;0;0;0;0;0;0;0;0;0;0;0;0;0;0;0;0;0;0;0;0;0;0;0;0;0;0;0;0;0;0;0;0;0;0;0;0;0;0;0;0;0;0;0;0;0;0;0;0;0;0;0;0;0;0;0;0;0;0;0;0;0;0;0;0;0;0;0;0;0;0;0;0;0;0;0;0;0;0;0;0;0;0;0;0;0;0;0;0;0;0	>tr|A0A0K9QA79|A0A0K9QA79_SPIOL Proteasome subunit alpha type OS=Spinacia oleracea GN=SOVF_201960 PE=3 SV=1;>tr|I3SFE3|I3SFE3_MEDTR Proteasome subunit alpha type OS=Medicago truncatula GN=MTR_0167s0060 PE=2 SV=1;>tr|I3RZ63|I3RZ63_LOTJA Proteasome subunit a	100	5	2	2	5	5	4	4	4	1	4	4	2	2	1	1	2	0	2	2	2	2	1	1	2	0	2	2	27.7	7.2	7.2	25562	235	235;235;235;229;235;235;235;235;235;235;238;248;248;125;150;164;169;169;177;177;177;177;192;193;198;198;213;213;213;213;222;226;235;235;235;235;235;235;235;235;235;235;235;235;235;235;235;235;235;235;235;235;235;235;235;235;235;235;235;235;235;235;235;235;235;235;235;235;235;235;235;244;248;250;295;337;358;49;66;96;103;103;106;109;111;128;149;150;160;161;233;235;235;235;240;283;319;371;376;1822	14				1	1		1	1
tr|A0A0K9QHW3|A0A0K9QHW3_SPIOL;tr|V4TIZ5|V4TIZ5_9ROSI;tr|A0A126DMN9|A0A126DMN9_PAESU;tr|A0A068LJY6|A0A068LJY6_HEVBR;tr|D7UBH2|D7UBH2_VITVI;tr|A0A067DGN9|A0A067DGN9_CITSI;tr|A0A0J8D5F4|A0A0J8D5F4_BETVU;tr|A0A067DTX3|A0A067DTX3_CITSI;tr|A0A067DKG2|A0A067DKG2_CITSI;tr|A0A067DGD0|A0A067DGD0_CITSI;tr|O22405|O22405_PETCR;tr|O65854|O65854_TOBAC;tr|Q2XTC4|Q2XTC4_SOLTU;tr|O65855|O65855_TOBAC;tr|M1BT30|M1B…	tr|A0A0K9QHW3|A0A0K9QHW3_SPIOL;tr|V4TIZ5|V4TIZ5_9ROSI;tr|A0A126DMN9|A0A126DMN9_PAESU;tr|A0A068LJY6|A0A068LJY6_HEVBR;tr|D7UBH2|D7UBH2_VITVI;tr|A0A067DGN9|A0A067DGN9_CITSI;tr|A0A0J8D5F4|A0A0J8D5F4_BETVU	5;3;3;3;3;3;3;2;2;2;2;2;2;2;2;2;2;2;2;2;2;2;2;2;2;2;2;2;2;2;2;2;1;1;1;1;1;1;1;1;1;1;1;1;1;1;1;1;1;1;1;1;1;1;1;1;1;1;1;1;1;1;1;1;1;1;1;1;1;1;1;1;1;1;1;1;1;1;1;1;1;1;1;1;1;1;1;1;1;1;1;1	5;3;3;3;3;3;3;2;2;2;2;2;2;2;2;2;2;2;2;2;2;2;2;2;2;2;2;2;2;2;2;2;1;1;1;1;1;1;1;1;1;1;1;1;1;1;1;1;1;1;1;1;1;1;1;1;1;1;1;1;1;1;1;1;1;1;1;1;1;1;1;1;1;1;1;1;1;1;1;1;1;1;1;1;1;1;1;1;1;1;1;1	2;0;0;0;0;0;0;0;0;0;0;0;0;0;0;0;0;0;0;0;0;0;0;0;0;0;0;0;0;0;0;0;0;0;0;0;0;0;0;0;0;0;0;0;0;0;0;0;0;0;0;0;0;0;0;0;0;0;0;0;0;0;0;0;0;0;0;0;0;0;0;0;0;0;0;0;0;0;0;0;0;0;0;0;0;0;0;0;0;0;0;0	>tr|A0A0K9QHW3|A0A0K9QHW3_SPIOL Glucose-6-phosphate 1-dehydrogenase OS=Spinacia oleracea GN=SOVF_183760 PE=3 SV=1;>tr|V4TIZ5|V4TIZ5_9ROSI Uncharacterized protein OS=Citrus clementina GN=CICLE_v10015153mg PE=3 SV=1;>tr|A0A126DMN9|A0A126DMN9_PAESU Glucose-6-	92	5	5	2	0	0	4	4	5	5	0	0	0	0	4	4	5	5	0	0	0	0	2	2	2	2	0	0	9.6	9.6	3.3	59559	520	520;464;513;515;516;517;520;281;299;356;495;510;511;511;511;511;511;511;511;512;514;515;515;516;516;517;518;521;526;528;534;539;218;232;264;311;316;384;436;443;444;454;470;484;490;503;507;510;510;511;511;512;513;514;514;515;515;515;515;515;515;515;516;516;516;516;516;516;516;516;517;517;517;517;517;518;518;518;518;518;518;518;519;519;521;521;521;523;524;524;530;584	5.1	5	8	2		1	4	16	1
tr|A0A0K9RDV1|A0A0K9RDV1_SPIOL	tr|A0A0K9RDV1|A0A0K9RDV1_SPIOL	5	1	1	>tr|A0A0K9RDV1|A0A0K9RDV1_SPIOL Uncharacterized protein OS=Spinacia oleracea GN=SOVF_078660 PE=3 SV=1	1	5	1	1	1	0	4	3	4	3	2	3	0	0	1	1	1	1	1	0	0	0	1	1	1	1	1	0	5.9	1.5	1.5	130.29	1189	1189	2.17		5	1
tr|A0A0K9RP56|A0A0K9RP56_SPIOL;tr|Q94IB7|Q94IB7_SPIOL;tr|A0A0J8F7Z1|A0A0J8F7Z1_BETVU;tr|C0P3M8|C0P3M8_MAIZE;tr|M0Y6L7|M0Y6L7_HORVD;tr|W5HYX4|W5HYX4_WHEAT;tr|M0Y6L6|M0Y6L6_HORVD;tr|F4I577|F4I577_ARATH;tr|A8JDG4|A8JDG4_CHLRE;tr|D8TRB8|D8TRB8_VOLCA;tr|A0A072TUM0|A0A072TUM0_MEDTR;tr|A4RX36|A4RX36_OSTLU;tr|K8F1Z2|K8F1Z2_9CHLO;tr|A0A072TVC0|A0A072TVC0_MEDTR;tr|C6T8Y2|C6T8Y2_SOYBN;tr|A0A0B2Q6B9|A0A0B2Q6…	tr|A0A0K9RP56|A0A0K9RP56_SPIOL;tr|Q94IB7|Q94IB7_SPIOL;tr|A0A0J8F7Z1|A0A0J8F7Z1_BETVU	5;5;4;1;1;1;1;1;1;1;1;1;1;1;1;1;1;1;1;1;1;1;1;1;1;1;1;1;1;1;1;1;1;1;1;1;1;1;1;1;1;1;1;1;1;1;1;1;1;1;1;1;1;1;1;1;1;1;1;1;1;1;1;1;1;1;1	5;5;4;1;1;1;1;1;1;1;1;1;1;1;1;1;1;1;1;1;1;1;1;1;1;1;1;1;1;1;1;1;1;1;1;1;1;1;1;1;1;1;1;1;1;1;1;1;1;1;1;1;1;1;1;1;1;1;1;1;1;1;1;1;1;1;1	4;4;4;1;1;1;1;0;0;0;1;0;0;1;1;1;1;0;0;0;1;0;0;0;0;0;0;1;1;1;1;1;0;1;0;0;0;0;0;1;1;1;1;1;1;1;1;1;1;1;1;1;1;1;1;1;1;1;1;1;1;1;1;1;1;1;1	>tr|A0A0K9RP56|A0A0K9RP56_SPIOL Uncharacterized protein OS=Spinacia oleracea GN=SOVF_050220 PE=4 SV=1;>tr|Q94IB7|Q94IB7_SPIOL Monodehydroascorbate reductase OS=Spinacia oleracea PE=2 SV=1;>tr|A0A0J8F7Z1|A0A0J8F7Z1_BETVU Uncharacterized protein OS=Beta vulg	67	5	5	4	0	0	5	4	3	4	3	3	0	0	5	4	3	4	3	3	0	0	4	3	2	4	3	3	13.9	13.9	11	53232	490	490;497;495;304;331;339;342;416;435;442;454;456;463;463;478;478;479;482;483;483;485;486;486;486;486;486;486;486;487;488;488;488;489;491;493;493;493;493;493;494;495;495;496;496;497;497;499;504;505;505;506;506;511;520;520;522;524;531;531;544;555;561;562;562;572;573;573	9.03				1				12	3
tr|A0A0K9RSM1|A0A0K9RSM1_SPIOL	tr|A0A0K9RSM1|A0A0K9RSM1_SPIOL	5	3	2	>tr|A0A0K9RSM1|A0A0K9RSM1_SPIOL Uncharacterized protein OS=Spinacia oleracea GN=SOVF_033070 PE=4 SV=1	1	5	3	2	1	1	3	2	3	5	2	3	1	1	2	1	2	3	1	2	1	1	2	1	2	2	1	2	12.3	8.2	5.9	65871	608	608	8.88					2	4	12
tr|A0A0K9RY10|A0A0K9RY10_SPIOL	tr|A0A0K9RY10|A0A0K9RY10_SPIOL	5	5	3	>tr|A0A0K9RY10|A0A0K9RY10_SPIOL Uncharacterized protein OS=Spinacia oleracea GN=SOVF_021530 PE=3 SV=1	1	5	5	3	3	4	4	4	4	3	4	4	3	4	4	4	4	3	4	4	1	2	2	2	2	1	2	2	11.2	11.2	6.2	48.16	439	439	8.46	6	5	5	7	4	2	3	5	1
tr|A0A0Q3GPB2|A0A0Q3GPB2_BRADI;tr|I1GMI4|I1GMI4_BRADI	tr|A0A0Q3GPB2|A0A0Q3GPB2_BRADI;tr|I1GMI4|I1GMI4_BRADI	5;5	2;2	2;2	>tr|A0A0Q3GPB2|A0A0Q3GPB2_BRADI Uncharacterized protein OS=Brachypodium distachyon GN=BRADI_1g06430 PE=4 SV=1;>tr|I1GMI4|I1GMI4_BRADI Uncharacterized protein OS=Brachypodium distachyon GN=BRADI_1g06430 PE=4 SV=1	2	5	2	2	2	2	5	5	5	4	3	3	0	1	2	2	2	1	0	0	0	1	2	2	2	1	0	0	15.7	8.8	8.8	34747	318	318;369	7.4	2	1	1
tr|A0A0S2PKT9|A0A0S2PKT9_9MARC	tr|A0A0S2PKT9|A0A0S2PKT9_9MARC	5	1	1	>tr|A0A0S2PKT9|A0A0S2PKT9_9MARC Ribulose bisphosphate carboxylase large chain (Fragment) OS=Cyathodium foetidissimum GN=rbcL PE=3 SV=1	1	5	1	1	4	4	4	5	4	4	4	4	1	1	1	1	1	1	1	1	1	1	1	1	1	1	1	1	14.7	5.1	5.1	42187	389	389	8.22	6		1	6			4	1	4
tr|A0A0S2UWF1|A0A0S2UWF1_9CHLO;tr|A0A0S2UWB7|A0A0S2UWB7_9CHLO	tr|A0A0S2UWF1|A0A0S2UWF1_9CHLO;tr|A0A0S2UWB7|A0A0S2UWB7_9CHLO	5;5	2;2	2;2	>tr|A0A0S2UWF1|A0A0S2UWF1_9CHLO Ribulose bisphosphate carboxylase large chain (Fragment) OS=Chlamydomonadales sp. LBA 41 GN=rbcL PE=3 SV=1;>tr|A0A0S2UWB7|A0A0S2UWB7_9CHLO Ribulose bisphosphate carboxylase large chain (Fragment) OS=Chlamydomonadales sp. LBA	2	5	2	2	4	4	4	5	4	4	4	4	2	2	2	2	2	2	2	2	2	2	2	2	2	2	2	2	28.5	10.4	10.4	16291	144	144;144	9.88	2		2			3	4	6	6
tr|A0A0V0IJV5|A0A0V0IJV5_SOLCH;tr|M0ZRG6|M0ZRG6_SOLTU;tr|K4BMN4|K4BMN4_SOLLC	tr|A0A0V0IJV5|A0A0V0IJV5_SOLCH;tr|M0ZRG6|M0ZRG6_SOLTU;tr|K4BMN4|K4BMN4_SOLLC	5;5;5	1;1;1	1;1;1	>tr|A0A0V0IJV5|A0A0V0IJV5_SOLCH Putative ruBisCO large subunit-binding protein subunit beta, chloroplastic-like OS=Solanum chacoense PE=3 SV=1;>tr|M0ZRG6|M0ZRG6_SOLTU Uncharacterized protein OS=Solanum tuberosum GN=PGSC0003DMG400002537 PE=3 SV=1;>tr|K4BMN4	3	5	1	1	1	1	3	4	5	5	2	2	0	0	0	1	1	1	0	0	0	0	0	1	1	1	0	0	9.3	2	2	58138	546	546;605;605	7							3
tr|A0A103XIS5|A0A103XIS5_CYNCS;tr|V4LLU4|V4LLU4_EUTSA;tr|E4MX80|E4MX80_EUTHA;tr|V4KYQ6|V4KYQ6_EUTSA;tr|A0A176WUC7|A0A176WUC7_MARPO;tr|R0EXP9|R0EXP9_9BRAS;tr|M4EFC3|M4EFC3_BRARP;tr|M4DFP1|M4DFP1_BRARP;tr|M1GDJ6|M1GDJ6_BRAOL;tr|D7MP79|D7MP79_ARALL;tr|D7KDE2|D7KDE2_ARALL;tr|A0A178W4H0|A0A178W4H0_ARATH;tr|A0A0D3E680|A0A0D3E680_BRAOL;tr|A0A0D3C7I8|A0A0D3C7I8_BRAOL;tr|A0A078I1Y7|A0A078I1Y7_BRANA;tr|A0A…	tr|A0A103XIS5|A0A103XIS5_CYNCS;tr|V4LLU4|V4LLU4_EUTSA;tr|E4MX80|E4MX80_EUTHA;tr|V4KYQ6|V4KYQ6_EUTSA;tr|A0A176WUC7|A0A176WUC7_MARPO;tr|R0EXP9|R0EXP9_9BRAS;tr|M4EFC3|M4EFC3_BRARP;tr|M4DFP1|M4DFP1_BRARP;tr|M1GDJ6|M1GDJ6_BRAOL;tr|D7MP79|D7MP79_ARALL;tr|D7KDE2|D7KDE2_ARALL;tr|A0A178W4H0|A0A178W4H0_ARATH;tr|A0A0D3E680|A0A0D3E680_BRAOL;tr|A0A0D3C7I8|A0A0D3C7I8_BRAOL;tr|A0A078I1Y7|A0A078I1Y7_BRANA;tr|A0A…	5;5;5;4;4;4;4;4;4;4;4;4;4;4;4;4;4;4;4;4;3;2;1	1;1;1;1;1;1;1;1;1;1;1;1;1;1;1;1;1;1;1;1;1;1;1	1;1;1;1;1;1;1;1;1;1;1;1;1;1;1;1;1;1;1;1;1;1;1	>tr|A0A103XIS5|A0A103XIS5_CYNCS Malate dehydrogenase OS=Cynara cardunculus var. scolymus GN=Ccrd_006643 PE=3 SV=1;>tr|V4LLU4|V4LLU4_EUTSA Malate dehydrogenase OS=Eutrema salsugineum GN=EUTSA_v10003243mg PE=3 SV=1;>tr|E4MX80|E4MX80_EUTHA Malate dehydrogenas	23	5	1	1	5	5	5	5	5	5	4	3	1	1	1	1	1	1	1	0	1	1	1	1	1	1	1	0	28.4	8.5	8.5	35077	328	328;332;332;304;330;332;332;332;332;332;332;332;332;332;332;332;332;332;332;333;219;126;78	11.8
tr|A0A103XWE9|A0A103XWE9_CYNCS	tr|A0A103XWE9|A0A103XWE9_CYNCS	5	1	1	>tr|A0A103XWE9|A0A103XWE9_CYNCS Reversibly glycosylated polypeptide family OS=Cynara cardunculus var. scolymus GN=Ccrd_023656 PE=4 SV=1	1	5	1	1	4	5	4	4	5	3	3	4	0	1	0	0	1	1	1	1	0	1	0	0	1	1	1	1	25.9	9.2	9.2	34714	305	305	11.4
tr|A0A118JUN2|A0A118JUN2_CYNCS;tr|A0A0A0KUM6|A0A0A0KUM6_CUCSA	tr|A0A118JUN2|A0A118JUN2_CYNCS;tr|A0A0A0KUM6|A0A0A0KUM6_CUCSA	5;4	1;1	1;1	>tr|A0A118JUN2|A0A118JUN2_CYNCS Succinate dehydrogenase [ubiquinone] flavoprotein subunit, mitochondrial OS=Cynara cardunculus var. scolymus GN=Ccrd_005628 PE=3 SV=1;>tr|A0A0A0KUM6|A0A0A0KUM6_CUCSA Succinate dehydrogenase [ubiquinone] flavoprotein subunit,	2	5	1	1	2	3	5	4	3	4	2	3	0	0	1	0	0	1	0	0	0	0	1	0	0	1	0	0	15.5	4.4	4.4	67733	614	614;635	5.5					1	1
tr|A0A151RWZ7|A0A151RWZ7_CAJCA	tr|A0A151RWZ7|A0A151RWZ7_CAJCA	5	1	1	>tr|A0A151RWZ7|A0A151RWZ7_CAJCA Uncharacterized protein OS=Cajanus cajan GN=KK1_031309 PE=4 SV=1	1	5	1	1	3	3	3	3	4	4	3	3	0	0	0	0	1	0	0	0	0	0	0	0	1	0	0	0	11.7	4.7	4.7	80498	745	745	14
tr|A0A161ZQ59|A0A161ZQ59_DAUCA;tr|W5ETU1|W5ETU1_WHEAT;tr|W5EDL3|W5EDL3_WHEAT;tr|W5DTC2|W5DTC2_WHEAT;tr|M8BHV4|M8BHV4_AEGTA;tr|M7Z4Y9|M7Z4Y9_TRIUA;tr|F2ELD1|F2ELD1_HORVD;tr|C0KTA6|C0KTA6_WHEAT;tr|A0A0F7INH2|A0A0F7INH2_WHEAT	tr|A0A161ZQ59|A0A161ZQ59_DAUCA	5;2;2;2;2;2;2;2;2	1;1;1;1;1;1;1;1;1	1;1;1;1;1;1;1;1;1	>tr|A0A161ZQ59|A0A161ZQ59_DAUCA Fructose-bisphosphate aldolase OS=Daucus carota subsp. sativus GN=DCAR_022915 PE=3 SV=1	9	5	1	1	3	2	5	5	3	4	3	1	0	0	1	1	0	0	1	0	0	0	1	1	0	0	1	0	22.5	7.1	7.1	42665	395	395;388;388;388;388;388;388;388;388	13.2
tr|A0A166CB17|A0A166CB17_DAUCA;tr|A0A164Y8U7|A0A164Y8U7_DAUCA	tr|A0A166CB17|A0A166CB17_DAUCA	5;1	1;1	1;1	>tr|A0A166CB17|A0A166CB17_DAUCA Uncharacterized protein OS=Daucus carota subsp. sativus GN=DCAR_012288 PE=4 SV=1	2	5	1	1	3	3	4	4	4	4	3	3	1	1	1	1	1	1	0	0	1	1	1	1	1	1	0	0	10.3	2.5	2.5	72675	650	650;103	3.5			6		2
tr|A0A175YGQ8|A0A175YGQ8_DAUCA	tr|A0A175YGQ8|A0A175YGQ8_DAUCA	5	2	2	>tr|A0A175YGQ8|A0A175YGQ8_DAUCA Uncharacterized protein OS=Daucus carota subsp. sativus GN=DCAR_030433 PE=3 SV=1	1	5	2	2	2	2	4	4	5	3	1	2	0	0	1	1	2	1	1	1	0	0	1	1	2	1	1	1	37.6	18.2	18.2	20715	181	181	17.6
tr|A0A199W2K5|A0A199W2K5_ANACO;tr|A0A0K9Q1X0|A0A0K9Q1X0_ZOSMR	tr|A0A199W2K5|A0A199W2K5_ANACO;tr|A0A0K9Q1X0|A0A0K9Q1X0_ZOSMR	5;3	2;1	1;0	>tr|A0A199W2K5|A0A199W2K5_ANACO Pyruvate kinase 1, cytosolic OS=Ananas comosus GN=ACMD2_19756 PE=4 SV=1;>tr|A0A0K9Q1X0|A0A0K9Q1X0_ZOSMR Pyruvate kinase OS=Zostera marina GN=ZOSMA_118G00440 PE=3 SV=1	2	5	2	1	4	4	5	5	5	5	5	5	2	2	2	2	2	2	2	2	1	1	1	1	1	1	1	1	13.5	7.6	4.8	55.11	503	503;527	7.1	7	7	8	9	7	6	18	6	6
tr|A0A1B6Q6S1|A0A1B6Q6S1_SORBI;tr|C0HHU2|C0HHU2_MAIZE;tr|M0TJM5|M0TJM5_MUSAM;tr|M0RMD9|M0RMD9_MUSAM;tr|B9IGY9|B9IGY9_POPTR;tr|M0TXK0|M0TXK0_MUSAM;tr|A0A096SFY3|A0A096SFY3_MAIZE;tr|I3SGX3|I3SGX3_MEDTR;tr|A0A0E0FUY0|A0A0E0FUY0_ORYNI;tr|A0A0K9RD63|A0A0K9RD63_SPIOL;tr|B8ABA7|B8ABA7_ORYSI;tr|A0A0K9QXB6|A0A0K9QXB6_SPIOL;tr|A0A0E0FUX9|A0A0E0FUX9_ORYNI;tr|A0A096TA12|A0A096TA12_MAIZE;tr|A0A096TA13|A0A096T…	tr|A0A1B6Q6S1|A0A1B6Q6S1_SORBI;tr|C0HHU2|C0HHU2_MAIZE;tr|M0TJM5|M0TJM5_MUSAM	5;3;3;2;2;1;1;1;1;1;1;1;1;1;1;1;1	5;3;3;2;2;1;1;1;1;1;1;1;1;1;1;1;1	2;0;0;0;0;0;0;0;0;0;0;0;0;0;0;0;0	>tr|A0A1B6Q6S1|A0A1B6Q6S1_SORBI Uncharacterized protein OS=Sorghum bicolor GN=SORBI_003G336000 PE=4 SV=1;>tr|C0HHU2|C0HHU2_MAIZE Uncharacterized protein OS=Zea mays GN=LOC100381658 PE=2 SV=1;>tr|M0TJM5|M0TJM5_MUSAM Uncharacterized protein OS=Musa acuminata	17	5	5	2	2	2	3	3	3	4	4	3	2	2	3	3	3	4	4	3	0	0	1	1	1	2	1	0	10.9	10.9	5.4	60.25	559	559;556;559;558;560;326;412;421;542;555;559;559;559;573;676;824;891	5.39	10	4	2	2	5	8	13		4
tr|A5BFH7|A5BFH7_VITVI;tr|D7SNX0|D7SNX0_VITVI;tr|M0RQ47|M0RQ47_MUSAM	tr|A5BFH7|A5BFH7_VITVI;tr|D7SNX0|D7SNX0_VITVI;tr|M0RQ47|M0RQ47_MUSAM	5;5;4	1;1;1	1;1;1	>tr|A5BFH7|A5BFH7_VITVI Proteasome subunit alpha type OS=Vitis vinifera GN=VITISV_004441 PE=3 SV=1;>tr|D7SNX0|D7SNX0_VITVI Proteasome subunit alpha type OS=Vitis vinifera GN=VIT_04s0023g03690 PE=3 SV=1;>tr|M0RQ47|M0RQ47_MUSAM Proteasome subunit alpha type	3	5	1	1	5	4	4	3	4	4	4	3	1	1	1	0	0	0	1	0	1	1	1	0	0	0	1	0	30.1	8.2	8.2	24311	219	219;249;249	14.5
tr|F6HYJ1|F6HYJ1_VITVI;tr|A5C524|A5C524_VITVI	tr|F6HYJ1|F6HYJ1_VITVI;tr|A5C524|A5C524_VITVI	5;5	5;5	1;1	>tr|F6HYJ1|F6HYJ1_VITVI Putative uncharacterized protein OS=Vitis vinifera GN=VIT_11s0037g00180 PE=3 SV=1;>tr|A5C524|A5C524_VITVI Putative uncharacterized protein OS=Vitis vinifera GN=VITISV_029979 PE=3 SV=1	2	5	5	1	4	4	3	4	5	4	5	5	4	4	3	4	5	4	5	5	0	0	0	1	1	1	1	1	11.5	11.5	2.1	60742	583	583;583	7.22	17	5	10	5	9	5	23	17	24
tr|A5H746|A5H746_9MARC	tr|A5H746|A5H746_9MARC	5	1	1	>tr|A5H746|A5H746_9MARC Ribulose bisphosphate carboxylase large chain (Fragment) OS=Acromastigum moratii GN=rbcL PE=3 SV=1	1	5	1	1	3	3	3	4	4	3	4	4	1	1	1	1	1	0	1	1	1	1	1	1	1	0	1	1	13.3	4.7	4.7	47256	429	429	6	2				1			4	1
tr|A7TW34|A7TW34_9MONI;tr|B2BSL2|B2BSL2_9MONI;tr|B2BSK8|B2BSK8_9MONI	tr|A7TW34|A7TW34_9MONI;tr|B2BSL2|B2BSL2_9MONI;tr|B2BSK8|B2BSK8_9MONI	5;4;4	1;1;1	1;1;1	>tr|A7TW34|A7TW34_9MONI Ribulose bisphosphate carboxylase large chain (Fragment) OS=Monogramma sp. Ranker 1778 GN=rbcL PE=3 SV=1;>tr|B2BSL2|B2BSL2_9MONI Ribulose bisphosphate carboxylase large chain (Fragment) OS=Monogramma trichoidea GN=rbcL PE=3 SV=1;>tr	3	5	1	1	3	3	4	4	4	3	4	3	0	0	1	0	1	0	1	0	0	0	1	0	1	0	1	0	14.2	6	6	48.28	436	436;402;402	7.67				1					1
tr|A8D0I2|A8D0I2_9MAGN	tr|A8D0I2|A8D0I2_9MAGN	5	1	1	>tr|A8D0I2|A8D0I2_9MAGN Ribulose bisphosphate carboxylase large chain (Fragment) OS=Machilus bombycina PE=3 SV=1	1	5	1	1	3	3	3	4	4	3	3	3	0	0	0	0	1	0	0	0	0	0	0	0	1	0	0	0	13.9	5.9	5.9	50728	460	460	9									1
tr|A9PJT3|A9PJT3_9ROSI;tr|A9PC87|A9PC87_POPTR;tr|W5BWH9|W5BWH9_WHEAT;tr|I3SBA6|I3SBA6_LOTJA;tr|S8DMT8|S8DMT8_9LAMI;tr|A0A0D2RR25|A0A0D2RR25_GOSRA;tr|B4UWA9|B4UWA9_ARAHY;tr|K7K9V4|K7K9V4_SOYBN;tr|M0VL76|M0VL76_HORVD;tr|A0A0B2SK14|A0A0B2SK14_GLYSO;tr|K3ZAD2|K3ZAD2_SETIT;tr|H6TNM2|H6TNM2_ELAGV;tr|F2DQF0|F2DQF0_HORVD;tr|M0Z2C3|M0Z2C3_HORVD;tr|A0A0D2Q5Q7|A0A0D2Q5Q7_GOSRA;tr|V4RVR3|V4RVR3_9ROSI;tr|A0A0…	tr|A9PJT3|A9PJT3_9ROSI;tr|A9PC87|A9PC87_POPTR	5;5;2;2;2;2;2;2;2;2;2;2;2;2;2;2;2;2;2;2;2;2;2;2;2;2;2;2;2;2;2;2;2;2;2;2;2;2;2;2;2;2;2;2;2;2;2;2;2;2;2;2;2;2;2;2;2;2;2;2;2;2;2;2;2;2;2;2;2;2;2;2;2;2;2;2;2;2;2;2;2;2;2;2;2;2;2;2;2;2;2;2;2;2;2;2;2;2;2;2;2;2;2;2;2;2;2;2;2;2;2;2;2;2;2;2;2;2;2;2;2;2;2;2;2;2;2;2;2;2;2;2;2;2;2;2;2;2;2;2;2;2;2;2;2;2;2;2;2;2;2;2;2;2;2;2;2;2;2;2;2;2;2;2;2;2;2;2;2;2;2;2;2;2;2;2;2;2;2;2;2;2;2;2;2;2;2;2;2;2;2;2;2;2;2;2;2;2;2;2…	5;5;2;2;2;2;2;2;2;2;2;2;2;2;2;2;2;2;2;2;2;2;2;2;2;2;2;2;2;2;2;2;2;2;2;2;2;2;2;2;2;2;2;2;2;2;2;2;2;2;2;2;2;2;2;2;2;2;2;2;2;2;2;2;2;2;2;2;2;2;2;2;2;2;2;2;2;2;2;2;2;2;2;2;2;2;2;2;2;2;2;2;2;2;2;2;2;2;2;2;2;2;2;2;2;2;2;2;2;2;2;2;2;2;2;2;2;2;2;2;2;2;2;2;2;2;2;2;2;2;2;2;2;2;2;2;2;2;2;2;2;2;2;2;2;2;2;2;2;2;2;2;2;2;2;2;2;2;2;2;2;2;2;2;2;2;2;2;2;2;2;2;2;2;2;2;2;2;2;2;2;2;2;2;2;2;2;2;2;2;2;2;2;2;2;2;2;2;2;2…	2;2;0;0;0;0;0;0;0;0;0;0;0;0;0;0;0;0;0;0;0;0;0;0;0;0;0;0;0;0;0;0;0;0;0;0;0;0;0;0;0;0;0;0;0;0;0;0;0;0;0;0;0;0;0;0;0;0;0;0;0;0;0;0;0;0;0;0;0;0;0;0;0;0;0;0;0;0;0;0;0;0;0;0;0;0;0;0;0;0;0;0;0;0;0;0;0;0;0;0;0;0;0;0;0;0;0;0;0;0;0;0;0;0;0;0;0;0;0;0;0;0;0;0;0;0;0;0;0;0;0;0;0;0;0;0;0;0;0;0;0;0;0;0;0;0;0;0;0;0;0;0;0;0;0;0;0;0;0;0;0;0;0;0;0;0;0;0;0;0;0;0;0;0;0;0;0;0;0;0;0;0;0;0;0;0;0;0;0;0;0;0;0;0;0;0;0;0;0;0…	>tr|A9PJT3|A9PJT3_9ROSI Putative uncharacterized protein OS=Populus trichocarpa x Populus deltoides PE=2 SV=1;>tr|A9PC87|A9PC87_POPTR Uncharacterized protein OS=Populus trichocarpa GN=POPTR_0007s13110g PE=2 SV=1	298	5	5	2	4	4	2	3	3	4	4	4	4	4	2	3	3	4	4	4	1	1	1	1	1	1	2	1	29.2	29.2	19.8	23883	212	212;220;70;112;116;127;133;135;140;156;160;172;173;177;177;179;179;181;182;182;182;182;186;187;188;189;191;192;194;195;195;195;195;195;196;196;198;199;199;200;200;201;201;201;201;201;201;201;201;202;202;203;203;203;203;203;203;204;204;204;204;204;204;204;206;206;206;206;208;208;210;211;211;211;211;211;212;212;212;212;212;212;212;212;212;212;212;213;213;213;213;213;213;213;213;213;213;213;213;213;…	11.9	6	4	3	6	4	4	3	7	5
tr|A9SY53|A9SY53_PHYPA;tr|A9RVE1|A9RVE1_PHYPA;tr|A9TZ99|A9TZ99_PHYPA;tr|A9SGN5|A9SGN5_PHYPA;tr|A0A176VKJ8|A0A176VKJ8_MARPO;tr|K8EDQ7|K8EDQ7_9CHLO;tr|C1MQM4|C1MQM4_MICPC;tr|C1DYE3|C1DYE3_MICCC	tr|A9SY53|A9SY53_PHYPA;tr|A9RVE1|A9RVE1_PHYPA;tr|A9TZ99|A9TZ99_PHYPA;tr|A9SGN5|A9SGN5_PHYPA;tr|A0A176VKJ8|A0A176VKJ8_MARPO;tr|K8EDQ7|K8EDQ7_9CHLO;tr|C1MQM4|C1MQM4_MICPC;tr|C1DYE3|C1DYE3_MICCC	5;5;4;4;4;3;3;3	1;1;1;1;1;1;1;1	1;1;1;1;1;1;1;1	>tr|A9SY53|A9SY53_PHYPA Predicted protein OS=Physcomitrella patens subsp. patens GN=PHYPADRAFT_107162 PE=3 SV=1;>tr|A9RVE1|A9RVE1_PHYPA Predicted protein OS=Physcomitrella patens subsp. patens GN=PHYPADRAFT_119989 PE=3 SV=1;>tr|A9TZ99|A9TZ99_PHYPA Predicte	8	5	1	1	4	2	5	5	5	5	3	4	1	1	1	1	1	1	1	1	1	1	1	1	1	1	1	1	18.6	4.6	4.6	46919	413	413;414;413;413;461;410;413;413	12								8
tr|B3EZE1|B3EZE1_9CHLO;tr|A0A0U2F4P1|A0A0U2F4P1_9MONI	tr|B3EZE1|B3EZE1_9CHLO	5;1	1;1	1;1	>tr|B3EZE1|B3EZE1_9CHLO Ribulose bisphosphate carboxylase large chain (Fragment) OS=Lacunastrum gracillimum GN=rbcL PE=3 SV=1	2	5	1	1	4	2	3	4	3	3	3	3	1	0	1	1	1	1	1	1	1	0	1	1	1	1	1	1	12.7	3.9	3.9	45522	411	411;203	5.94	4			1	1	2	2	4	4
tr|B6DQ55|B6DQ55_SECCE	tr|B6DQ55|B6DQ55_SECCE	5	1	1	>tr|B6DQ55|B6DQ55_SECCE Actin (Fragment) OS=Secale cereale PE=2 SV=1	1	5	1	1	3	2	3	2	4	4	3	4	1	0	1	1	1	0	1	1	1	0	1	1	1	0	1	1	67.1	37.8	37.8	93104	82	82	10
tr|B7T2V4|B7T2V4_EROTE;tr|A0A0A0PJT8|A0A0A0PJT8_9ROSI	tr|B7T2V4|B7T2V4_EROTE;tr|A0A0A0PJT8|A0A0A0PJT8_9ROSI	5;3	1;1	1;1	>tr|B7T2V4|B7T2V4_EROTE ATP synthase subunit alpha OS=Erodium texanum GN=atpA PE=3 SV=1;>tr|A0A0A0PJT8|A0A0A0PJT8_9ROSI ATP synthase subunit alpha OS=Erodium crassifolium GN=atpA PE=3 SV=1	2	5	1	1	4	4	2	2	2	2	4	3	0	0	0	0	0	0	1	0	0	0	0	0	0	0	1	0	14.7	7.7	7.7	55006	504	504;504	7							1
tr|D7F1S2|D7F1S2_9ROSI;tr|X5HY42|X5HY42_IPONI;tr|Q8W0W2|Q8W0W2_ELAOL;tr|M5XP84|M5XP84_PRUPE;tr|G8H5D3|G8H5D3_ROSMU;tr|B6V864|B6V864_PRUPE;tr|Q9ZRP9|Q9ZRP9_MALDO;tr|Q1X8N4|Q1X8N4_PRUAR;tr|P93272|P93272_MALDO;tr|A7M6H2|A7M6H2_MALDO	tr|D7F1S2|D7F1S2_9ROSI;tr|X5HY42|X5HY42_IPONI;tr|Q8W0W2|Q8W0W2_ELAOL;tr|M5XP84|M5XP84_PRUPE;tr|G8H5D3|G8H5D3_ROSMU;tr|B6V864|B6V864_PRUPE;tr|Q9ZRP9|Q9ZRP9_MALDO	5;5;4;4;4;4;4;1;1;1	1;1;1;1;1;1;1;1;1;1	1;1;1;1;1;1;1;1;1;1	>tr|D7F1S2|D7F1S2_9ROSI Elongation factor 1-alpha (Fragment) OS=Quercus macrocarpa PE=2 SV=1;>tr|X5HY42|X5HY42_IPONI Elongation factor 1-alpha OS=Ipomoea nil GN=EF1a PE=2 SV=1;>tr|Q8W0W2|Q8W0W2_ELAOL Elongation factor 1-alpha OS=Elaeis oleifera PE=2 SV=1;>	10	5	1	1	2	2	5	4	4	3	3	2	0	0	1	0	1	0	0	0	0	0	1	0	1	0	0	0	21.6	5.5	5.5	40462	366	366;447;447;447;447;447;447;85;143;184	8.5							1	1	1
tr|D7US90|D7US90_DIACA;tr|Q9LWB7|Q9LWB7_OXYRB;tr|A5B4G2|A5B4G2_VITVI;tr|F6HGZ9|F6HGZ9_VITVI	tr|D7US90|D7US90_DIACA	5;2;2;2	5;2;2;2	2;1;1;1	>tr|D7US90|D7US90_DIACA Sucrose synthase OS=Dianthus caryophyllus GN=DcSUS1 PE=2 SV=1	4	5	5	2	1	3	4	2	4	5	4	3	1	3	4	2	4	5	4	3	1	2	2	2	2	2	2	2	7.5	7.5	2.6	91328	801	801;803;806;815	4.4	2	6	8	16	4	2	2
tr|F4ZDN5|F4ZDN5_9CARY;tr|I7F9V5|I7F9V5_9CARY	tr|F4ZDN5|F4ZDN5_9CARY;tr|I7F9V5|I7F9V5_9CARY	5;4	1;1	1;1	>tr|F4ZDN5|F4ZDN5_9CARY Ribulose bisphosphate carboxylase large chain (Fragment) OS=Atriplex leucophylla GN=rbcL PE=3 SV=1;>tr|I7F9V5|I7F9V5_9CARY Ribulose bisphosphate carboxylase large chain (Fragment) OS=Nothosaerva brachiata GN=rbcL PE=3 SV=1	2	5	1	1	5	5	5	5	5	5	5	5	1	1	1	1	1	1	1	1	1	1	1	1	1	1	1	1	12.8	4	4	49419	445	445;445	10.2	2	2	1	3		3	3	6	9
tr|F6HDJ6|F6HDJ6_VITVI;tr|D8RJW6|D8RJW6_SELML;tr|A9RR03|A9RR03_PHYPA;tr|D8R4T7|D8R4T7_SELML;tr|U5G0M0|U5G0M0_POPTR;tr|H8WFY3|H8WFY3_IMPCY;tr|M0S4C8|M0S4C8_MUSAM;tr|M0T269|M0T269_MUSAM;tr|A0A0S3J5S5|A0A0S3J5S5_9ROSI;tr|M0SHK7|M0SHK7_MUSAM;tr|W5UID8|W5UID8_GOSHI;tr|W5UHI6|W5UHI6_GOSHE;tr|W5UH88|W5UH88_GOSRA;tr|W5UPJ8|W5UPJ8_GOSHI;tr|C5IHC5|C5IHC5_MAIZE;tr|C5IHF0|C5IHF0_MAIZE;tr|C5IHE9|C5IHE9_MAIZE;…	tr|F6HDJ6|F6HDJ6_VITVI;tr|D8RJW6|D8RJW6_SELML;tr|A9RR03|A9RR03_PHYPA;tr|D8R4T7|D8R4T7_SELML	5;3;3;3;2;2;2;2;2;2;1;1;1;1;1;1;1;1;1;1;1;1;1;1;1;1;1;1;1;1;1;1;1;1;1;1;1;1;1;1;1;1	1;0;0;0;0;0;0;0;0;0;0;0;0;0;0;0;0;0;0;0;0;0;0;0;0;0;0;0;0;0;0;0;0;0;0;0;0;0;0;0;0;0	1;0;0;0;0;0;0;0;0;0;0;0;0;0;0;0;0;0;0;0;0;0;0;0;0;0;0;0;0;0;0;0;0;0;0;0;0;0;0;0;0;0	>tr|F6HDJ6|F6HDJ6_VITVI Putative uncharacterized protein OS=Vitis vinifera GN=VIT_05s0020g02310 PE=4 SV=1;>tr|D8RJW6|D8RJW6_SELML Putative uncharacterized protein OS=Selaginella moellendorffii GN=SELMODRAFT_147735 PE=4 SV=1;>tr|A9RR03|A9RR03_PHYPA Predicte	42	5	1	1	2	2	4	3	4	4	2	0	1	1	1	1	1	1	1	0	1	1	1	1	1	1	1	0	8.2	2.1	2.1	110.54	1011	1011;860;861;897;725;844;881;882;892;958;114;115;115;131;470;519;519;519;519;519;519;519;540;612;619;624;635;651;655;708;779;847;858;887;895;913;926;931;973;986;1045;1077	3.86	4	1	2	7	3	2	2
tr|G1E740|G1E740_CUNLA;tr|M1PS11|M1PS11_9ROSA;tr|Q7YL73|Q7YL73_9FABA	tr|G1E740|G1E740_CUNLA;tr|M1PS11|M1PS11_9ROSA;tr|Q7YL73|Q7YL73_9FABA	5;4;4	2;1;1	1;1;1	>tr|G1E740|G1E740_CUNLA Ribulose bisphosphate carboxylase large chain (Fragment) OS=Cunninghamia lanceolata var. konishii GN=rbcL PE=3 SV=1;>tr|M1PS11|M1PS11_9ROSA Ribulose bisphosphate carboxylase large chain (Fragment) OS=Holoptelea integrifolia GN=rbcL	3	5	2	1	3	3	3	4	3	3	3	4	1	1	1	1	1	1	1	2	1	1	1	1	1	1	1	1	23.4	14.3	4.9	32077	286	286;108;317	6.85	4	1					2	4	6
tr|G7I8A4|G7I8A4_MEDTR	tr|G7I8A4|G7I8A4_MEDTR	5	2	1	>tr|G7I8A4|G7I8A4_MEDTR NADP-dependent glyceraldehyde-3-phosphate dehydrogenase OS=Medicago truncatula GN=MTR_1g014320 PE=3 SV=1	1	5	2	1	2	4	5	4	3	3	3	3	1	2	2	2	1	1	1	1	0	1	1	1	0	0	0	0	15.5	5.4	3	53308	496	496	7.7	3	2	4	1	3	2	6	6	6
tr|I0YNC4|I0YNC4_COCSC	tr|I0YNC4|I0YNC4_COCSC	5	2	2	>tr|I0YNC4|I0YNC4_COCSC Heat shock protein 70 OS=Coccomyxa subellipsoidea (strain C-169) GN=COCSUDRAFT_67628 PE=3 SV=1	1	5	2	2	4	3	4	4	4	4	4	3	1	0	1	1	1	1	1	0	1	0	1	1	1	1	1	0	6.7	2.5	2.5	72041	653	653	3.64	1	1	5		2	2
tr|N0GVC1|N0GVC1_9CHLO;tr|I3V9R2|I3V9R2_BRYPL;tr|A0A0H4T4S2|A0A0H4T4S2_9ASPA;tr|A0A0H4SNB8|A0A0H4SNB8_9ASPA;tr|B2CS06|B2CS06_9ROSI;tr|A0A173GH35|A0A173GH35_9LAMI;tr|A0A0H4SQI4|A0A0H4SQI4_9ASPA;tr|A0A0H4SRU1|A0A0H4SRU1_9ASPA	tr|N0GVC1|N0GVC1_9CHLO;tr|I3V9R2|I3V9R2_BRYPL;tr|A0A0H4T4S2|A0A0H4T4S2_9ASPA;tr|A0A0H4SNB8|A0A0H4SNB8_9ASPA;tr|B2CS06|B2CS06_9ROSI	5;5;4;4;4;1;1;1	2;2;1;1;1;1;1;1	1;1;1;1;1;1;1;1	>tr|N0GVC1|N0GVC1_9CHLO Ribulose bisphosphate carboxylase large chain (Fragment) OS=Bryopsis sp. 1 FL-2013 GN=rbcL PE=3 SV=1;>tr|I3V9R2|I3V9R2_BRYPL Ribulose bisphosphate carboxylase large chain (Fragment) OS=Bryopsis plumosa GN=rbcL PE=3 SV=1;>tr|A0A0H4T4	8	5	2	1	3	3	4	5	3	3	4	4	1	1	2	2	1	1	2	2	1	1	1	1	1	1	1	1	21.7	10.2	4.4	25325	226	226;226;153;153;174;82;148;153	7.5	1	1	2	4	1	2	7	1	4
tr|J9WR78|J9WR78_AMAHP;tr|A0A061DQS4|A0A061DQS4_THECC;tr|A0A067HGI2|A0A067HGI2_CITSI;tr|A0A067H573|A0A067H573_CITSI;tr|A0A061DYQ9|A0A061DYQ9_THECC;tr|A0A067H868|A0A067H868_CITSI;tr|A0A061DRV8|A0A061DRV8_THECC;tr|A0A067H5L6|A0A067H5L6_CITSI;tr|V4TVW5|V4TVW5_9ROSI;tr|Q9SLY2|Q9SLY2_CITUN;tr|Q9SLV8|Q9SLV8_CITUN;tr|A0A0D5CUL2|A0A0D5CUL2_9ROSI;tr|A0A067HGH6|A0A067HGH6_CITSI;tr|A0A059AX20|A0A059AX20_EUC…	tr|J9WR78|J9WR78_AMAHP	5;2;2;2;2;2;2;2;2;2;2;2;2;2;2;2;2;1;1;1;1;1;1;1;1;1;1;1;1;1;1;1;1;1;1;1;1;1;1;1;1;1;1;1	5;2;2;2;2;2;2;2;2;2;2;2;2;2;2;2;2;1;1;1;1;1;1;1;1;1;1;1;1;1;1;1;1;1;1;1;1;1;1;1;1;1;1;1	2;1;1;1;1;1;1;1;1;1;1;1;1;1;1;1;1;0;0;0;1;1;0;0;0;0;0;0;0;0;0;0;0;0;0;0;0;0;0;0;0;0;0;0	>tr|J9WR78|J9WR78_AMAHP Sucrose synthase OS=Amaranthus hypochondriacus PE=2 SV=1	44	5	5	2	2	3	2	2	3	3	1	1	2	3	2	2	3	3	1	1	1	1	1	1	2	1	0	0	6.2	6.2	3.8	93313	811	811;673;687;696;761;781;803;806;811;811;811;811;811;811;816;819;842;128;184;337;642;735;739;750;753;800;800;800;801;804;806;808;809;809;809;809;811;811;811;811;811;811;818;820	3.61	6	5	9	14	1	8	1
tr|K4K6E2|K4K6E2_9ROSI	tr|K4K6E2|K4K6E2_9ROSI	5	1	1	>tr|K4K6E2|K4K6E2_9ROSI ATP synthase subunit alpha, chloroplastic (Fragment) OS=Ixonanthes sp. CCD-2012 GN=atpA PE=3 SV=1	1	5	1	1	4	4	2	2	3	2	3	3	0	0	0	0	1	0	0	0	0	0	0	0	1	0	0	0	11.1	4.2	4.2	55081	503	503	12
tr|K6Z6L7|K6Z6L7_PHLPR	tr|K6Z6L7|K6Z6L7_PHLPR	5	1	1	>tr|K6Z6L7|K6Z6L7_PHLPR Uncharacterized protein (Fragment) OS=Phleum pratense PE=2 SV=1	1	5	1	1	2	1	3	3	3	3	0	3	0	0	0	0	1	1	0	0	0	0	0	0	1	1	0	0	64.9	24.5	24.5	10487	94	94	5.33					2	1
tr|O98748|O98748_9MAGN	tr|O98748|O98748_9MAGN	5	2	2	>tr|O98748|O98748_9MAGN Ribulose bisphosphate carboxylase large chain (Fragment) OS=Brabejum stellatifolium GN=rbcL PE=3 SV=2	1	5	2	2	4	4	5	5	5	5	5	4	1	1	2	2	2	2	2	1	1	1	2	2	2	2	2	1	9.9	5.5	5.5	50474	476	476	8.72	2	2	4	1	1	2	5	7	11
tr|Q1AE36|Q1AE36_9BRYO;tr|O03132|O03132_9MARC	tr|Q1AE36|Q1AE36_9BRYO	5;1	1;1	1;1	>tr|Q1AE36|Q1AE36_9BRYO Ribulose bisphosphate carboxylase large chain (Fragment) OS=Garovaglia binsteadii GN=rbcL PE=3 SV=1	2	5	1	1	4	4	4	4	5	5	2	4	0	0	1	1	1	1	0	0	0	0	1	1	1	1	0	0	17.2	4.6	4.6	50098	454	454;449	8.5								2	2
tr|Q7YJE1|Q7YJE1_9MONI;tr|Q32272|Q32272_9LILI;tr|Q95A81|Q95A81_DURZI;tr|Q95A79|Q95A79_DURZI;tr|Q95A78|Q95A78_DURZI;tr|Q95A82|Q95A82_DURZI;tr|Q95A83|Q95A83_DURZI;tr|Q95A80|Q95A80_DURZI;tr|Q8WLJ0|Q8WLJ0_DURZI;tr|O19863|O19863_DURZI	tr|Q7YJE1|Q7YJE1_9MONI;tr|Q32272|Q32272_9LILI;tr|Q95A81|Q95A81_DURZI;tr|Q95A79|Q95A79_DURZI;tr|Q95A78|Q95A78_DURZI;tr|Q95A82|Q95A82_DURZI;tr|Q95A83|Q95A83_DURZI;tr|Q95A80|Q95A80_DURZI;tr|Q8WLJ0|Q8WLJ0_DURZI;tr|O19863|O19863_DURZI	5;5;4;4;4;4;4;4;4;4	1;1;1;1;1;1;1;1;1;1	1;1;1;1;1;1;1;1;1;1	>tr|Q7YJE1|Q7YJE1_9MONI Ribulose bisphosphate carboxylase large chain (Fragment) OS=Ophioglossum nudicaule GN=rbcL PE=3 SV=1;>tr|Q32272|Q32272_9LILI Ribulose bisphosphate carboxylase large chain (Fragment) OS=Globba curtisii GN=rbcL PE=3 SV=1;>tr|Q95A81|Q9	10	5	1	1	3	3	4	5	4	4	3	3	0	0	1	1	1	1	0	0	0	0	1	1	1	1	0	0	10.6	2.3	2.3	47989	434	434;448;335;335;337;339;340;341;467;476	9.5									4
tr|Q9GHW6|Q9GHW6_9ROSI;tr|Q36373|Q36373_9ROSI	tr|Q9GHW6|Q9GHW6_9ROSI;tr|Q36373|Q36373_9ROSI	5;5	1;1	1;1	>tr|Q9GHW6|Q9GHW6_9ROSI Ribulose 1,5-bisphosphate carboxylase (Fragment) OS=Geissoloma marginatum GN=rbcL PE=4 SV=1;>tr|Q36373|Q36373_9ROSI Ribulose bisphosphate carboxylase large chain (Fragment) OS=Geissoloma marginatum GN=rbcL PE=3 SV=1	2	5	1	1	4	4	4	5	4	4	4	4	1	1	1	1	1	1	1	1	1	1	1	1	1	1	1	1	23.8	10.2	10.2	29267	265	265;449	7.84	12	16	10	9	14	11	18	20	44
tr|Q42634|Q42634_BRANA	tr|Q42634|Q42634_BRANA	5	1	1	>tr|Q42634|Q42634_BRANA Phosphoenolpyruvate carboxylase OS=Brassica napus GN=PE3-PEPCase PE=3 SV=1	1	5	1	1	2	3	3	4	5	5	3	3	1	1	1	1	1	1	1	1	1	1	1	1	1	1	1	1	8.3	1.8	1.8	109.68	964	964	2.74	4	8	4	6			1
tr|Q5EEQ3|Q5EEQ3_9ASTR	tr|Q5EEQ3|Q5EEQ3_9ASTR	5	3	1	>tr|Q5EEQ3|Q5EEQ3_9ASTR Methionine synthase (Fragment) OS=Helianthus annuus x Helianthus debilis subsp. debilis PE=2 SV=1	1	5	3	1	3	3	3	4	4	5	2	2	2	2	2	3	3	3	1	1	0	0	0	1	1	1	0	0	19.8	10.6	10.6	22292	207	207	4.03	1	3	11	5	11	5
tr|Q5G283|Q5G283_CERRI;tr|A0MAQ2|A0MAQ2_9ERIC;tr|A0A068UVM8|A0A068UVM8_COFCA	tr|Q5G283|Q5G283_CERRI;tr|A0MAQ2|A0MAQ2_9ERIC	5;3;1	3;2;1	1;1;1	>tr|Q5G283|Q5G283_CERRI Alpha-tubulin (Fragment) OS=Ceratopteris richardii GN=TUA1 PE=2 SV=1;>tr|A0MAQ2|A0MAQ2_9ERIC Alpha-tubulin (Fragment) OS=Primula vulgaris PE=2 SV=1	3	5	3	1	2	2	3	3	2	2	4	3	1	1	2	1	1	1	3	2	1	1	1	0	0	0	1	1	21.2	12.7	3.9	34014	306	306;166;266	8.08							2	8	3
tr|Q5J1K2|Q5J1K2_ELAGV	tr|Q5J1K2|Q5J1K2_ELAGV	5	1	1	>tr|Q5J1K2|Q5J1K2_ELAGV Actin OS=Elaeis guineensis var. tenera GN=ACT1 PE=2 SV=1	1	5	1	1	3	4	4	2	3	5	4	4	1	1	0	0	0	1	1	1	1	1	0	0	0	1	1	1	21	8	8	41689	377	377	10.7
tr|Q8WJJ4|Q8WJJ4_9LILI;tr|Q95A76|Q95A76_DURZI;tr|G8Z0J2|G8Z0J2_9ROSI	tr|Q8WJJ4|Q8WJJ4_9LILI;tr|Q95A76|Q95A76_DURZI	5;4;1	1;1;1	1;1;1	>tr|Q8WJJ4|Q8WJJ4_9LILI Ribulose bisphosphate carboxylase large chain (Fragment) OS=Burmannia lutescens GN=rbcL PE=3 SV=1;>tr|Q95A76|Q95A76_DURZI Ribulose bisphosphate carboxylase large chain (Fragment) OS=Durio zibethinus GN=rbcL PE=3 SV=1	3	5	1	1	3	3	3	4	3	4	3	3	0	0	0	0	0	1	0	0	0	0	0	0	0	1	0	0	17.1	6.6	6.6	38258	346	346;323;105	11
tr|Q9BAI3|Q9BAI3_9SPER	tr|Q9BAI3|Q9BAI3_9SPER	5	1	1	>tr|Q9BAI3|Q9BAI3_9SPER Ribulose bisphosphate carboxylase large chain (Fragment) OS=Prumnopitys ferruginoides GN=rbcL PE=3 SV=1	1	5	1	1	3	4	3	4	4	3	3	4	0	1	0	0	1	0	0	1	0	1	0	0	1	0	0	1	12.5	4.5	4.5	49362	448	448	13.8
tr|Q9MTG1|Q9MTG1_9CARY;tr|Q9MTG2|Q9MTG2_9CARY	tr|Q9MTG1|Q9MTG1_9CARY;tr|Q9MTG2|Q9MTG2_9CARY	5;5	1;1	1;1	>tr|Q9MTG1|Q9MTG1_9CARY Ribulose bisphosphate carboxylase large chain (Fragment) OS=Ceratolimon weygandiorum GN=rbcL PE=3 SV=1;>tr|Q9MTG2|Q9MTG2_9CARY Ribulose bisphosphate carboxylase large chain (Fragment) OS=Ceratolimon rechingeri GN=rbcL PE=3 SV=1	2	5	1	1	4	4	4	5	4	4	4	4	1	1	1	1	1	1	1	1	1	1	1	1	1	1	1	1	11.8	3.6	3.6	48585	441	441;447	7.06	10	8	5	8	2	5	6	10	11
tr|Q9SPA2|Q9SPA2_LILLO	tr|Q9SPA2|Q9SPA2_LILLO	5	1	1	>tr|Q9SPA2|Q9SPA2_LILLO Elongation factor 1-alpha OS=Lilium longiflorum PE=2 SV=1	1	5	1	1	2	3	5	4	3	3	3	2	0	1	1	0	0	0	0	0	0	1	1	0	0	0	0	0	18.6	5.4	5.4	49459	447	447	6.25					1	1	2
tr|R0IS54|R0IS54_9BRAS;tr|D6PNP7|D6PNP7_9BRAS;tr|D6PNP6|D6PNP6_9BRAS;tr|D6PNP5|D6PNP5_9BRAS;tr|G3LKG8|G3LKG8_9BRAS;tr|G3LKG2|G3LKG2_9BRAS	tr|R0IS54|R0IS54_9BRAS;tr|D6PNP7|D6PNP7_9BRAS;tr|D6PNP6|D6PNP6_9BRAS;tr|D6PNP5|D6PNP5_9BRAS;tr|G3LKG8|G3LKG8_9BRAS;tr|G3LKG2|G3LKG2_9BRAS	5;3;3;3;3;3	5;3;3;3;3;3	1;1;1;1;1;1	>tr|R0IS54|R0IS54_9BRAS Dihydrolipoyl dehydrogenase OS=Capsella rubella GN=CARUB_v10008899mg PE=4 SV=1;>tr|D6PNP7|D6PNP7_9BRAS AT1G48030-like protein (Fragment) OS=Capsella grandiflora PE=4 SV=1;>tr|D6PNP6|D6PNP6_9BRAS AT1G48030-like protein (Fragment) OS=	6	5	5	1	4	4	3	4	3	1	5	4	4	4	3	4	3	1	5	4	1	1	1	1	1	1	1	1	14	14	4.5	53811	507	507;205;205;205;206;206	6.68	10	9	6	2	6	8	25	16	11
tr|S4SBE8|S4SBE8_9BRYO;tr|J7MEU1|J7MEU1_9CARY	tr|S4SBE8|S4SBE8_9BRYO;tr|J7MEU1|J7MEU1_9CARY	5;4	1;1	1;1	>tr|S4SBE8|S4SBE8_9BRYO Ribulose bisphosphate carboxylase large chain (Fragment) OS=Andreaea blyttii GN=rbcL PE=3 SV=1;>tr|J7MEU1|J7MEU1_9CARY Ribulose bisphosphate carboxylase large chain (Fragment) OS=Rumex japonicus GN=rbcL PE=3 SV=1	2	5	1	1	3	3	3	4	4	3	3	3	1	1	1	1	1	1	1	1	1	1	1	1	1	1	1	1	29.9	7.4	7.4	25696	231	231;253	7.68	2	1	2	1			2	5	6
tr|S8DTS5|S8DTS5_9LAMI	tr|S8DTS5|S8DTS5_9LAMI	5	1	1	>tr|S8DTS5|S8DTS5_9LAMI Uncharacterized protein (Fragment) OS=Genlisea aurea GN=M569_08214 PE=3 SV=1	1	5	1	1	4	4	5	5	5	5	3	2	0	0	1	1	1	1	0	0	0	0	1	1	1	1	0	0	37	5	5	20.59	200	200	7							4
tr|T1E1K1|T1E1K1_SILLA;tr|A5ATS8|A5ATS8_VITVI;tr|I1GTZ4|I1GTZ4_BRADI;tr|A0A0K9QRD6|A0A0K9QRD6_SPIOL;tr|D7T8C3|D7T8C3_VITVI;tr|A0A022R081|A0A022R081_ERYGU;tr|A0A0J8CG43|A0A0J8CG43_BETVU;tr|A0A124SF64|A0A124SF64_CYNCS;tr|K7B0K2|K7B0K2_PHLPR;tr|A0A103XYF5|A0A103XYF5_CYNCS	tr|T1E1K1|T1E1K1_SILLA;tr|A5ATS8|A5ATS8_VITVI;tr|I1GTZ4|I1GTZ4_BRADI;tr|A0A0K9QRD6|A0A0K9QRD6_SPIOL;tr|D7T8C3|D7T8C3_VITVI;tr|A0A022R081|A0A022R081_ERYGU	5;3;3;3;3;3;2;2;1;1	5;3;3;3;3;3;2;2;1;1	3;1;2;1;1;1;1;1;1;1	>tr|T1E1K1|T1E1K1_SILLA Uncharacterized protein (Fragment) OS=Silene latifolia PE=2 SV=1;>tr|A5ATS8|A5ATS8_VITVI Putative uncharacterized protein OS=Vitis vinifera GN=VITISV_026634 PE=4 SV=1;>tr|I1GTZ4|I1GTZ4_BRADI Uncharacterized protein OS=Brachypodium d	10	5	5	3	4	4	3	3	1	3	2	5	4	4	3	3	1	3	2	5	2	2	2	1	0	2	1	3	60	60	38.9	10241	95	95;128;177;187;188;188;180;192;43;182	18.3
tr|V7AFZ5|V7AFZ5_PHAVU;tr|T2DLU1|T2DLU1_PHAVU;tr|T2DN94|T2DN94_PHAVU;tr|I3SUU7|I3SUU7_LOTJA	tr|V7AFZ5|V7AFZ5_PHAVU;tr|T2DLU1|T2DLU1_PHAVU;tr|T2DN94|T2DN94_PHAVU	5;5;4;2	2;2;2;1	1;1;1;0	>tr|V7AFZ5|V7AFZ5_PHAVU Fructose-bisphosphate aldolase OS=Phaseolus vulgaris GN=PHAVU_011G039100g PE=3 SV=1;>tr|T2DLU1|T2DLU1_PHAVU Fructose-bisphosphate aldolase OS=Phaseolus vulgaris GN=PHAVU_011G039100g PE=2 SV=1;>tr|T2DN94|T2DN94_PHAVU Fructose-bisphos	4	5	2	1	3	1	3	4	3	5	1	1	1	0	0	1	1	2	0	0	1	0	0	1	1	1	0	0	30.1	15.7	11	34397	319	319;398;398;400	12.3
tr|U6BRR1|U6BRR1_9ROSA;tr|A0A0U1XPA4|A0A0U1XPA4_LOLRI;tr|A0A0U1XNF9|A0A0U1XNF9_9POAL;tr|A0A0U1XKS7|A0A0U1XKS7_9POAL;tr|A0A0U1XKR4|A0A0U1XKR4_9ORYZ	tr|U6BRR1|U6BRR1_9ROSA	5;1;1;1;1	1;1;1;1;1	1;1;1;1;1	>tr|U6BRR1|U6BRR1_9ROSA Ribulose bisphosphate carboxylase large chain (Fragment) OS=Potentilla crantzii PE=3 SV=1	5	5	1	1	3	3	4	5	4	4	3	3	0	0	1	1	1	1	0	0	0	0	1	1	1	1	0	0	11.1	2.8	2.8	47635	432	432;26;26;26;26	8.6								2	3
sp|P24260|METK2_DIACA	sp|P24260|METK2_DIACA	6	2	1	>sp|P24260|METK2_DIACA S-adenosylmethionine synthase 2 OS=Dianthus caryophyllus GN=SAM2 PE=2 SV=1	1	6	2	1	4	3	4	4	4	5	4	3	1	1	2	2	2	2	1	1	1	1	1	1	1	1	1	1	18.4	8.8	4.3	43188	396	396	12.7		1					1	3	1
sp|P26413|HSP70_SOYBN	sp|P26413|HSP70_SOYBN	6	1	1	>sp|P26413|HSP70_SOYBN Heat shock 70 kDa protein OS=Glycine max GN=HSP70 PE=3 SV=1	1	6	1	1	3	4	5	4	5	4	3	4	0	1	1	1	1	1	1	1	0	1	1	1	1	1	1	1	12.7	4	4	70879	645	645	5.33					6	3
sp|P30165|ACT2_PEA	sp|P30165|ACT2_PEA	6	2	1	>sp|P30165|ACT2_PEA Actin-2 OS=Pisum sativum PE=2 SV=1	1	6	2	1	4	4	5	4	4	5	3	3	1	1	1	1	1	1	0	0	0	1	0	0	0	0	0	0	28.2	13.6	8	41767	376	376	10.5
sp|P55232|GLGS_BETVU;tr|A0A0J8BQG2|A0A0J8BQG2_BETVU;tr|Q43152|Q43152_SPIOL;tr|A0A0K9R7V7|A0A0K9R7V7_SPIOL;tr|A0A059A2Q7|A0A059A2Q7_EUCGR;tr|A0A067DST6|A0A067DST6_CITSI;tr|A0A0D2PA91|A0A0D2PA91_GOSRA;tr|Q9AT05|Q9AT05_CICAR;tr|Q43816|Q43816_PEA;sp|P52416|GLGS1_VICFA;tr|G7KEK9|G7KEK9_MEDTR;tr|A0A0D2SL71|A0A0D2SL71_GOSRA;tr|A0A061DLD3|A0A061DLD3_THECC;tr|B3F8H7|B3F8H7_NICLS;tr|A7XAQ5|A7XAQ5_TOBAC;tr|…	sp|P55232|GLGS_BETVU;tr|A0A0J8BQG2|A0A0J8BQG2_BETVU;tr|Q43152|Q43152_SPIOL;tr|A0A0K9R7V7|A0A0K9R7V7_SPIOL;tr|A0A059A2Q7|A0A059A2Q7_EUCGR;tr|A0A067DST6|A0A067DST6_CITSI;tr|A0A0D2PA91|A0A0D2PA91_GOSRA;tr|Q9AT05|Q9AT05_CICAR;tr|Q43816|Q43816_PEA;sp|P52416|GLGS1_VICFA;tr|G7KEK9|G7KEK9_MEDTR;tr|A0A0D2SL71|A0A0D2SL71_GOSRA;tr|A0A061DLD3|A0A061DLD3_THECC;tr|B3F8H7|B3F8H7_NICLS;tr|A7XAQ5|A7XAQ5_TOBAC;tr|…	6;6;5;5;5;4;4;4;4;4;4;4;4;4;4;4;4;4;4;4;4;4;3;3;3;3;3;3;3;3;3;3;3;3;3;3;3;3;2;2;2;2;2;2;2;2;2;2;2;2;2;2;2;2;1;1;1;1	6;6;5;5;5;4;4;4;4;4;4;4;4;4;4;4;4;4;4;4;4;4;3;3;3;3;3;3;3;3;3;3;3;3;3;3;3;3;2;2;2;2;2;2;2;2;2;2;2;2;2;2;2;2;1;1;1;1	2;2;1;1;1;1;1;1;1;1;1;1;1;2;2;1;1;1;1;1;1;1;1;1;1;1;1;1;1;1;1;2;2;2;2;2;2;1;1;1;1;1;1;1;1;1;1;1;1;1;2;1;1;1;1;1;1;1	>sp|P55232|GLGS_BETVU Glucose-1-phosphate adenylyltransferase small subunit, chloroplastic/amyloplastic (Fragment) OS=Beta vulgaris GN=AGPB1 PE=2 SV=1;>tr|A0A0J8BQG2|A0A0J8BQG2_BETVU Glucose-1-phosphate adenylyltransferase OS=Beta vulgaris subsp. vulgaris	58	6	6	2	2	2	5	5	4	5	3	5	2	2	5	5	4	5	3	5	1	1	2	2	2	2	1	2	17.2	17.2	4.7	53796	489	489;510;444;507;536;409;485;505;507;508;515;518;518;520;520;520;520;521;521;525;568;578;289;359;372;390;449;465;484;505;515;521;521;521;521;521;521;526;156;156;156;156;156;156;156;263;345;509;519;521;521;521;523;525;156;179;186;337	7.59	6	3				1	4	17	8
tr|V4MKP8|V4MKP8_EUTSA;tr|A0A165ZA71|A0A165ZA71_DAUCA;tr|G7K5Z4|G7K5Z4_MEDTR;tr|A0A0K9RX22|A0A0K9RX22_SPIOL;tr|A0A0J8C0D9|A0A0J8C0D9_BETVU;tr|M4D2C2|M4D2C2_BRARP;tr|D7M9M1|D7M9M1_ARALL;tr|A0A178UYX1|A0A178UYX1_ARATH;tr|A0A0D3BJQ6|A0A0D3BJQ6_BRAOL;tr|A0A087GKM2|A0A087GKM2_ARAAL;tr|A0A078IJU5|A0A078IJU5_BRANA;sp|Q9SZJ5|GLYM1_ARATH;tr|V4MDI8|V4MDI8_EUTSA;tr|E4MW05|E4MW05_EUTHA;tr|A0A103XZB1|A0A103XZ…	tr|V4MKP8|V4MKP8_EUTSA;tr|A0A165ZA71|A0A165ZA71_DAUCA;tr|G7K5Z4|G7K5Z4_MEDTR;tr|A0A0K9RX22|A0A0K9RX22_SPIOL;tr|A0A0J8C0D9|A0A0J8C0D9_BETVU;tr|M4D2C2|M4D2C2_BRARP;tr|D7M9M1|D7M9M1_ARALL;tr|A0A178UYX1|A0A178UYX1_ARATH;tr|A0A0D3BJQ6|A0A0D3BJQ6_BRAOL;tr|A0A087GKM2|A0A087GKM2_ARAAL;tr|A0A078IJU5|A0A078IJU5_BRANA;sp|Q9SZJ5|GLYM1_ARATH;tr|V4MDI8|V4MDI8_EUTSA;tr|E4MW05|E4MW05_EUTHA;tr|A0A103XZB1|A0A103XZ…	6;6;6;6;6;6;6;6;6;6;6;6;6;6;6;6;5;5;5;5;5;5;5;5;5;5;5;5;5;5;5;5;5;5;5;5;5;5;5;5;5;5;5;5;5;5;5;5;5;5;5;5;5;5;5;5;5;5;5;5;5;5;5;5;5;5;5;5;5;5;5;5;5;5;5;5;5;5;5;5;5;5;5;5;5;4;4;4;4;4;4;4;4;4;4;4;4;4;4;4;4;4;4;4;4;3;3;3;3;3;3;3;3;3;3;3;3;3;3;3;3;3;2;2;2;2;2;2;2;2;2;2;2;2;1;1;1;1;1;1;1;1;1;1;1;1;1;1;1;1;1;1;1;1;1;1;1;1;1;1;1;1;1	1;1;1;1;1;1;1;1;1;1;1;1;1;1;1;1;0;0;0;0;0;0;0;0;0;0;0;0;0;0;0;0;0;0;0;1;0;0;0;0;0;0;0;0;0;0;0;0;0;0;0;0;0;0;0;0;0;0;0;0;0;0;0;0;0;0;0;0;0;0;0;0;0;0;0;0;0;0;0;0;0;0;0;0;0;0;0;0;0;0;0;0;0;0;1;0;0;0;0;0;0;0;0;0;0;0;0;0;0;0;0;0;1;0;0;0;0;0;0;0;0;0;0;0;0;0;0;0;0;0;0;0;0;0;0;0;0;0;0;0;0;0;0;0;0;0;0;0;0;0;0;0;0;0;0;0;0;0;0;0;0;0;0	1;1;1;1;1;1;1;1;1;1;1;1;1;1;1;1;0;0;0;0;0;0;0;0;0;0;0;0;0;0;0;0;0;0;0;1;0;0;0;0;0;0;0;0;0;0;0;0;0;0;0;0;0;0;0;0;0;0;0;0;0;0;0;0;0;0;0;0;0;0;0;0;0;0;0;0;0;0;0;0;0;0;0;0;0;0;0;0;0;0;0;0;0;0;1;0;0;0;0;0;0;0;0;0;0;0;0;0;0;0;0;0;1;0;0;0;0;0;0;0;0;0;0;0;0;0;0;0;0;0;0;0;0;0;0;0;0;0;0;0;0;0;0;0;0;0;0;0;0;0;0;0;0;0;0;0;0;0;0;0;0;0;0	>tr|V4MKP8|V4MKP8_EUTSA Serine hydroxymethyltransferase OS=Eutrema salsugineum GN=EUTSA_v10024934mg PE=3 SV=1;>tr|A0A165ZA71|A0A165ZA71_DAUCA Serine hydroxymethyltransferase OS=Daucus carota subsp. sativus GN=DCAR_012841 PE=3 SV=1;>tr|G7K5Z4|G7K5Z4_MEDTR S	163	6	1	1	4	3	4	5	5	5	4	4	0	0	0	0	1	0	0	0	0	0	0	0	1	0	0	0	16.6	3.5	3.5	47111	427	427;482;507;515;515;517;517;517;517;517;517;517;518;518;519;583;297;341;346;351;363;379;385;389;389;403;427;428;431;434;453;459;477;484;498;507;509;509;510;510;513;513;514;514;514;514;515;515;516;516;516;516;517;517;517;517;517;517;517;517;517;518;518;518;519;519;519;519;520;520;520;520;520;520;520;520;520;523;523;523;530;543;547;1113;1170;133;213;224;234;236;238;398;465;486;507;514;515;518;521;5…	2		1
tr|A0A022QQF4|A0A022QQF4_ERYGU;tr|A0A151SEJ0|A0A151SEJ0_CAJCA;tr|U5D4X5|U5D4X5_AMBTC;tr|A0A0K9RLM8|A0A0K9RLM8_SPIOL;tr|V4SED1|V4SED1_9ROSI;tr|I1JCQ7|I1JCQ7_SOYBN;tr|A0A0J8C6L0|A0A0J8C6L0_BETVU;tr|S8EAY5|S8EAY5_9LAMI;tr|A0A072UD54|A0A072UD54_MEDTR;tr|A0A072UEM9|A0A072UEM9_MEDTR;tr|A0A199V9W0|A0A199V9W0_ANACO;tr|M0TDM1|M0TDM1_MUSAM;tr|A0A0L9TPB1|A0A0L9TPB1_PHAAN;tr|V7CCV5|V7CCV5_PHAVU;tr|A0A0S3R454…	tr|A0A022QQF4|A0A022QQF4_ERYGU;tr|A0A151SEJ0|A0A151SEJ0_CAJCA;tr|U5D4X5|U5D4X5_AMBTC;tr|A0A0K9RLM8|A0A0K9RLM8_SPIOL;tr|V4SED1|V4SED1_9ROSI;tr|I1JCQ7|I1JCQ7_SOYBN;tr|A0A0J8C6L0|A0A0J8C6L0_BETVU;tr|S8EAY5|S8EAY5_9LAMI;tr|A0A072UD54|A0A072UD54_MEDTR;tr|A0A072UEM9|A0A072UEM9_MEDTR;tr|A0A199V9W0|A0A199V9W0_ANACO;tr|M0TDM1|M0TDM1_MUSAM;tr|A0A0L9TPB1|A0A0L9TPB1_PHAAN;tr|V7CCV5|V7CCV5_PHAVU;tr|A0A0S3R454…	6;4;4;4;4;4;4;3;3;3;3;3;3;3;3;3;3;3;3;3;3;2;2;2;2;2;2;2;2;2;2;2;2;2;2;2;2;2;2;2;2;2;2;2;2;2;2;2;2;2;2;2;2;2;2;2;1;1;1;1;1;1;1;1;1;1;1	6;4;4;4;4;4;4;3;3;3;3;3;3;3;3;3;3;3;3;3;3;2;2;2;2;2;2;2;2;2;2;2;2;2;2;2;2;2;2;2;2;2;2;2;2;2;2;2;2;2;2;2;2;2;2;2;1;1;1;1;1;1;1;1;1;1;1	1;0;1;0;1;0;0;0;0;0;0;0;0;0;0;0;0;0;1;0;0;0;0;0;0;0;0;0;0;0;0;0;0;0;0;0;0;0;0;0;0;0;0;0;0;0;0;0;0;0;0;0;0;0;0;0;0;0;0;0;0;0;0;0;0;0;0	>tr|A0A022QQF4|A0A022QQF4_ERYGU Succinate dehydrogenase (quinone) (Fragment) OS=Erythranthe guttata GN=MIMGU_mgv1a0028802mg PE=3 SV=1;>tr|A0A151SEJ0|A0A151SEJ0_CAJCA Succinate dehydrogenase [ubiquinone] flavoprotein subunit, mitochondrial OS=Cajanus cajan	67	6	6	1	3	4	6	6	5	4	2	3	3	4	6	6	5	4	2	3	0	0	1	1	1	1	0	0	18.5	18.5	3.9	60019	542	542;630;631;632;632;634;635;324;533;593;594;599;611;620;620;626;628;628;633;636;637;314;319;389;481;509;534;543;544;592;596;621;627;627;627;630;630;631;631;631;632;632;632;633;633;633;634;635;635;637;638;640;641;642;645;677;236;244;289;400;463;468;536;626;633;637;681	7.62	7	7	3	5	17	16	15	3	5
tr|A0A022R8Z4|A0A022R8Z4_ERYGU;tr|Q9ZWH9|Q9ZWH9_NICPA;tr|I2FFU2|I2FFU2_ARUMA;tr|A0A0J8FPG0|A0A0J8FPG0_BETVU;tr|A0A0J8D0N7|A0A0J8D0N7_BETVU;tr|A0A022PRB6|A0A022PRB6_ERYGU;tr|Q08IG4|Q08IG4_CAPCH;tr|Q6XX19|Q6XX19_NICBE;tr|F1CCF4|F1CCF4_9ROSI;tr|A0A078F0B7|A0A078F0B7_BRANA;tr|A0A078JLT4|A0A078JLT4_BRANA;tr|A0A0K9QYU5|A0A0K9QYU5_SPIOL;tr|A0A0D6DQR4|A0A0D6DQR4_SPIOL;tr|K7W5S8|K7W5S8_SOLTU;tr|Q38HV1|Q38…	tr|A0A022R8Z4|A0A022R8Z4_ERYGU;tr|Q9ZWH9|Q9ZWH9_NICPA;tr|I2FFU2|I2FFU2_ARUMA;tr|A0A0J8FPG0|A0A0J8FPG0_BETVU;tr|A0A0J8D0N7|A0A0J8D0N7_BETVU;tr|A0A022PRB6|A0A022PRB6_ERYGU;tr|Q08IG4|Q08IG4_CAPCH;tr|Q6XX19|Q6XX19_NICBE;tr|F1CCF4|F1CCF4_9ROSI;tr|A0A078F0B7|A0A078F0B7_BRANA;tr|A0A078JLT4|A0A078JLT4_BRANA;tr|A0A0K9QYU5|A0A0K9QYU5_SPIOL;tr|A0A0D6DQR4|A0A0D6DQR4_SPIOL;tr|K7W5S8|K7W5S8_SOLTU;tr|Q38HV1|Q38…	6;5;5;5;5;5;4;4;4;4;4;4;4;4;4;4;4;4;4;4;4;4;4;4;4;4;4;4;4;4;4;4;4;4;4;4;4;4;4;4;4;4;4;4;4;4;4;4;4;4;4;4;4;4;4;4;4;4;4;4;4;4;4;4;4;4;4;4;4;4;4;4;4;4;4;4;4;4;4;4;4;4;4;4;4;4;4;4;4;4;4;4;4;4;4;4;4;4;4;4;4;4;4;4;4;4;4;4;4;4;4;4;4;4;4;4;4;4;4;4;4;4;4;4;4;4;4;4;4;4;4;4;4;4;4;4;4;4;4;4;4;4;4;4;4;4;4;4;4;4;4;4;4;4;4;4;4;4;4;4;4;4;4;4;4;4;4;4;4;4;4;4;4;4;4;4;4;4;4;4;4;4;4;4;3;3;3;3;3;3;3;3;3;3;3;3;3;3;3;3…	6;5;5;5;5;5;4;4;4;4;4;4;4;4;4;4;4;4;4;4;4;4;4;4;4;4;4;4;4;4;4;4;4;4;4;4;4;4;4;4;4;4;4;4;4;4;4;4;4;4;4;4;4;4;4;4;4;4;4;4;4;4;4;4;4;4;4;4;4;4;4;4;4;4;4;4;4;4;4;4;4;4;4;4;4;4;4;4;4;4;4;4;4;4;4;4;4;4;4;4;4;4;4;4;4;4;4;4;4;4;4;4;4;4;4;4;4;4;4;4;4;4;4;4;4;4;4;4;4;4;4;4;4;4;4;4;4;4;4;4;4;4;4;4;4;4;4;4;4;4;4;4;4;4;4;4;4;4;4;4;4;4;4;4;4;4;4;4;4;4;4;4;4;4;4;4;4;4;4;4;4;4;4;4;3;3;3;3;3;3;3;3;3;3;3;3;3;3;3;3…	2;1;1;1;1;1;0;0;0;0;0;1;1;0;0;0;0;0;0;0;0;0;0;0;0;0;0;0;0;0;0;0;0;0;0;0;0;0;0;1;0;1;0;0;0;0;0;0;0;0;0;0;0;0;0;0;0;0;0;0;0;0;0;0;0;0;0;0;0;0;0;0;0;0;0;0;0;0;0;0;0;0;0;0;0;0;0;0;0;0;0;0;0;0;0;0;0;0;0;0;0;0;0;0;0;0;0;0;0;0;0;0;0;0;0;0;0;0;0;0;0;0;0;0;0;0;0;0;0;0;0;0;0;0;0;0;0;0;0;0;0;0;0;0;0;0;0;0;0;0;0;0;0;0;0;0;0;0;0;0;0;0;0;0;0;0;0;0;0;0;0;0;0;0;0;0;0;0;0;0;0;0;0;0;0;0;0;0;0;0;0;0;0;0;0;0;0;0;0;0…	>tr|A0A022R8Z4|A0A022R8Z4_ERYGU Elongation factor 1-alpha OS=Erythranthe guttata GN=MIMGU_mgv1a006301mg PE=3 SV=1;>tr|Q9ZWH9|Q9ZWH9_NICPA Elongation factor 1-alpha OS=Nicotiana paniculata GN=NpeEF1A PE=2 SV=1;>tr|I2FFU2|I2FFU2_ARUMA Elongation factor 1-alp	632	6	6	2	4	3	6	6	5	5	5	2	4	3	6	6	5	5	5	2	2	1	2	2	2	2	2	0	23.6	23.6	10.5	49556	449	449;447;447;447;447;449;205;220;241;256;278;283;308;309;319;319;333;333;333;333;337;343;347;353;372;385;389;390;393;399;400;400;400;401;404;427;428;428;432;441;444;447;447;447;447;447;447;447;447;447;447;447;447;447;447;447;447;447;447;447;447;447;447;447;447;447;447;447;447;447;447;447;447;447;447;447;447;447;447;447;447;447;447;447;447;447;447;447;447;447;447;447;447;447;447;447;447;447;447;447…	8.22	13	14	3	11	4	5	25	24	13
tr|A0A067KAE2|A0A067KAE2_JATCU;tr|B9RDA1|B9RDA1_RICCO	tr|A0A067KAE2|A0A067KAE2_JATCU;tr|B9RDA1|B9RDA1_RICCO	6;6	3;3	1;1	>tr|A0A067KAE2|A0A067KAE2_JATCU Uncharacterized protein OS=Jatropha curcas GN=JCGZ_14540 PE=4 SV=1;>tr|B9RDA1|B9RDA1_RICCO Transketolase, putative OS=Ricinus communis GN=RCOM_1611360 PE=4 SV=1	2	6	3	1	3	3	5	5	4	6	3	3	2	2	3	3	3	3	2	2	1	0	1	1	1	1	0	1	15.6	11.5	4	81364	751	751;752	5.71	11	12	9	6	20	23	4	3	4
tr|A0A068TPY5|A0A068TPY5_COFCA	tr|A0A068TPY5|A0A068TPY5_COFCA	6	1	1	>tr|A0A068TPY5|A0A068TPY5_COFCA Uncharacterized protein OS=Coffea canephora GN=GSCOC_T00021953001 PE=3 SV=1	1	6	1	1	4	3	6	6	6	6	4	4	1	0	1	1	1	1	1	1	1	0	1	1	1	1	1	1	12.5	1.9	1.9	61093	577	577	6.33	1	3	2	2	1	1	3
tr|A0A068U175|A0A068U175_COFCA;tr|M5VSP4|M5VSP4_PRUPE;tr|W1PF21|W1PF21_AMBTC;tr|A0A067JUR2|A0A067JUR2_JATCU;tr|L0HP42|L0HP42_9ERIC;tr|H2KW01|H2KW01_ORYSJ;tr|C0PD30|C0PD30_MAIZE;tr|B6TI65|B6TI65_MAIZE;tr|B4FTI5|B4FTI5_MAIZE;tr|C5YSP7|C5YSP7_SORBI	tr|A0A068U175|A0A068U175_COFCA;tr|M5VSP4|M5VSP4_PRUPE;tr|W1PF21|W1PF21_AMBTC;tr|A0A067JUR2|A0A067JUR2_JATCU;tr|L0HP42|L0HP42_9ERIC	6;4;3;3;3;2;2;2;2;2	2;1;0;1;0;0;0;0;0;0	2;1;0;1;0;0;0;0;0;0	>tr|A0A068U175|A0A068U175_COFCA Fructose-bisphosphate aldolase OS=Coffea canephora GN=GSCOC_T00037115001 PE=3 SV=1;>tr|M5VSP4|M5VSP4_PRUPE Fructose-bisphosphate aldolase OS=Prunus persica GN=PRUPE_ppa025195mg PE=3 SV=1;>tr|W1PF21|W1PF21_AMBTC Fructose-bisp	10	6	2	2	3	2	5	5	5	5	2	1	0	0	1	1	2	1	0	0	0	0	1	1	2	1	0	0	27.2	8.3	8.3	35057	324	324;397;393;396;397;220;352;388;388;389	10.2			1
tr|B9SE47|B9SE47_RICCO;tr|A0A161GC69|A0A161GC69_CUCME;tr|A0A0A0L0E4|A0A0A0L0E4_CUCSA;tr|K3XL70|K3XL70_SETIT;tr|A0A0D3ERV4|A0A0D3ERV4_9ORYZ;tr|V4UEY1|V4UEY1_9ROSI;tr|A0A067GDN1|A0A067GDN1_CITSI;tr|A0A0D2QUG0|A0A0D2QUG0_GOSRA;tr|A0A0D2U1A1|A0A0D2U1A1_GOSRA;tr|A0A0B0NG88|A0A0B0NG88_GOSAR;tr|A0A061F945|A0A061F945_THECC;tr|Q94JA2|Q94JA2_ORYSJ;tr|Q7FSL4|Q7FSL4_ORYSA;tr|Q6F361|Q6F361_ORYSJ;tr|M0XD84|M0X…	tr|B9SE47|B9SE47_RICCO;tr|A0A161GC69|A0A161GC69_CUCME;tr|A0A0A0L0E4|A0A0A0L0E4_CUCSA;tr|K3XL70|K3XL70_SETIT;tr|A0A0D3ERV4|A0A0D3ERV4_9ORYZ;tr|V4UEY1|V4UEY1_9ROSI;tr|A0A067GDN1|A0A067GDN1_CITSI;tr|A0A0D2QUG0|A0A0D2QUG0_GOSRA;tr|A0A0D2U1A1|A0A0D2U1A1_GOSRA;tr|A0A0B0NG88|A0A0B0NG88_GOSAR;tr|A0A061F945|A0A061F945_THECC;tr|Q94JA2|Q94JA2_ORYSJ;tr|Q7FSL4|Q7FSL4_ORYSA;tr|Q6F361|Q6F361_ORYSJ;tr|M0XD84|M0X…	6;6;6;5;5;5;5;5;5;5;5;5;5;5;5;5;5;5;5;5;5;5;5;5;5;5;5;5;5;5;5;5;5;5;5;5;5;5;5;5;5;5;5;5;5;5;5;5;5;4;4;4;4;4;4;4;4;4;4;4;4;4;4;3;3;3;3;3;3;3;2;2	4;4;4;3;3;3;3;3;3;3;3;3;3;3;3;3;3;3;3;3;3;3;3;3;3;3;3;3;3;3;3;3;3;3;3;3;3;3;3;3;3;3;3;3;3;3;3;3;3;2;2;2;2;2;2;2;2;2;2;2;2;2;2;1;1;1;1;1;3;3;2;2	2;2;2;1;1;1;1;1;1;1;1;1;1;1;1;1;1;1;1;1;1;1;1;1;1;1;1;1;1;1;1;1;1;1;1;1;1;1;1;1;1;1;1;1;1;1;1;1;1;1;1;1;1;1;1;1;1;1;1;1;1;1;1;1;1;1;1;1;1;1;1;1	>tr|B9SE47|B9SE47_RICCO Malate dehydrogenase OS=Ricinus communis GN=RCOM_1520380 PE=3 SV=1;>tr|A0A161GC69|A0A161GC69_CUCME Malate dehydrogenase OS=Cucumis melo PE=2 SV=1;>tr|A0A0A0L0E4|A0A0A0L0E4_CUCSA Malate dehydrogenase OS=Cucumis sativus GN=Csa_4G08370	72	6	4	2	4	4	5	5	5	3	2	3	3	3	4	4	3	2	1	2	1	1	2	2	2	1	0	0	24.1	18.8	12.2	36103	345	345;347;347;255;257;295;295;313;338;339;339;340;340;340;340;340;340;340;340;340;340;340;340;340;340;340;340;340;341;341;341;343;344;344;345;347;347;348;351;352;352;353;355;357;373;380;410;482;689;217;246;295;300;339;340;342;346;346;346;346;346;357;405;142;143;143;143;143;341;348;262;343	13.5
tr|C6TCS3|C6TCS3_SOYBN;tr|I1LPX6|I1LPX6_SOYBN;tr|A0A0B2R0H6|A0A0B2R0H6_GLYSO;tr|Q8LK59|Q8LK59_METGY;tr|A0A059APV1|A0A059APV1_EUCGR;tr|V4S8F4|V4S8F4_9ROSI;tr|C0PS67|C0PS67_PICSI;tr|A0A0L9UIB0|A0A0L9UIB0_PHAAN;tr|B9SZT9|B9SZT9_RICCO;tr|M5VP21|M5VP21_PRUPE;tr|V4RQI0|V4RQI0_9ROSI;tr|Q9SXX5|Q9SXX5_NICPA;tr|F2VJ75|F2VJ75_TOBAC;tr|A9NUC9|A9NUC9_PICSI;tr|A0A0K1JSG5|A0A0K1JSG5_9FABA;tr|A0A0D6R5H8|A0A0D6R5…	tr|C6TCS3|C6TCS3_SOYBN;tr|I1LPX6|I1LPX6_SOYBN;tr|A0A0B2R0H6|A0A0B2R0H6_GLYSO;tr|Q8LK59|Q8LK59_METGY;tr|A0A059APV1|A0A059APV1_EUCGR;tr|V4S8F4|V4S8F4_9ROSI;tr|C0PS67|C0PS67_PICSI;tr|A0A0L9UIB0|A0A0L9UIB0_PHAAN;tr|B9SZT9|B9SZT9_RICCO;tr|M5VP21|M5VP21_PRUPE;tr|V4RQI0|V4RQI0_9ROSI;tr|Q9SXX5|Q9SXX5_NICPA;tr|F2VJ75|F2VJ75_TOBAC;tr|A9NUC9|A9NUC9_PICSI;tr|A0A0K1JSG5|A0A0K1JSG5_9FABA;tr|A0A0D6R5H8|A0A0D6R5…	6;6;6;3;3;3;3;3;3;3;3;3;3;3;3;3;3;2;2;2;2;2;2;2;2;2;2;2;2;2;2;2;2;2;2;2;2;2;2;2;2;2;2;2;1;1;1;1;1;1;1;1;1;1;1;1;1;1;1;1;1	5;5;5;2;2;2;2;2;2;2;2;2;2;2;2;2;2;1;1;2;1;1;2;1;1;2;1;1;1;1;1;1;1;1;1;1;1;1;2;1;1;1;1;1;0;1;0;1;1;1;0;0;1;1;0;1;0;0;1;1;1	1;1;1;0;0;0;0;0;0;0;0;0;0;0;0;0;0;0;0;0;0;0;0;0;0;0;0;0;0;0;0;0;0;0;0;0;0;0;0;0;0;0;0;0;0;0;0;0;0;0;0;0;0;0;0;0;0;0;0;0;0	>tr|C6TCS3|C6TCS3_SOYBN Putative uncharacterized protein OS=Glycine max PE=2 SV=1;>tr|I1LPX6|I1LPX6_SOYBN Fructose-bisphosphate aldolase OS=Glycine max GN=GLYMA_12G037400 PE=3 SV=1;>tr|A0A0B2R0H6|A0A0B2R0H6_GLYSO Fructose-bisphosphate aldolase OS=Glycine s	61	6	5	1	4	4	6	6	6	6	3	3	3	3	5	5	5	5	2	3	1	1	1	1	1	1	1	1	32.8	26.6	4.1	25525	241	241;398;398;319;328;364;378;394;396;397;398;398;398;398;399;399;428;310;311;314;315;352;353;376;387;387;388;389;389;396;397;397;397;397;397;397;397;398;398;399;399;399;400;432;60;62;71;88;95;110;120;127;205;206;308;309;386;388;388;388;447	10.2	9	7	9	11	7	2	3	1	2
tr|B7E588|B7E588_ORYSJ;tr|B9FBQ3|B9FBQ3_ORYSJ;tr|I1PFA0|I1PFA0_ORYGL;tr|F2D3S8|F2D3S8_HORVD;tr|A6XMY5|A6XMY5_TRIMO;tr|A0A0C4BJE5|A0A0C4BJE5_WHEAT;tr|Q10D68|Q10D68_ORYSJ;tr|B8AJX7|B8AJX7_ORYSI;tr|A0A0E0P114|A0A0E0P114_ORYRU;tr|A0A0E0FHU0|A0A0E0FHU0_ORYNI;tr|A0A0D9VYR9|A0A0D9VYR9_9ORYZ;tr|A0A0D3FNU0|A0A0D3FNU0_9ORYZ;tr|I1GNI8|I1GNI8_BRADI;tr|A0A0E0FHU1|A0A0E0FHU1_ORYNI;tr|R7VZR7|R7VZR7_AEGTA;tr|W5E…	tr|B7E588|B7E588_ORYSJ;tr|B9FBQ3|B9FBQ3_ORYSJ;tr|I1PFA0|I1PFA0_ORYGL;tr|F2D3S8|F2D3S8_HORVD;tr|A6XMY5|A6XMY5_TRIMO;tr|A0A0C4BJE5|A0A0C4BJE5_WHEAT;tr|Q10D68|Q10D68_ORYSJ;tr|B8AJX7|B8AJX7_ORYSI;tr|A0A0E0P114|A0A0E0P114_ORYRU;tr|A0A0E0FHU0|A0A0E0FHU0_ORYNI;tr|A0A0D9VYR9|A0A0D9VYR9_9ORYZ;tr|A0A0D3FNU0|A0A0D3FNU0_9ORYZ;tr|I1GNI8|I1GNI8_BRADI;tr|A0A0E0FHU1|A0A0E0FHU1_ORYNI;tr|R7VZR7|R7VZR7_AEGTA;tr|W5E…	6;6;6;6;6;6;6;6;6;6;6;6;6;6;6;6;6;6;5;5;5;3;2	1;1;1;1;1;1;1;1;1;1;1;1;1;1;1;1;1;1;1;1;1;1;1	1;1;1;1;1;1;1;1;1;1;1;1;1;1;1;1;1;1;1;1;1;1;1	>tr|B7E588|B7E588_ORYSJ Serine hydroxymethyltransferase OS=Oryza sativa subsp. japonica PE=2 SV=1;>tr|B9FBQ3|B9FBQ3_ORYSJ Serine hydroxymethyltransferase OS=Oryza sativa subsp. japonica GN=OsJ_12499 PE=3 SV=1;>tr|I1PFA0|I1PFA0_ORYGL Serine hydroxymethyltra	23	6	1	1	4	3	5	6	5	6	4	4	0	0	1	1	1	1	0	0	0	0	1	1	1	1	0	0	19.4	6.3	6.3	46739	427	427;489;509;510;510;510;513;513;513;513;513;513;514;517;529;535;554;557;374;464;489;341;444	8.38							2	2	3
tr|A0A0D9X198|A0A0D9X198_9ORYZ	tr|A0A0D9X198|A0A0D9X198_9ORYZ	6	2	1	>tr|A0A0D9X198|A0A0D9X198_9ORYZ Uncharacterized protein OS=Leersia perrieri PE=4 SV=1	1	6	2	1	5	5	5	5	3	2	2	4	2	2	1	2	0	1	1	2	1	1	1	1	0	1	1	1	26.2	11	2.8	40868	362	362	11.9
tr|A0A0F7G6D2|A0A0F7G6D2_9FABA;tr|A0A0K9QKD7|A0A0K9QKD7_SPIOL;tr|S4TAT0|S4TAT0_9CARY;tr|I1UX05|I1UX05_9POAL	tr|A0A0F7G6D2|A0A0F7G6D2_9FABA;tr|A0A0K9QKD7|A0A0K9QKD7_SPIOL;tr|S4TAT0|S4TAT0_9CARY	6;4;4;1	1;1;1;1	1;1;1;1	>tr|A0A0F7G6D2|A0A0F7G6D2_9FABA Ribulose bisphosphate carboxylase large chain (Fragment) OS=Vigna luteola GN=rbcL PE=3 SV=1;>tr|A0A0K9QKD7|A0A0K9QKD7_SPIOL Uncharacterized protein (Fragment) OS=Spinacia oleracea GN=SOVF_169240 PE=4 SV=1;>tr|S4TAT0|S4TAT0_9	4	6	1	1	3	3	3	4	5	3	3	3	0	0	0	0	1	0	0	0	0	0	0	0	1	0	0	0	23.6	6.2	6.2	39523	356	356;110;301;87	9									1
tr|A0A0J8B5Q5|A0A0J8B5Q5_BETVU;tr|A0A0K9Q9Z1|A0A0K9Q9Z1_SPIOL;tr|K4CLA3|K4CLA3_SOLLC;tr|Q93Z12|Q93Z12_ARATH;tr|A0A0V0IY76|A0A0V0IY76_SOLCH;tr|A9RLL9|A9RLL9_PHYPA;tr|B3H5Y8|B3H5Y8_ARATH;tr|A9TNZ8|A9TNZ8_PHYPA;tr|A0A103XIK5|A0A103XIK5_CYNCS;tr|M1CXP4|M1CXP4_SOLTU;sp|O49954|GCSP_SOLTU;tr|D7M9B4|D7M9B4_ARALL;tr|A0A178UTF1|A0A178UTF1_ARATH;sp|Q94B78|GCSP1_ARATH;tr|A9RLL8|A9RLL8_PHYPA;tr|R0F2S5|R0F2S5_…	tr|A0A0J8B5Q5|A0A0J8B5Q5_BETVU;tr|A0A0K9Q9Z1|A0A0K9Q9Z1_SPIOL;tr|K4CLA3|K4CLA3_SOLLC	6;5;3;2;2;2;2;2;2;2;2;2;2;2;2;2;2;2;2;1;1;1;1;1;1;1;1;1;1;1;1;1;1;1;1;1;1;1;1;1;1;1;1;1;1;1;1;1;1;1;1;1;1;1;1;1;1;1;1;1;1;1;1;1;1;1;1;1;1;1;1;1;1;1;1;1;1;1;1;1;1;1;1;1;1;1;1;1;1;1;1;1;1;1;1;1;1;1;1;1;1;1;1;1;1;1;1;1;1;1;1;1;1;1;1;1;1;1;1;1;1;1;1;1;1;1;1;1	6;5;3;2;2;2;2;2;2;2;2;2;2;2;2;2;2;2;2;1;1;1;1;1;1;1;1;1;1;1;1;1;1;1;1;1;1;1;1;1;1;1;1;1;1;1;1;1;1;1;1;1;1;1;1;1;1;1;1;1;1;1;1;1;1;1;1;1;1;1;1;1;1;1;1;1;1;1;1;1;1;1;1;1;1;1;1;1;1;1;1;1;1;1;1;1;1;1;1;1;1;1;1;1;1;1;1;1;1;1;1;1;1;1;1;1;1;1;1;1;1;1;1;1;1;1;1;1	5;4;2;1;1;1;1;1;1;1;1;1;1;1;1;1;1;1;1;0;0;0;0;0;0;0;0;0;0;0;0;0;0;0;0;0;0;0;1;0;0;0;0;0;0;0;0;0;0;0;0;0;0;0;0;0;0;0;0;0;0;0;0;0;0;0;0;0;0;0;0;0;0;0;0;0;0;0;0;0;0;0;0;0;0;0;0;0;0;0;0;0;0;0;0;0;0;0;0;0;0;0;0;0;0;0;0;0;0;0;0;0;0;0;0;0;0;0;0;0;0;0;0;0;0;0;0;0	>tr|A0A0J8B5Q5|A0A0J8B5Q5_BETVU Uncharacterized protein OS=Beta vulgaris subsp. vulgaris GN=BVRB_012000 PE=3 SV=1;>tr|A0A0K9Q9Z1|A0A0K9Q9Z1_SPIOL Uncharacterized protein OS=Spinacia oleracea GN=SOVF_202800 PE=3 SV=1;>tr|K4CLA3|K4CLA3_SOLLC Uncharacterized	128	6	6	5	0	0	3	3	6	4	1	0	0	0	3	3	6	4	1	0	0	0	3	3	5	3	1	0	8.3	8.3	7.5	113.77	1042	1042;1041;1036;694;919;946;976;995;1012;1035;1035;1037;1037;1037;1038;1038;1044;1056;1057;70;96;96;96;96;101;122;123;123;123;123;195;197;197;264;274;293;294;322;350;352;362;393;395;460;468;493;495;507;564;729;796;865;892;892;892;927;945;946;977;982;987;994;1002;1005;1017;1018;1023;1023;1027;1028;1029;1030;1031;1031;1031;1031;1031;1031;1031;1031;1031;1031;1032;1032;1033;1033;1033;1033;1033;1034;10…	3.04	4	7	9	2	4	2
tr|A0A0J8BJP6|A0A0J8BJP6_BETVU;tr|R0F3T9|R0F3T9_9BRAS;tr|Q8RVG8|Q8RVG8_ARATH;tr|F4JQ55|F4JQ55_ARATH;tr|D7M8W9|D7M8W9_ARALL;tr|A0A178UT76|A0A178UT76_ARATH;sp|Q9STX5|ENPL_ARATH;tr|A0A078DTF5|A0A078DTF5_BRANA;tr|A0A0K9QZ58|A0A0K9QZ58_SPIOL;tr|G9MD87|G9MD87_TOBAC;tr|V4MHW6|V4MHW6_EUTSA;tr|M4DBB4|M4DBB4_BRARP;tr|A0A0D3A5V9|A0A0D3A5V9_BRAOL;tr|A0A078H9U1|A0A078H9U1_BRANA;tr|A0A078EQZ4|A0A078EQZ4_BRANA;…	tr|A0A0J8BJP6|A0A0J8BJP6_BETVU;tr|R0F3T9|R0F3T9_9BRAS;tr|Q8RVG8|Q8RVG8_ARATH;tr|F4JQ55|F4JQ55_ARATH;tr|D7M8W9|D7M8W9_ARALL;tr|A0A178UT76|A0A178UT76_ARATH;sp|Q9STX5|ENPL_ARATH;tr|A0A078DTF5|A0A078DTF5_BRANA;tr|A0A0K9QZ58|A0A0K9QZ58_SPIOL;tr|G9MD87|G9MD87_TOBAC;tr|V4MHW6|V4MHW6_EUTSA;tr|M4DBB4|M4DBB4_BRARP;tr|A0A0D3A5V9|A0A0D3A5V9_BRAOL;tr|A0A078H9U1|A0A078H9U1_BRANA;tr|A0A078EQZ4|A0A078EQZ4_BRANA;…	6;5;5;5;5;5;5;4;4;4;4;4;4;4;4;4;4;3;3;2;1;1	6;5;5;5;5;5;5;4;4;4;4;4;4;4;4;4;4;3;3;2;1;1	1;0;0;0;0;0;0;0;0;0;0;0;0;0;0;0;0;0;0;0;0;0	>tr|A0A0J8BJP6|A0A0J8BJP6_BETVU Uncharacterized protein OS=Beta vulgaris subsp. vulgaris GN=BVRB_1g016490 PE=3 SV=1;>tr|R0F3T9|R0F3T9_9BRAS Uncharacterized protein OS=Capsella rubella GN=CARUB_v10004140mg PE=3 SV=1;>tr|Q8RVG8|Q8RVG8_ARATH SHEPHERD OS=Arabi	22	6	6	1	2	2	3	4	4	4	2	1	2	2	3	4	4	4	2	1	0	0	1	1	1	1	0	0	8.8	8.8	2.8	92764	810	810;823;823;823;823;823;823;792;810;812;822;822;822;822;822;823;889;818;871;823;776;818	3.39	7	4	6	17	4	3
tr|A0A0J8CM39|A0A0J8CM39_BETVU	tr|A0A0J8CM39|A0A0J8CM39_BETVU	6	6	1	>tr|A0A0J8CM39|A0A0J8CM39_BETVU Uncharacterized protein OS=Beta vulgaris subsp. vulgaris GN=BVRB_4g073470 PE=3 SV=1	1	6	6	1	2	1	4	5	5	5	3	2	2	1	4	5	5	5	3	2	0	0	0	1	0	1	0	0	20.9	20.9	6.5	44057	401	401	9.51	1	4	1	1	1		2
tr|A0A0J8EAX1|A0A0J8EAX1_BETVU;tr|K3Y2U4|K3Y2U4_SETIT;tr|W5D8C3|W5D8C3_WHEAT;tr|B9DI51|B9DI51_ARATH;tr|J3L178|J3L178_ORYBR;tr|W5CCN3|W5CCN3_WHEAT;tr|A9TW74|A9TW74_PHYPA;tr|A0A0D3EQB8|A0A0D3EQB8_9ORYZ;tr|A0A0E0MY77|A0A0E0MY77_ORYRU;tr|A0A067L6M2|A0A067L6M2_JATCU;tr|K3XS63|K3XS63_SETIT;tr|M7Z423|M7Z423_TRIUA;tr|A0A0E0F033|A0A0E0F033_9ORYZ;tr|A0A096QV95|A0A096QV95_MAIZE;tr|C5XNR5|C5XNR5_SORBI;tr|W5D…	tr|A0A0J8EAX1|A0A0J8EAX1_BETVU	6;1;1;1;1;1;1;1;1;1;1;1;1;1;1;1;1;1;1;1;1;1;1;1;1;1;1;1;1;1	6;1;1;1;1;1;1;1;1;1;1;1;1;1;1;1;1;1;1;1;1;1;1;1;1;1;1;1;1;1	2;0;0;0;0;0;0;0;0;0;0;0;0;0;0;0;0;0;0;0;0;0;0;0;0;0;0;0;0;0	>tr|A0A0J8EAX1|A0A0J8EAX1_BETVU Uncharacterized protein OS=Beta vulgaris subsp. vulgaris GN=BVRB_1g020030 PE=3 SV=1	30	6	6	2	1	0	4	3	4	4	1	4	1	0	4	3	4	4	1	4	0	0	1	1	1	2	0	1	7	7	2.6	130.19	1189	1189;771;806;825;1013;1034;1084;1088;1092;1116;1129;1152;1167;1168;1171;1172;1172;1172;1172;1172;1172;1172;1174;1174;1176;1179;1183;1184;1187;1187	2.13	4	20	4	2
tr|A0A0J8FU14|A0A0J8FU14_BETVU;tr|A0A0K9RR02|A0A0K9RR02_SPIOL;tr|A0A126DIP3|A0A126DIP3_PAESU	tr|A0A0J8FU14|A0A0J8FU14_BETVU;tr|A0A0K9RR02|A0A0K9RR02_SPIOL;tr|A0A126DIP3|A0A126DIP3_PAESU	6;4;3	3;2;1	1;1;0	>tr|A0A0J8FU14|A0A0J8FU14_BETVU Isocitrate dehydrogenase [NADP] OS=Beta vulgaris subsp. vulgaris GN=BVRB_1g015750 PE=3 SV=1;>tr|A0A0K9RR02|A0A0K9RR02_SPIOL Uncharacterized protein (Fragment) OS=Spinacia oleracea GN=SOVF_038310 PE=4 SV=1;>tr|A0A126DIP3|A0A1	3	6	3	1	4	5	4	4	5	6	5	5	1	2	1	1	2	3	2	2	1	1	1	1	0	1	1	1	15.5	8.6	3.4	52.64	465	465;315;479	9.5								4	1
tr|A0A0K9R0B2|A0A0K9R0B2_SPIOL	tr|A0A0K9R0B2|A0A0K9R0B2_SPIOL	6	6	1	>tr|A0A0K9R0B2|A0A0K9R0B2_SPIOL Fructose-bisphosphate aldolase OS=Spinacia oleracea GN=SOVF_128030 PE=3 SV=1	1	6	6	1	4	3	5	4	5	6	3	2	4	3	5	4	5	6	3	2	0	0	1	0	1	1	0	0	17.5	17.5	6.9	43699	405	405	9.68	13	20	17	16	11	14	10	10	7
tr|A0A0K9REE9|A0A0K9REE9_SPIOL	tr|A0A0K9REE9|A0A0K9REE9_SPIOL	6	3	2	>tr|A0A0K9REE9|A0A0K9REE9_SPIOL Isocitrate dehydrogenase [NADP] OS=Spinacia oleracea GN=SOVF_076620 PE=3 SV=1	1	6	3	2	3	3	6	5	6	6	4	4	1	1	3	2	3	3	1	1	0	0	2	1	2	2	1	1	14.2	6	3.1	47081	416	416	10
tr|A0A0L9VKN4|A0A0L9VKN4_PHAAN;tr|V7BRG8|V7BRG8_PHAVU;tr|V5N8M2|V5N8M2_PHAVU;tr|A0A151TXP4|A0A151TXP4_CAJCA;tr|I1NC83|I1NC83_SOYBN;tr|C6TEW9|C6TEW9_SOYBN;tr|A0A0R0KPC8|A0A0R0KPC8_SOYBN;tr|A0A118JS96|A0A118JS96_CYNCS;tr|A0A103LWJ6|A0A103LWJ6_CYNCS;tr|A0A059B698|A0A059B698_EUCGR	tr|A0A0L9VKN4|A0A0L9VKN4_PHAAN;tr|V7BRG8|V7BRG8_PHAVU;tr|V5N8M2|V5N8M2_PHAVU	6;4;4;2;2;2;2;2;2;1	4;2;2;2;2;2;2;2;2;1	2;0;0;0;0;0;0;0;0;0	>tr|A0A0L9VKN4|A0A0L9VKN4_PHAAN Uncharacterized protein OS=Phaseolus angularis GN=LR48_Vigan10g151800 PE=3 SV=1;>tr|V7BRG8|V7BRG8_PHAVU Uncharacterized protein OS=Phaseolus vulgaris GN=PHAVU_006G100600g PE=3 SV=1;>tr|V5N8M2|V5N8M2_PHAVU Putative ribose-5-p	10	6	4	2	6	6	3	5	4	5	4	6	4	4	2	3	3	4	3	4	2	2	1	2	2	2	2	2	21	14.9	7.5	29.97	281	281;280;281;278;281;281;281;284;291;172	14.4			4	1	1	2
tr|I1I7E8|I1I7E8_BRADI;tr|A0A0Q3IDB3|A0A0Q3IDB3_BRADI	tr|I1I7E8|I1I7E8_BRADI;tr|A0A0Q3IDB3|A0A0Q3IDB3_BRADI	6;6	6;6	1;1	>tr|I1I7E8|I1I7E8_BRADI Uncharacterized protein OS=Brachypodium distachyon GN=BRADI_3g36930 PE=3 SV=1;>tr|A0A0Q3IDB3|A0A0Q3IDB3_BRADI Uncharacterized protein OS=Brachypodium distachyon GN=BRADI_3g36930 PE=3 SV=1	2	6	6	1	3	4	5	4	3	3	4	3	3	4	5	4	3	3	4	3	0	0	1	0	0	0	0	0	20.2	20.2	4.4	53.06	496	496;502	8.81	16	16	11	10	8	10	12	16	11
tr|I1SZM5|I1SZM5_9LILI;tr|O47217|O47217_WIETR;tr|O47216|O47216_RANHU;tr|A0A142CRX3|A0A142CRX3_9LILI;tr|I1SZN5|I1SZN5_9LILI;tr|I1SZL6|I1SZL6_9LILI	tr|I1SZM5|I1SZM5_9LILI;tr|O47217|O47217_WIETR;tr|O47216|O47216_RANHU;tr|A0A142CRX3|A0A142CRX3_9LILI;tr|I1SZN5|I1SZN5_9LILI;tr|I1SZL6|I1SZL6_9LILI	6;6;6;6;5;5	2;2;2;2;2;2	1;1;1;1;1;1	>tr|I1SZM5|I1SZM5_9LILI Ribulose bisphosphate carboxylase large chain (Fragment) OS=Sagittaria lichuanensis GN=rbcL PE=3 SV=1;>tr|O47217|O47217_WIETR Ribulose bisphosphate carboxylase large chain (Fragment) OS=Wiesneria triandra GN=rbcL PE=3 SV=1;>tr|O4721	6	6	2	1	3	3	4	4	5	5	3	3	1	1	1	1	2	2	1	1	0	0	0	0	1	1	0	0	16.9	4.9	4.9	42859	384	384;394;394;480;368;384	8.26	1	3	1		4		2	4	1
tr|A0A151RDD5|A0A151RDD5_CAJCA;tr|A0A059B6K2|A0A059B6K2_EUCGR;tr|D7SYK8|D7SYK8_VITVI;tr|A0A0D6R5U4|A0A0D6R5U4_ARACU;tr|A0A022QQV5|A0A022QQV5_ERYGU;tr|W5HZR7|W5HZR7_WHEAT;tr|W5H621|W5H621_WHEAT;tr|W5DFE7|W5DFE7_WHEAT;tr|V4S6V5|V4S6V5_9ROSI;tr|M7ZP21|M7ZP21_TRIUA;tr|K3XFR6|K3XFR6_SETIT;tr|I1HET7|I1HET7_BRADI;tr|B9HIN6|B9HIN6_POPTR;tr|A0A1B6Q3C2|A0A1B6Q3C2_SORBI;tr|A0A0A0KF77|A0A0A0KF77_CUCSA;tr|A0A…	tr|A0A151RDD5|A0A151RDD5_CAJCA;tr|A0A059B6K2|A0A059B6K2_EUCGR;tr|D7SYK8|D7SYK8_VITVI;tr|A0A0D6R5U4|A0A0D6R5U4_ARACU;tr|A0A022QQV5|A0A022QQV5_ERYGU;tr|W5HZR7|W5HZR7_WHEAT;tr|W5H621|W5H621_WHEAT;tr|W5DFE7|W5DFE7_WHEAT;tr|V4S6V5|V4S6V5_9ROSI;tr|M7ZP21|M7ZP21_TRIUA;tr|K3XFR6|K3XFR6_SETIT;tr|I1HET7|I1HET7_BRADI;tr|B9HIN6|B9HIN6_POPTR;tr|A0A1B6Q3C2|A0A1B6Q3C2_SORBI;tr|A0A0A0KF77|A0A0A0KF77_CUCSA;tr|A0A…	6;5;4;4;4;4;4;4;4;4;4;4;4;4;4;4;4;4;4;3;3;3;3;3;3;3;3;3;3;3;3;3;3;3;3;3;3;3;3;3;3;3;3;3;2;2;2;2;2;2;2;2;2;2;2;2;2;2;2;2;2;2;1;1;1;1;1;1;1;1;1;1;1;1;1;1;1;1;1;1;1;1;1	2;1;0;0;0;1;1;1;1;1;1;1;1;1;1;1;1;1;1;1;1;1;1;1;1;1;1;1;1;1;1;1;0;1;1;0;0;0;0;0;0;0;0;1;0;0;0;0;0;0;0;0;0;1;0;0;0;0;0;0;1;0;0;0;0;0;0;0;0;0;0;0;0;0;0;1;0;0;0;0;0;0;0	1;0;0;0;0;0;0;0;0;0;0;0;0;0;0;0;0;0;0;0;0;0;0;0;0;0;0;0;0;0;0;0;0;0;0;0;0;0;0;0;0;0;0;0;0;0;0;0;0;0;0;0;0;0;0;0;0;0;0;0;0;0;0;0;0;0;0;0;0;0;0;0;0;0;0;0;0;0;0;0;0;0;0	>tr|A0A151RDD5|A0A151RDD5_CAJCA Putative ATP-citrate synthase OS=Cajanus cajan GN=KK1_038198 PE=4 SV=1;>tr|A0A059B6K2|A0A059B6K2_EUCGR Uncharacterized protein OS=Eucalyptus grandis GN=EUGRSUZ_H04045 PE=4 SV=1;>tr|D7SYK8|D7SYK8_VITVI Putative uncharacterize	83	6	2	1	0	0	5	4	5	6	2	2	0	0	1	0	1	2	0	0	0	0	1	0	1	1	0	0	12.7	4.9	2.5	65837	608	608;608;608;608;608;608;608;608;608;608;608;608;608;608;608;608;608;627;996;201;201;319;326;384;384;390;430;449;487;513;584;602;608;608;608;608;608;610;610;616;618;642;642;683;124;129;176;183;241;263;270;387;541;608;608;608;608;608;611;611;616;1102;54;54;54;54;54;54;54;54;54;113;143;187;223;523;590;608;610;629;630;648;654	5		2			1		3
tr|A0A151SW34|A0A151SW34_CAJCA;tr|A0A0D2Q7J1|A0A0D2Q7J1_GOSRA;tr|A0A0D2M6E9|A0A0D2M6E9_GOSRA;tr|Q39640|Q39640_9ROSI;tr|A0A0D2R0B1|A0A0D2R0B1_GOSRA;tr|A0A0A0KNX6|A0A0A0KNX6_CUCSA;tr|A0A0D2M6F5|A0A0D2M6F5_GOSRA;tr|A0A0D2NHW9|A0A0D2NHW9_GOSRA;tr|A0A164ZU05|A0A164ZU05_DAUCA;tr|A0A164WC17|A0A164WC17_DAUCA;tr|A0A0B0PQI2|A0A0B0PQI2_GOSAR;tr|A0A0B0PKZ8|A0A0B0PKZ8_GOSAR;tr|A0A0D2NHW5|A0A0D2NHW5_GOSRA;tr|V…	tr|A0A151SW34|A0A151SW34_CAJCA;tr|A0A0D2Q7J1|A0A0D2Q7J1_GOSRA;tr|A0A0D2M6E9|A0A0D2M6E9_GOSRA;tr|Q39640|Q39640_9ROSI;tr|A0A0D2R0B1|A0A0D2R0B1_GOSRA;tr|A0A0A0KNX6|A0A0A0KNX6_CUCSA;tr|A0A0D2M6F5|A0A0D2M6F5_GOSRA;tr|A0A0D2NHW9|A0A0D2NHW9_GOSRA;tr|A0A164ZU05|A0A164ZU05_DAUCA;tr|A0A164WC17|A0A164WC17_DAUCA;tr|A0A0B0PQI2|A0A0B0PQI2_GOSAR;tr|A0A0B0PKZ8|A0A0B0PKZ8_GOSAR;tr|A0A0D2NHW5|A0A0D2NHW5_GOSRA;tr|V…	6;5;5;5;5;5;4;4;4;4;4;4;4;4;4;4;4;4;4;4;4;4;4;4;3;3;3;3;3;3;3;3;3;3;3;3;3;3;3;3;3;3;3;3;3;3;3;3;3;3;3;3;3;3;3;3;3;3;3;3;3;3;3;3;3;3;3;2;2;2;2;2;2;2;2;2;2;2;2;2;2;2;2;2;2;2;2;2;2;2;2;2;2;2;2;2;2;2;2;2;2;2;2;2;2;2;2;2;2;2;2;2;2;2;2;2;2;2;2;2;2;2;2;2;2;2;1;1;1;1;1;1;1;1;1;1;1;1;1;1;1;1;1;1;1;1;1;1;1;1;1;1;1;1;1;1;1;1;1;1;1;1;1;1;1;1;1;1;1;1;1;1;1;1;1;1;1;1;1;1;1;1	3;3;3;3;3;3;3;3;1;1;1;1;3;1;1;1;1;1;1;1;1;1;1;1;1;3;1;1;1;1;1;1;1;1;1;1;1;0;1;1;1;1;1;1;1;1;1;1;1;1;1;1;1;1;1;1;1;1;1;1;1;1;1;1;1;1;1;0;0;1;1;0;0;0;1;1;1;0;0;0;0;1;1;0;0;0;0;1;1;1;0;1;1;1;1;1;1;1;1;1;1;1;0;0;1;1;1;1;1;1;1;0;0;0;0;0;0;0;0;1;1;0;0;1;1;0;1;1;1;0;0;0;0;0;0;0;0;0;0;0;0;0;1;1;0;0;1;1;1;0;0;1;1;0;0;0;1;1;1;1;0;0;0;0;0;0;0;0;0;0;0;0;0;0;0;0;0;0;0;1;0;0	2;2;2;2;2;2;2;2;0;0;0;0;2;0;0;0;0;0;0;0;0;0;0;0;0;2;0;0;0;0;0;0;0;0;0;0;0;0;0;0;0;0;0;0;0;0;0;0;0;0;0;0;0;0;0;0;0;0;0;0;0;0;0;0;0;0;0;0;0;0;0;0;0;0;0;0;0;0;0;0;0;0;0;0;0;0;0;0;0;0;0;0;0;0;0;0;0;0;0;0;0;0;0;0;0;0;0;0;0;0;0;0;0;0;0;0;0;0;0;0;0;0;0;0;0;0;0;0;0;0;0;0;0;0;0;0;0;0;0;0;0;0;0;0;0;0;0;0;0;0;0;0;0;0;0;0;0;0;0;0;0;0;0;0;0;0;0;0;0;0;0;0;0;0;0;0;0;0;0;0;0;0	>tr|A0A151SW34|A0A151SW34_CAJCA Putative peroxisomal (S)-2-hydroxy-acid oxidase 2 OS=Cajanus cajan GN=KK1_014425 PE=4 SV=1;>tr|A0A0D2Q7J1|A0A0D2Q7J1_GOSRA Uncharacterized protein OS=Gossypium raimondii GN=B456_002G037900 PE=4 SV=1;>tr|A0A0D2M6E9|A0A0D2M6E9	182	6	3	2	3	3	5	5	4	5	4	3	0	2	2	2	1	3	2	1	0	2	1	1	0	2	1	0	16.9	7.5	7.5	41178	373	373;238;334;367;369;369;234;278;310;310;350;350;369;369;369;369;369;369;369;369;369;370;371;371;214;267;267;297;311;315;325;334;335;336;337;347;349;352;357;357;367;367;367;367;367;367;367;367;367;367;367;367;368;369;369;369;369;369;370;370;370;370;371;371;372;372;373;179;183;216;230;234;242;253;288;306;309;309;310;323;324;331;337;344;349;349;354;358;360;366;366;367;367;367;367;367;367;367;367;367…	11.1
tr|A0A151TQ93|A0A151TQ93_CAJCA;tr|V7BEB4|V7BEB4_PHAVU;tr|A0A0S3SLH1|A0A0S3SLH1_PHAAN;tr|A0A0L9U0S7|A0A0L9U0S7_PHAAN;tr|B7FL16|B7FL16_MEDTR;tr|M0Y2J9|M0Y2J9_HORVD;tr|F2D8L5|F2D8L5_HORVD;tr|W1PLF0|W1PLF0_AMBTC;tr|A0A0A9EGL8|A0A0A9EGL8_ARUDO;tr|K7LJ09|K7LJ09_SOYBN;tr|B7FL15|B7FL15_MEDTR;tr|A0A022RKE7|A0A022RKE7_ERYGU;tr|M0SZS3|M0SZS3_MUSAM;tr|I3SKL3|I3SKL3_LOTJA;tr|M0Y2K3|M0Y2K3_HORVD;tr|M0Y2K1|M0Y2…	tr|A0A151TQ93|A0A151TQ93_CAJCA;tr|V7BEB4|V7BEB4_PHAVU;tr|A0A0S3SLH1|A0A0S3SLH1_PHAAN;tr|A0A0L9U0S7|A0A0L9U0S7_PHAAN	6;5;3;3;2;2;2;2;1;1;1;1;1;1;1;1;1	6;5;3;3;2;2;2;2;1;1;1;1;1;1;1;1;1	1;1;0;0;0;0;0;0;0;0;0;0;0;0;0;0;0	>tr|A0A151TQ93|A0A151TQ93_CAJCA Glycerate dehydrogenase OS=Cajanus cajan GN=KK1_008367 PE=3 SV=1;>tr|V7BEB4|V7BEB4_PHAVU Uncharacterized protein OS=Phaseolus vulgaris GN=PHAVU_007G019300g PE=3 SV=1;>tr|A0A0S3SLH1|A0A0S3SLH1_PHAAN Uncharacterized protein OS	17	6	6	1	3	3	4	6	4	5	2	2	3	3	4	6	4	5	2	2	0	0	0	1	0	1	0	0	25.6	25.6	5.4	44929	407	407;386;386;827;157;294;386;425;96;125;146;147;157;159;272;327;386	7.95	11	11	8	10	8	5	6	4	1
tr|A0A162A8Q2|A0A162A8Q2_DAUCA	tr|A0A162A8Q2|A0A162A8Q2_DAUCA	6	2	1	>tr|A0A162A8Q2|A0A162A8Q2_DAUCA Uncharacterized protein OS=Daucus carota subsp. sativus GN=DCAR_015518 PE=3 SV=1	1	6	2	1	4	4	5	3	4	4	3	3	2	0	1	1	1	1	0	1	1	0	0	0	0	0	0	0	15.7	5.9	3.7	62549	593	593	8.83	2						4
tr|A2Q2V1|A2Q2V1_MEDTR;tr|A0A118JXM8|A0A118JXM8_CYNCS;tr|M0S2U5|M0S2U5_MUSAM	tr|A2Q2V1|A2Q2V1_MEDTR;tr|A0A118JXM8|A0A118JXM8_CYNCS;tr|M0S2U5|M0S2U5_MUSAM	6;5;5	6;5;5	1;1;1	>tr|A2Q2V1|A2Q2V1_MEDTR ATP-citrate lyase/succinyl-CoA ligase OS=Medicago truncatula GN=MTR_2g034090 PE=4 SV=1;>tr|A0A118JXM8|A0A118JXM8_CYNCS ATP-citrate lyase/succinyl-CoA ligase OS=Cynara cardunculus var. scolymus GN=Ccrd_001473 PE=4 SV=1;>tr|M0S2U5|M0S	3	6	6	1	0	0	5	5	6	5	2	2	0	0	5	5	6	5	2	2	0	0	0	0	1	0	0	0	11.3	11.3	3.6	65892	608	608;592;608	7.14	9	4	2	1	11	7	26
tr|A6XI03|A6XI03_9MAGN	tr|A6XI03|A6XI03_9MAGN	6	1	1	>tr|A6XI03|A6XI03_9MAGN Ribulose bisphosphate carboxylase large chain (Fragment) OS=Scorodocarpus borneensis GN=rbcL PE=3 SV=1	1	6	1	1	4	4	5	5	4	5	4	5	0	0	1	0	0	1	0	1	0	0	1	0	0	1	0	1	15.9	5.8	5.8	51.74	466	466	11.2									1
tr|A9TNZ2|A9TNZ2_PHYPA;tr|A9RLL2|A9RLL2_PHYPA;tr|A9RKJ5|A9RKJ5_PHYPA;tr|W1NYM6|W1NYM6_AMBTC;tr|M0RPV7|M0RPV7_MUSAM;tr|Q6ZFJ9|Q6ZFJ9_ORYSJ;tr|I1NWB6|I1NWB6_ORYGL;tr|B8AGV6|B8AGV6_ORYSI;tr|M0U2T3|M0U2T3_MUSAM;tr|A0A0E0FZU3|A0A0E0FZU3_ORYNI;tr|A0A0D9YL08|A0A0D9YL08_9ORYZ;tr|A0A0D3EZI1|A0A0D3EZI1_9ORYZ;tr|A0A0E0N8I2|A0A0E0N8I2_ORYRU;tr|A0A0E0N8I4|A0A0E0N8I4_ORYRU;tr|A0A0E0N8I0|A0A0E0N8I0_ORYRU;tr|A0A…	tr|A9TNZ2|A9TNZ2_PHYPA;tr|A9RLL2|A9RLL2_PHYPA;tr|A9RKJ5|A9RKJ5_PHYPA;tr|W1NYM6|W1NYM6_AMBTC;tr|M0RPV7|M0RPV7_MUSAM;tr|Q6ZFJ9|Q6ZFJ9_ORYSJ;tr|I1NWB6|I1NWB6_ORYGL;tr|B8AGV6|B8AGV6_ORYSI;tr|M0U2T3|M0U2T3_MUSAM;tr|A0A0E0FZU3|A0A0E0FZU3_ORYNI;tr|A0A0D9YL08|A0A0D9YL08_9ORYZ;tr|A0A0D3EZI1|A0A0D3EZI1_9ORYZ;tr|A0A0E0N8I2|A0A0E0N8I2_ORYRU;tr|A0A0E0N8I4|A0A0E0N8I4_ORYRU;tr|A0A0E0N8I0|A0A0E0N8I0_ORYRU;tr|A0A…	6;6;5;5;5;4;4;4;4;4;4;4;4;4;4;4;4	1;1;0;0;0;0;0;0;0;0;0;0;0;0;0;0;0	1;1;0;0;0;0;0;0;0;0;0;0;0;0;0;0;0	>tr|A9TNZ2|A9TNZ2_PHYPA Predicted protein OS=Physcomitrella patens subsp. patens GN=PHYPADRAFT_110482 PE=3 SV=1;>tr|A9RLL2|A9RLL2_PHYPA Predicted protein OS=Physcomitrella patens subsp. patens GN=PHYPADRAFT_176210 PE=3 SV=1;>tr|A9RKJ5|A9RKJ5_PHYPA Predicte	17	6	1	1	5	4	4	4	5	5	3	2	0	0	0	0	1	1	1	1	0	0	0	0	1	1	1	1	15.2	1.8	1.8	63926	604	604;604;548;613;696;598;598;598;612;616;616;616;618;659;728;745;786	6.8						1	4
tr|B6TYM1|B6TYM1_MAIZE	tr|B6TYM1|B6TYM1_MAIZE	6	1	1	>tr|B6TYM1|B6TYM1_MAIZE Phosphoribulokinase OS=Zea mays PE=2 SV=1	1	6	1	1	2	3	4	4	3	3	3	3	0	0	0	1	0	0	0	0	0	0	0	1	0	0	0	0	23.9	5.3	5.3	45708	415	415	11
tr|G3GJY4|G3GJY4_9CHLO;tr|H9EHL7|H9EHL7_9CHLO;tr|L0N7Z6|L0N7Z6_9CHLO;tr|B7U4Y0|B7U4Y0_9CHLO;tr|B7U4X8|B7U4X8_9CHLO;tr|I7HDN1|I7HDN1_9CHLO;tr|I7HBH3|I7HBH3_9CHLO;tr|I7H438|I7H438_9CHLO;tr|I7H439|I7H439_9CHLO;tr|I7HDM1|I7HDM1_9CHLO;tr|I7GSN0|I7GSN0_9CHLO;tr|B7U4X7|B7U4X7_CHLFS;tr|I7HDM3|I7HDM3_9CHLO;tr|I7GYB7|I7GYB7_9CHLO;tr|I7HBF9|I7HBF9_9CHLO;tr|I7HDN5|I7HDN5_9CHLO;tr|B7U4X9|B7U4X9_9CHLO;tr|I7HBG…	tr|G3GJY4|G3GJY4_9CHLO;tr|H9EHL7|H9EHL7_9CHLO;tr|L0N7Z6|L0N7Z6_9CHLO;tr|B7U4Y0|B7U4Y0_9CHLO;tr|B7U4X8|B7U4X8_9CHLO;tr|I7HDN1|I7HDN1_9CHLO;tr|I7HBH3|I7HBH3_9CHLO;tr|I7H438|I7H438_9CHLO;tr|I7H439|I7H439_9CHLO;tr|I7HDM1|I7HDM1_9CHLO;tr|I7GSN0|I7GSN0_9CHLO;tr|B7U4X7|B7U4X7_CHLFS;tr|I7HDM3|I7HDM3_9CHLO;tr|I7GYB7|I7GYB7_9CHLO;tr|I7HBF9|I7HBF9_9CHLO;tr|I7HDN5|I7HDN5_9CHLO;tr|B7U4X9|B7U4X9_9CHLO;tr|I7HBG…	6;6;6;6;6;5;5;5;4;4;4;4;4;4;4;4;4;4;4;4;4;4;4;4;4;4;4;4;4;4;4;4;4;4;4;4;4;4;4;4;4;4;4;4;4;4;4;4;4;4;4;4;4;4;4;4;4;3;3;3;3;3;3;3;2;2;2;2	2;2;2;2;2;2;2;2;2;2;2;2;2;2;2;2;2;2;2;2;2;2;2;2;2;2;2;2;2;2;2;2;2;2;2;2;2;2;2;2;2;2;2;2;2;2;2;2;2;2;2;2;2;2;2;2;2;2;1;1;1;2;1;1;2;2;2;2	2;2;2;2;2;2;2;2;2;2;2;2;2;2;2;2;2;2;2;2;2;2;2;2;2;2;2;2;2;2;2;2;2;2;2;2;2;2;2;2;2;2;2;2;2;2;2;2;2;2;2;2;2;2;2;2;2;2;1;1;1;2;1;1;2;2;2;2	>tr|G3GJY4|G3GJY4_9CHLO Ribulose-1,5-bisphosphate carboxylase/oxygenase large subunit (Fragment) OS=Caulerpa verticillata GN=rbcL PE=4 SV=1;>tr|H9EHL7|H9EHL7_9CHLO Ribulose-1,5-bisphosphate carboxylase/oxygenase large subunit (Fragment) OS=Caulerpa vertici	68	6	2	2	5	5	5	6	5	5	4	4	2	2	2	2	2	2	2	2	2	2	2	2	2	2	2	2	21.6	7.7	7.7	28578	259	259;310;346;431;435;322;385;419;338;373;375;376;378;382;383;389;393;394;398;400;401;403;405;406;407;407;409;412;414;414;416;417;417;417;417;418;418;418;418;418;418;422;422;422;424;424;424;429;430;430;432;432;433;437;438;448;462;249;250;252;256;383;412;417;171;201;201;201	9.57	16	16	15	21	17	22	27	18	24
tr|B9I3U7|B9I3U7_POPTR	tr|B9I3U7|B9I3U7_POPTR	6	1	1	>tr|B9I3U7|B9I3U7_POPTR Type IIIa membrane protein cp-wap13 OS=Populus trichocarpa GN=POPTR_0012s10300g PE=4 SV=1	1	6	1	1	4	4	5	4	3	3	2	3	0	1	1	1	0	1	0	0	0	1	1	1	0	1	0	0	19.6	3.9	3.9	40896	362	362	11.2
tr|C5YIC1|C5YIC1_SORBI;sp|Q6YZX6|ACOC_ORYSJ;tr|K3YG24|K3YG24_SETIT;tr|A0A0E0I816|A0A0E0I816_ORYNI;tr|A0A0D3GX43|A0A0D3GX43_9ORYZ;tr|I1QGA1|I1QGA1_ORYGL;tr|A0A0E0LS31|A0A0E0LS31_ORYPU;tr|A0A0E0QFB1|A0A0E0QFB1_ORYRU;tr|A0A0E0E1G7|A0A0E0E1G7_9ORYZ;tr|J3MR12|J3MR12_ORYBR;tr|A0A0E0ARS0|A0A0E0ARS0_9ORYZ;tr|A0A0E0LS32|A0A0E0LS32_ORYPU;tr|K3YG84|K3YG84_SETIT;tr|M7Y7L9|M7Y7L9_TRIUA;tr|M0Y4D4|M0Y4D4_HORVD;…	tr|C5YIC1|C5YIC1_SORBI;sp|Q6YZX6|ACOC_ORYSJ;tr|K3YG24|K3YG24_SETIT;tr|A0A0E0I816|A0A0E0I816_ORYNI;tr|A0A0D3GX43|A0A0D3GX43_9ORYZ;tr|I1QGA1|I1QGA1_ORYGL;tr|A0A0E0LS31|A0A0E0LS31_ORYPU;tr|A0A0E0QFB1|A0A0E0QFB1_ORYRU;tr|A0A0E0E1G7|A0A0E0E1G7_9ORYZ;tr|J3MR12|J3MR12_ORYBR;tr|A0A0E0ARS0|A0A0E0ARS0_9ORYZ;tr|A0A0E0LS32|A0A0E0LS32_ORYPU;tr|K3YG84|K3YG84_SETIT;tr|M7Y7L9|M7Y7L9_TRIUA;tr|M0Y4D4|M0Y4D4_HORVD;…	6;5;5;5;5;5;5;5;5;5;5;5;4;4;4;4;4;4;4;4;4;4;4;4;3;3;2;2;1;1;1	4;3;3;3;3;3;3;3;3;3;3;3;2;2;2;2;2;2;2;3;2;2;2;3;2;2;1;1;1;1;1	1;1;1;1;1;1;1;1;1;1;1;1;1;0;0;0;0;1;0;1;0;0;1;1;1;1;1;1;1;1;1	>tr|C5YIC1|C5YIC1_SORBI Aconitate hydratase OS=Sorghum bicolor GN=SORBI_007G068100 PE=3 SV=1;>sp|Q6YZX6|ACOC_ORYSJ Putative aconitate hydratase, cytoplasmic OS=Oryza sativa subsp. japonica GN=Os08g0191100 PE=3 SV=1;>tr|K3YG24|K3YG24_SETIT Aconitate hydrata	31	6	4	1	4	4	3	3	5	4	4	3	4	3	3	3	4	4	4	3	1	1	1	1	1	1	1	1	9.4	7.1	2.8	107.9	996	996;898;983;987;989;991;991;992;992;993;993;1013;848;858;903;905;906;936;937;956;976;984;987;993;617;797;306;399;236;792;811	6.24	14	13	20	36	13	18	10	7	2
tr|C8XRC3|C8XRC3_9ASTE;tr|I2E9H0|I2E9H0_9ERIC	tr|C8XRC3|C8XRC3_9ASTE;tr|I2E9H0|I2E9H0_9ERIC	6;5	1;1	1;1	>tr|C8XRC3|C8XRC3_9ASTE Ribulose bisphosphate carboxylase large chain (Fragment) OS=Cuscuta subinclusa GN=rbcL PE=3 SV=1;>tr|I2E9H0|I2E9H0_9ERIC Ribulose bisphosphate carboxylase large chain (Fragment) OS=Pradosia sp. B1 KGD-2012 GN=rbcl PE=3 SV=1	2	6	1	1	4	4	4	5	5	5	5	4	0	0	0	0	1	1	1	0	0	0	0	0	1	1	1	0	15.4	4.6	4.6	48176	435	435;438	8.2						1		1	3
tr|D3W9B5|D3W9B5_9MARC;tr|D3W9B6|D3W9B6_9MARC	tr|D3W9B5|D3W9B5_9MARC;tr|D3W9B6|D3W9B6_9MARC	6;6	1;1	1;1	>tr|D3W9B5|D3W9B5_9MARC Ribulose bisphosphate carboxylase large chain (Fragment) OS=Syzygiella concreta GN=rbcL PE=3 SV=1;>tr|D3W9B6|D3W9B6_9MARC Ribulose bisphosphate carboxylase large chain (Fragment) OS=Syzygiella concreta GN=rbcL PE=3 SV=1	2	6	1	1	4	5	4	5	4	5	4	5	0	1	0	0	0	1	0	1	0	1	0	0	0	1	0	1	13	4.6	4.6	47793	431	431;436	6.67						1	2
tr|Q6JVG6|Q6JVG6_9MONI;tr|D5KMM1|D5KMM1_9MONI;tr|Q7YMI0|Q7YMI0_ASPND;tr|Q9T4H6|Q9T4H6_ASPND;tr|Q9T360|Q9T360_ASPND;tr|A0A0M4FI43|A0A0M4FI43_ASPAU;tr|A0A0M4FL57|A0A0M4FL57_9MONI;tr|A0A0M4FFW7|A0A0M4FFW7_9MONI;tr|D5LI92|D5LI92_9MONI;tr|A0A0M4FI89|A0A0M4FI89_9MONI;tr|A0A0M3R6G3|A0A0M3R6G3_9MONI;tr|Q6JVF8|Q6JVF8_9MONI;tr|A4US74|A4US74_9MONI;tr|Q7YMI3|Q7YMI3_9MONI;tr|Q9TND5|Q9TND5_ASPND;tr|A0A0M4FXN5|…	tr|Q6JVG6|Q6JVG6_9MONI;tr|D5KMM1|D5KMM1_9MONI;tr|Q7YMI0|Q7YMI0_ASPND;tr|Q9T4H6|Q9T4H6_ASPND;tr|Q9T360|Q9T360_ASPND;tr|A0A0M4FI43|A0A0M4FI43_ASPAU;tr|A0A0M4FL57|A0A0M4FL57_9MONI;tr|A0A0M4FFW7|A0A0M4FFW7_9MONI;tr|D5LI92|D5LI92_9MONI;tr|A0A0M4FI89|A0A0M4FI89_9MONI;tr|A0A0M3R6G3|A0A0M3R6G3_9MONI;tr|Q6JVF8|Q6JVF8_9MONI;tr|A4US74|A4US74_9MONI;tr|Q7YMI3|Q7YMI3_9MONI;tr|Q9TND5|Q9TND5_ASPND;tr|A0A0M4FXN5|…	6;6;5;5;5;5;5;5;5;5;5;5;4;4;4;4;4	2;2;2;2;2;1;1;1;1;1;1;1;1;1;1;1;1	1;1;1;1;1;1;1;1;1;1;1;1;1;1;1;1;1	>tr|Q6JVG6|Q6JVG6_9MONI Ribulose bisphosphate carboxylase large chain (Fragment) OS=Asplenium phyllitidis GN=rbcL PE=3 SV=1;>tr|D5KMM1|D5KMM1_9MONI Ribulose bisphosphate carboxylase large chain (Fragment) OS=Asplenium phyllitidis GN=rbcL PE=3 SV=1;>tr|Q7YM	17	6	2	1	4	4	5	6	5	4	4	5	1	1	2	2	2	1	1	2	0	0	1	1	1	0	0	1	17.4	8.8	6.2	46214	419	419;422;397;398;398;413;417;420;422;423;423;432;381;397;398;408;441	7.51	8	8	5	6	6	3	7	11	11
tr|D7L0L6|D7L0L6_ARALL	tr|D7L0L6|D7L0L6_ARALL	6	4	1	>tr|D7L0L6|D7L0L6_ARALL Putative uncharacterized protein OS=Arabidopsis lyrata subsp. lyrata GN=ARALYDRAFT_318060 PE=4 SV=1	1	6	4	1	2	2	5	4	6	6	2	2	1	1	4	3	4	4	1	1	1	0	1	1	1	1	0	0	13	9.4	1.9	92512	832	832	5.36	6	4	2	15	2	3	2	2
tr|D8SDL9|D8SDL9_SELML;tr|D8RFG1|D8RFG1_SELML;tr|A0A199UWG9|A0A199UWG9_ANACO;tr|A0A199UWG6|A0A199UWG6_ANACO;tr|P93133|P93133_EUCGL;tr|D1MX45|D1MX45_9MYRT;tr|A0A059BTN3|A0A059BTN3_EUCGR	tr|D8SDL9|D8SDL9_SELML;tr|D8RFG1|D8RFG1_SELML;tr|A0A199UWG9|A0A199UWG9_ANACO;tr|A0A199UWG6|A0A199UWG6_ANACO;tr|P93133|P93133_EUCGL;tr|D1MX45|D1MX45_9MYRT;tr|A0A059BTN3|A0A059BTN3_EUCGR	6;6;4;4;3;3;3	3;3;1;1;1;1;1	2;2;0;0;0;0;0	>tr|D8SDL9|D8SDL9_SELML Isocitrate dehydrogenase [NADP] OS=Selaginella moellendorffii GN=SELMODRAFT_268459 PE=3 SV=1;>tr|D8RFG1|D8RFG1_SELML Isocitrate dehydrogenase [NADP] OS=Selaginella moellendorffii GN=SELMODRAFT_267315 PE=3 SV=1;>tr|A0A199UWG9|A0A199U	7	6	3	2	4	4	6	6	6	6	4	5	2	2	3	3	3	3	1	2	2	1	2	2	2	2	1	2	18.2	11.5	7.4	46726	418	418;418;411;411;416;416;416	7.11	6	2	1	1	1	1	2	5	2
tr|R4QG48|R4QG48_TRIUI;tr|E5G0C4|E5G0C4_TRIUI;tr|G0WY42|G0WY42_9CARY;tr|G0WY43|G0WY43_9CARY	tr|R4QG48|R4QG48_TRIUI;tr|E5G0C4|E5G0C4_TRIUI;tr|G0WY42|G0WY42_9CARY;tr|G0WY43|G0WY43_9CARY	6;6;5;4	1;1;1;1	1;1;1;1	>tr|R4QG48|R4QG48_TRIUI Ribulose bisphosphate carboxylase large chain (Fragment) OS=Tristagma uniflorum GN=rbcL PE=3 SV=1;>tr|E5G0C4|E5G0C4_TRIUI Ribulose bisphosphate carboxylase large chain (Fragment) OS=Tristagma uniflorum GN=rbcL PE=3 SV=1;>tr|G0WY42|G	4	6	1	1	5	5	5	6	5	5	5	5	1	1	1	1	1	1	1	1	1	1	1	1	1	1	1	1	14.4	3.8	3.8	49381	445	445;445;453;242	6.27	2	4					1	1	2
tr|F1AHC9|F1AHC9_CATRO;tr|A0A059BCX0|A0A059BCX0_EUCGR;tr|A0A059BD67|A0A059BD67_EUCGR;tr|A0A059BDG0|A0A059BDG0_EUCGR;tr|A0A059BDW3|A0A059BDW3_EUCGR;tr|A0A059BEF7|A0A059BEF7_EUCGR;tr|G8FMI9|G8FMI9_CARPA;tr|I1QY31|I1QY31_ORYGL;tr|A2ZBX1|A2ZBX1_ORYSI;tr|A0A0E0MCX6|A0A0E0MCX6_ORYPU;tr|A0A0E0IYS5|A0A0E0IYS5_ORYNI;tr|A0A0E0F2Z1|A0A0E0F2Z1_9ORYZ;tr|A0A0E0BFU7|A0A0E0BFU7_9ORYZ;tr|A0A0D9XPI5|A0A0D9XPI5_9OR…	tr|F1AHC9|F1AHC9_CATRO;tr|A0A059BCX0|A0A059BCX0_EUCGR;tr|A0A059BD67|A0A059BD67_EUCGR;tr|A0A059BDG0|A0A059BDG0_EUCGR;tr|A0A059BDW3|A0A059BDW3_EUCGR;tr|A0A059BEF7|A0A059BEF7_EUCGR;tr|G8FMI9|G8FMI9_CARPA;tr|I1QY31|I1QY31_ORYGL;tr|A2ZBX1|A2ZBX1_ORYSI;tr|A0A0E0MCX6|A0A0E0MCX6_ORYPU;tr|A0A0E0IYS5|A0A0E0IYS5_ORYNI;tr|A0A0E0F2Z1|A0A0E0F2Z1_9ORYZ;tr|A0A0E0BFU7|A0A0E0BFU7_9ORYZ;tr|A0A0D9XPI5|A0A0D9XPI5_9OR…	6;5;5;5;5;4;4;3;3;3;3;3;3;3;3;3;3;3	3;2;2;2;2;1;1;2;2;2;2;2;2;2;2;2;2;2	1;0;0;0;0;0;0;0;0;0;0;0;0;0;0;0;0;0	>tr|F1AHC9|F1AHC9_CATRO Fructose-bisphosphate aldolase OS=Catharanthus roseus PE=2 SV=1;>tr|A0A059BCX0|A0A059BCX0_EUCGR Uncharacterized protein OS=Eucalyptus grandis GN=EUGRSUZ_G01726 PE=4 SV=1;>tr|A0A059BD67|A0A059BD67_EUCGR Fructose-bisphosphate aldolase	18	6	3	1	5	4	6	6	5	6	3	2	2	2	3	3	3	3	1	1	1	1	1	1	1	1	0	0	27.2	17.6	4.8	42777	397	397;287;313;349;397;341;396;388;388;388;388;388;388;388;388;388;390;468	11.4		1	3	1	1	2			1
tr|M0XMG0|M0XMG0_HORVD;tr|F2EHD3|F2EHD3_HORVD;tr|W5DPA4|W5DPA4_WHEAT;tr|W5ETZ9|W5ETZ9_WHEAT;tr|W5ECZ3|W5ECZ3_WHEAT;tr|M7ZAA2|M7ZAA2_TRIUA;tr|R7WGM5|R7WGM5_AEGTA	tr|M0XMG0|M0XMG0_HORVD;tr|F2EHD3|F2EHD3_HORVD;tr|W5DPA4|W5DPA4_WHEAT;tr|W5ETZ9|W5ETZ9_WHEAT;tr|W5ECZ3|W5ECZ3_WHEAT;tr|M7ZAA2|M7ZAA2_TRIUA;tr|R7WGM5|R7WGM5_AEGTA	6;6;6;6;6;4;4	2;2;2;2;2;2;2	2;2;2;2;2;2;2	>tr|M0XMG0|M0XMG0_HORVD Uncharacterized protein OS=Hordeum vulgare var. distichum PE=3 SV=1;>tr|F2EHD3|F2EHD3_HORVD Predicted protein OS=Hordeum vulgare var. distichum PE=2 SV=1;>tr|W5DPA4|W5DPA4_WHEAT Uncharacterized protein OS=Triticum aestivum PE=3 SV=1	7	6	2	2	4	3	5	5	6	4	2	4	1	1	1	1	2	1	0	1	1	1	1	1	2	1	0	1	7.3	1.8	1.8	97.12	886	886;886;938;940;940;719;773	4.67				7	2	3
tr|F6HUY6|F6HUY6_VITVI;tr|W5BY88|W5BY88_WHEAT;tr|M8BPA5|M8BPA5_AEGTA	tr|F6HUY6|F6HUY6_VITVI;tr|W5BY88|W5BY88_WHEAT;tr|M8BPA5|M8BPA5_AEGTA	6;5;5	1;1;1	1;1;1	>tr|F6HUY6|F6HUY6_VITVI Putative uncharacterized protein OS=Vitis vinifera GN=VIT_14s0066g01080 PE=3 SV=1;>tr|W5BY88|W5BY88_WHEAT Uncharacterized protein OS=Triticum aestivum PE=3 SV=1;>tr|M8BPA5|M8BPA5_AEGTA ADP-ribosylation factor 1 OS=Aegilops tauschii	3	6	1	1	2	3	5	4	5	5	0	1	0	0	1	1	1	1	0	0	0	0	1	1	1	1	0	0	48.6	9.9	9.9	20711	181	181;159;159	17.4
tr|G0WYS3|G0WYS3_9ASTR;tr|G0WYS5|G0WYS5_9ASTR;tr|D5KMM4|D5KMM4_9MONI	tr|G0WYS3|G0WYS3_9ASTR;tr|G0WYS5|G0WYS5_9ASTR	6;3;2	2;2;1	2;2;1	>tr|G0WYS3|G0WYS3_9ASTR Ribulose bisphosphate carboxylase large chain (Fragment) OS=Lactuca serriola GN=rbcL PE=3 SV=1;>tr|G0WYS5|G0WYS5_9ASTR Ribulose bisphosphate carboxylase large chain (Fragment) OS=Lactuca watsoniana GN=rbcL PE=3 SV=1	3	6	2	2	5	5	5	6	5	5	4	4	2	2	2	2	2	2	1	1	2	2	2	2	2	2	1	1	13.7	5.7	5.7	50214	453	453;246;404	5.55	1	6	1	2	1		2	3	5
tr|G5DW39|G5DW39_SILLA;tr|G5DW38|G5DW38_SILLA	tr|G5DW39|G5DW39_SILLA;tr|G5DW38|G5DW38_SILLA	6;6	1;1	1;1	>tr|G5DW39|G5DW39_SILLA Alanine-2-oxoglutarate aminotransferase (Fragment) OS=Silene latifolia PE=2 SV=1;>tr|G5DW38|G5DW38_SILLA Alanine-2-oxoglutarate aminotransferase (Fragment) OS=Silene latifolia PE=2 SV=1	2	6	1	1	2	2	6	6	6	6	2	1	0	0	1	1	1	1	0	0	0	0	1	1	1	1	0	0	21	5.2	5.2	53271	481	481;481	8.67								4	4
tr|S4VNK2|S4VNK2_ACUOB;tr|H6X2F6|H6X2F6_ACUOB	tr|S4VNK2|S4VNK2_ACUOB;tr|H6X2F6|H6X2F6_ACUOB	6;6	1;1	1;1	>tr|S4VNK2|S4VNK2_ACUOB Ribulose bisphosphate carboxylase large chain (Fragment) OS=Acutodesmus obliquus GN=rbcL PE=3 SV=1;>tr|H6X2F6|H6X2F6_ACUOB Ribulose bisphosphate carboxylase large chain (Fragment) OS=Acutodesmus obliquus GN=rbcL PE=3 SV=1	2	6	1	1	4	4	4	4	5	5	3	3	0	0	0	0	1	1	0	0	0	0	0	0	1	1	0	0	22.5	4.3	4.3	28.53	253	253;280	7			1						2
tr|I1LZA5|I1LZA5_SOYBN;tr|A0A0B2RX46|A0A0B2RX46_GLYSO;tr|C6TK33|C6TK33_SOYBN;tr|A0A0B2SUS0|A0A0B2SUS0_GLYSO;tr|K4D180|K4D180_SOLLC;tr|M0ZZE2|M0ZZE2_SOLTU;tr|A0A059AQ03|A0A059AQ03_EUCGR	tr|I1LZA5|I1LZA5_SOYBN;tr|A0A0B2RX46|A0A0B2RX46_GLYSO;tr|C6TK33|C6TK33_SOYBN;tr|A0A0B2SUS0|A0A0B2SUS0_GLYSO;tr|K4D180|K4D180_SOLLC;tr|M0ZZE2|M0ZZE2_SOLTU	6;5;5;5;5;5;2	6;5;5;5;5;5;2	1;0;0;0;0;0;1	>tr|I1LZA5|I1LZA5_SOYBN Uncharacterized protein OS=Glycine max GN=GLYMA_13G146200 PE=3 SV=1;>tr|A0A0B2RX46|A0A0B2RX46_GLYSO Triosephosphate isomerase, chloroplastic OS=Glycine soja GN=glysoja_017310 PE=3 SV=1;>tr|C6TK33|C6TK33_SOYBN Uncharacterized protein	7	6	6	1	4	5	4	5	6	6	2	3	4	5	4	5	6	6	2	3	0	0	0	0	1	1	0	0	18.7	18.7	9.5	32.62	305	305;303;304;305;312;319;314	14.6
tr|I2FKX3|I2FKX3_9CARY;tr|A0A075J270|A0A075J270_9CARY	tr|I2FKX3|I2FKX3_9CARY	6;1	2;1	1;1	>tr|I2FKX3|I2FKX3_9CARY Phosphoenolpyruvate carboxylase (Fragment) OS=Limeum aethiopicum GN=ppc-2 PE=4 SV=1	2	6	2	1	2	2	2	3	5	5	4	5	1	1	1	1	2	2	2	2	0	0	0	0	1	1	1	1	15	5.3	2.8	57963	508	508;66	3.56	9	3	5	6	3	4	4
tr|I6N9F4|I6N9F4_GINBI	tr|I6N9F4|I6N9F4_GINBI	6	1	1	>tr|I6N9F4|I6N9F4_GINBI Ribulose bisphosphate carboxylase large chain OS=Ginkgo biloba GN=rbcL PE=3 SV=1	1	6	1	1	3	3	4	4	5	5	3	3	0	0	0	0	1	1	0	0	0	0	0	0	1	1	0	0	15.4	3.6	3.6	52919	475	475	7.8						1	1	1	2
tr|K4KJE2|K4KJE2_9ROSI	tr|K4KJE2|K4KJE2_9ROSI	6	1	1	>tr|K4KJE2|K4KJE2_9ROSI ATP synthase subunit alpha, chloroplastic (Fragment) OS=Hypericum fraseri GN=atpA PE=3 SV=1	1	6	1	1	6	6	4	4	4	4	5	5	1	1	1	1	1	1	1	1	1	1	1	1	1	1	1	1	11.7	2.6	2.6	54.94	503	503	8.67	7	3	3	4	5	3	12	4	6
tr|K9MI61|K9MI61_9CHLO	tr|K9MI61|K9MI61_9CHLO	6	1	1	>tr|K9MI61|K9MI61_9CHLO Ribulose bisphosphate carboxylase large chain (Fragment) OS=Follicularia botryoides GN=rbcL PE=3 SV=1	1	6	1	1	6	5	5	4	5	5	3	4	1	1	1	1	1	1	0	1	1	1	1	1	1	1	0	1	14.7	3.8	3.8	49491	448	448	6.17	3				1	1	1	3	1
tr|L7UXE6|L7UXE6_9ASTR;tr|E7FJ34|E7FJ34_9MAGN;tr|A0A0K9PUS7|A0A0K9PUS7_ZOSMR	tr|L7UXE6|L7UXE6_9ASTR;tr|E7FJ34|E7FJ34_9MAGN	6;4;1	3;1;1	1;1;1	>tr|L7UXE6|L7UXE6_9ASTR B-actin (Fragment) OS=Bidens laevis PE=2 SV=1;>tr|E7FJ34|E7FJ34_9MAGN Actin 11 (Fragment) OS=Nymphaea hybrid cultivar GN=act11 PE=2 SV=1	3	6	3	1	3	3	4	2	4	6	3	4	1	1	1	1	2	3	1	2	1	1	1	1	1	1	1	1	60.1	31.9	21.7	15816	138	138;262;377	10.1		1		1	3
tr|W5BTN2|W5BTN2_WHEAT;tr|M0VZD1|M0VZD1_HORVD;tr|V7BYJ3|V7BYJ3_PHAVU;tr|W5BFI3|W5BFI3_WHEAT;tr|W5AUA7|W5AUA7_WHEAT;tr|A0A0S3T6V9|A0A0S3T6V9_PHAAN;tr|A0A0L9VPE3|A0A0L9VPE3_PHAAN;tr|A0A0A9J8U7|A0A0A9J8U7_ARUDO;tr|A0A096R8X4|A0A096R8X4_MAIZE;tr|A0A061ECA6|A0A061ECA6_THECC;tr|A0A067EWB9|A0A067EWB9_CITSI;tr|A0A061EDG6|A0A061EDG6_THECC;tr|J3LZF9|J3LZF9_ORYBR;tr|A0A067EMX8|A0A067EMX8_CITSI;tr|B4F9M9|B4F…	tr|W5BTN2|W5BTN2_WHEAT;tr|M0VZD1|M0VZD1_HORVD;tr|V7BYJ3|V7BYJ3_PHAVU;tr|W5BFI3|W5BFI3_WHEAT;tr|W5AUA7|W5AUA7_WHEAT;tr|A0A0S3T6V9|A0A0S3T6V9_PHAAN;tr|A0A0L9VPE3|A0A0L9VPE3_PHAAN;tr|A0A0A9J8U7|A0A0A9J8U7_ARUDO;tr|A0A096R8X4|A0A096R8X4_MAIZE;tr|A0A061ECA6|A0A061ECA6_THECC;tr|A0A067EWB9|A0A067EWB9_CITSI;tr|A0A061EDG6|A0A061EDG6_THECC;tr|J3LZF9|J3LZF9_ORYBR;tr|A0A067EMX8|A0A067EMX8_CITSI;tr|B4F9M9|B4F…	6;6;5;5;5;5;5;4;4;4;4;4;4;4;4;4;4;4;4;4;4;4;4;4;4;4;4;4;4;4;4;4;4;4;4;4;3;3;3;3;3;3;3;3;3;3;3;2;2;2;2;2;2;2;2;2;2;2;2;2;2;2;2;2;2;2;2;2;2;2;2;2;2;2;2;2;2;2;2;2;2;2;2;2;2;2;2;2;2;2;2;2;2;2;2;2;2;2;2;2;2;2;2;2;2;2;2;2;2;2;2;2;2;2;2;2;2;2;2;2;2;2;2;2;2;2;2;2;2;2;2;2;2;2;2;2;2;2;2;2;2;2;2;2;2;2;2;2;2;2;2;2;2;2;2;2;2;2;2;2;2;2;2;1;1;1;1;1;1;1;1;1;1;1;1;1;1;1;1;1;1;1;1;1;1;1;1;1;1;1;1;1;1;1;1;1;1;1;1;1…	3;3;2;3;3;2;2;2;2;1;1;2;2;1;2;1;2;1;2;2;2;2;2;2;2;2;2;2;2;2;2;2;2;2;2;2;0;1;1;2;2;2;2;2;2;2;2;0;0;0;0;0;0;0;0;0;0;0;0;0;0;0;0;0;0;0;0;0;0;0;0;0;0;0;0;0;0;0;0;0;0;0;0;0;0;0;0;0;0;0;0;0;0;0;0;0;0;0;0;0;0;0;0;0;0;0;0;0;0;0;0;0;0;0;0;0;0;0;0;0;0;0;0;0;0;0;0;0;0;0;0;0;0;0;0;0;0;0;0;0;0;0;2;0;0;0;0;0;0;2;0;0;0;1;0;0;0;0;0;0;0;0;2;0;0;0;0;0;0;0;0;0;0;0;0;0;0;0;0;0;0;0;0;0;0;0;0;0;0;0;0;0;0;0;0;0;0;0;0;0…	1;1;0;1;1;0;0;0;0;0;0;0;0;0;0;0;0;0;0;0;0;0;0;0;0;0;0;0;0;0;0;0;0;0;0;0;0;0;0;0;0;0;0;0;0;0;0;0;0;0;0;0;0;0;0;0;0;0;0;0;0;0;0;0;0;0;0;0;0;0;0;0;0;0;0;0;0;0;0;0;0;0;0;0;0;0;0;0;0;0;0;0;0;0;0;0;0;0;0;0;0;0;0;0;0;0;0;0;0;0;0;0;0;0;0;0;0;0;0;0;0;0;0;0;0;0;0;0;0;0;0;0;0;0;0;0;0;0;0;0;0;0;0;0;0;0;0;0;0;0;0;0;0;0;0;0;0;0;0;0;0;0;0;0;0;0;0;0;0;0;0;0;0;0;0;0;0;0;0;0;0;0;0;0;0;0;0;0;0;0;0;0;0;0;0;0;0;0;0;0…	>tr|W5BTN2|W5BTN2_WHEAT Isocitrate dehydrogenase [NADP] OS=Triticum aestivum PE=3 SV=1;>tr|M0VZD1|M0VZD1_HORVD Isocitrate dehydrogenase [NADP] OS=Hordeum vulgare var. distichum PE=3 SV=1;>tr|V7BYJ3|V7BYJ3_PHAVU Isocitrate dehydrogenase [NADP] OS=Phaseolus	275	6	3	1	5	5	5	5	6	6	5	5	3	3	2	2	3	3	2	2	1	1	0	0	1	1	0	0	18.4	10.1	4.2	45748	407	407;446;475;476;476;476;476;322;322;325;383;384;395;398;400;416;430;453;459;459;464;466;468;468;468;474;478;478;478;481;485;489;489;494;584;604;287;359;412;443;447;460;460;468;468;566;584;77;77;77;77;84;90;90;90;90;90;90;90;90;90;91;92;95;107;108;121;121;121;121;121;121;121;121;121;121;121;121;121;121;121;121;121;121;121;121;121;121;121;121;121;121;121;121;121;121;121;121;121;121;121;121;121;121;…	8.89	5	4	5	2	2	4	3	11	5
tr|M1A7K0|M1A7K0_SOLTU	tr|M1A7K0|M1A7K0_SOLTU	6	1	1	>tr|M1A7K0|M1A7K0_SOLTU Serine hydroxymethyltransferase OS=Solanum tuberosum GN=PGSC0003DMG400006396 PE=3 SV=1	1	6	1	1	4	3	4	5	5	6	5	5	0	0	0	0	1	1	1	1	0	0	0	0	1	1	1	1	14.5	3.7	3.7	57405	519	519	8.14								6	1
tr|M4DU86|M4DU86_BRARP;tr|A0A078DI11|A0A078DI11_BRANA;tr|A0A0D3AK24|A0A0D3AK24_BRAOL;tr|A0A078I733|A0A078I733_BRANA;tr|A0A078HYA5|A0A078HYA5_BRANA;tr|G0LEX2|G0LEX2_LEPCM;tr|G0LEW9|G0LEW9_9BRAS;tr|A8D975|A8D975_IBEAM;tr|A0A067GNU4|A0A067GNU4_CITSI;tr|A0A067GKV3|A0A067GKV3_CITSI;tr|Q6V8M6|Q6V8M6_MALDO;tr|F5ANW7|F5ANW7_9ROSI;tr|M4I2U2|M4I2U2_CARPA;tr|H9EJZ3|H9EJZ3_9ROSI;tr|M4NGZ7|M4NGZ7_MUSPR;tr|A0A…	tr|M4DU86|M4DU86_BRARP;tr|A0A078DI11|A0A078DI11_BRANA;tr|A0A0D3AK24|A0A0D3AK24_BRAOL;tr|A0A078I733|A0A078I733_BRANA;tr|A0A078HYA5|A0A078HYA5_BRANA;tr|G0LEX2|G0LEX2_LEPCM;tr|G0LEW9|G0LEW9_9BRAS;tr|A8D975|A8D975_IBEAM;tr|A0A067GNU4|A0A067GNU4_CITSI;tr|A0A067GKV3|A0A067GKV3_CITSI;tr|Q6V8M6|Q6V8M6_MALDO;tr|F5ANW7|F5ANW7_9ROSI;tr|M4I2U2|M4I2U2_CARPA;tr|H9EJZ3|H9EJZ3_9ROSI;tr|M4NGZ7|M4NGZ7_MUSPR;tr|A0A…	6;5;5;5;4;3;3;3;3;3;3;3;3;3;3;3;3;3;3;3;3;3;3;3;3;3;3;3;3;3;3;3;3;3;3;3;3;3;3;3;3;3;3;3;3;3;3;3;3;3;3;3;3;3;3;3;3;3;3;3;3;3;3;3;3;3;3;3;3;3;3;3;3;3;3;3;3;3;3;3;3;3;3;3;3;3;3;3;3;3;3;3;3;3;3;3;3;3;3;3;3;3;3;3;3;3;3;3;3;3;3;3;3;3;3;3;3;3;3;3;3;3;3;3;3;3;3;3;3;3;3;3;3;3;3;3;3;3;3;3;3;3;3;3;3;3;3;3;3;3;3;3;3;3;3;3;3;3;3;3;3;3;3;3;3;3;3;3;2;2;2;2;2;2;2;2;2;2;2;2;2;2;2;2;2;2;2;2;2;2;2;2;2;2;2;2;2;2;2;2…	6;5;5;5;4;3;3;3;3;3;3;3;3;3;3;3;3;3;3;3;3;3;3;3;3;3;3;3;3;3;3;3;3;3;3;3;3;3;3;3;3;3;3;3;3;3;3;3;3;3;3;3;3;3;3;3;3;3;3;3;3;3;3;3;3;3;3;3;3;3;3;3;3;3;3;3;3;3;3;3;3;3;3;3;3;3;3;3;3;3;3;3;3;3;3;3;3;3;3;3;3;3;3;3;3;3;3;3;3;3;3;3;3;3;3;3;3;3;3;3;3;3;3;3;3;3;3;3;3;3;3;3;3;3;3;3;3;3;3;3;3;3;3;3;3;3;3;3;3;3;3;3;3;3;3;3;3;3;3;3;3;3;3;3;3;3;3;3;2;2;2;2;2;2;2;2;2;2;2;2;2;2;2;2;2;2;2;2;2;2;2;2;2;2;2;2;2;2;2;2…	1;0;0;0;0;0;0;0;0;0;0;0;0;0;0;0;0;0;0;0;0;0;0;0;0;0;0;0;0;0;0;0;0;0;0;0;0;0;0;0;0;0;0;0;0;0;0;0;0;0;0;0;0;0;0;0;0;0;0;0;0;0;0;0;0;0;0;0;0;0;0;0;0;0;0;0;0;0;0;0;0;0;0;0;0;0;0;0;0;0;0;0;0;0;0;0;0;0;0;0;0;0;0;0;0;0;0;0;0;0;0;0;0;0;0;0;0;0;0;0;0;0;0;0;0;0;0;0;0;0;0;0;0;0;0;0;0;0;0;0;0;0;0;0;0;0;0;0;0;0;0;0;0;0;0;0;0;0;0;0;0;0;0;0;0;0;0;0;0;0;0;0;0;0;0;0;0;0;0;0;0;0;0;0;0;0;0;0;0;0;0;0;0;0;0;0;0;0;0;0…	>tr|M4DU86|M4DU86_BRARP Uncharacterized protein OS=Brassica rapa subsp. pekinensis PE=4 SV=1;>tr|A0A078DI11|A0A078DI11_BRANA BnaA03g07840D protein OS=Brassica napus GN=BnaA03g07840D PE=3 SV=1;>tr|A0A0D3AK24|A0A0D3AK24_BRAOL Uncharacterized protein OS=Brass	491	6	6	1	2	1	4	4	5	6	2	1	2	1	4	4	5	6	2	1	1	0	1	1	1	1	1	0	13	13	1.7	81247	721	721;629;634;721;717;157;157;160;173;176;183;185;188;188;195;197;198;199;201;202;204;209;209;220;220;220;220;220;220;221;221;221;221;221;221;221;221;221;221;221;221;221;221;221;221;221;221;221;221;221;221;221;221;221;221;221;221;221;221;221;221;221;221;221;221;221;221;221;221;221;221;221;221;221;221;221;221;221;221;221;221;221;221;221;221;221;221;221;221;221;221;221;221;221;221;221;221;221;221;221…	13.3								1	1
tr|M4TDU3|M4TDU3_9CHLO	tr|M4TDU3|M4TDU3_9CHLO	6	1	1	>tr|M4TDU3|M4TDU3_9CHLO Ribulose-1,5-bisphosphate carboxylase/oxygenase large subunit (Fragment) OS=Trentepohlia sp. fTAl GN=rbcL PE=4 SV=1	1	6	1	1	5	4	4	4	5	5	4	3	1	0	0	0	1	0	0	0	1	0	0	0	1	0	0	0	30.7	12.7	12.7	23.22	205	205	7.5							1	1
tr|Q8WJX3|Q8WJX3_AREBU;tr|O78537|O78537_AREBU	tr|Q8WJX3|Q8WJX3_AREBU;tr|O78537|O78537_AREBU	6;6	2;2	2;2	>tr|Q8WJX3|Q8WJX3_AREBU Ribulose bisphosphate carboxylase large chain (Fragment) OS=Arethusa bulbosa GN=rbcL PE=3 SV=1;>tr|O78537|O78537_AREBU Ribulose bisphosphate carboxylase large chain (Fragment) OS=Arethusa bulbosa GN=rbcL PE=3 SV=1	2	6	2	2	4	4	5	6	5	5	4	4	1	1	2	2	2	2	1	1	1	1	2	2	2	2	1	1	11.9	3.8	3.8	47282	445	445;447	6.71	13	11	4	3			2	8	15
tr|O98665|O98665_DOLUC;tr|I1ULG4|I1ULG4_9LAMI;tr|A0A0D3M4S2|A0A0D3M4S2_9LAMI;tr|A0A0D3M558|A0A0D3M558_9LAMI;tr|A0A0D3M4N7|A0A0D3M4N7_9LAMI;tr|I1ULG7|I1ULG7_9LAMI;tr|I1ULG6|I1ULG6_9LAMI;tr|I1ULF2|I1ULF2_DOLUC;tr|A0A0D3M500|A0A0D3M500_9LAMI;tr|D2JXM1|D2JXM1_DOLUC	tr|O98665|O98665_DOLUC	6;1;1;1;1;1;1;1;1;1	1;1;1;1;1;1;1;1;1;1	1;1;1;1;1;1;1;1;1;1	>tr|O98665|O98665_DOLUC Ribulose bisphosphate carboxylase large chain (Fragment) OS=Dolichandra unguis-cati GN=rbcL PE=3 SV=1	10	6	1	1	5	4	5	6	5	5	5	5	1	0	1	1	1	1	1	1	1	0	1	1	1	1	1	1	14	4.3	4.3	51973	470	470;173;178;180;183;184;184;184;184;189	6.15	9	3	1	2	1		2	7	10
tr|Q4VI73|Q4VI73_9FABA	tr|Q4VI73|Q4VI73_9FABA	6	1	1	>tr|Q4VI73|Q4VI73_9FABA Ribulose bisphosphate carboxylase large chain (Fragment) OS=Lemuropisum edule GN=rbcL PE=3 SV=1	1	6	1	1	5	4	5	6	5	5	4	4	1	0	1	1	1	1	0	0	1	0	1	1	1	1	0	0	24.4	5.6	5.6	39315	356	356	8.86							1	1	4
tr|Q6JXS0|Q6JXS0_9CARY	tr|Q6JXS0|Q6JXS0_9CARY	6	3	2	>tr|Q6JXS0|Q6JXS0_9CARY Ribulose bisphosphate carboxylase large chain (Fragment) OS=Iresine palmeri GN=rbcL PE=3 SV=1	1	6	3	2	5	5	5	4	5	6	5	6	2	2	2	1	2	3	2	3	1	1	1	0	1	2	1	2	16.6	10.1	5.6	49578	447	447	8.88	39	40	26	33	25	24	59	76	85
tr|Q6L9W9|Q6L9W9_9LILI;tr|Q6L9Y2|Q6L9Y2_9LILI	tr|Q6L9W9|Q6L9W9_9LILI;tr|Q6L9Y2|Q6L9Y2_9LILI	6;4	1;1	1;1	>tr|Q6L9W9|Q6L9W9_9LILI Ribulose bisphosphate carboxylase large chain (Fragment) OS=Narthecium asiaticum GN=rbcL PE=3 SV=1;>tr|Q6L9Y2|Q6L9Y2_9LILI Ribulose bisphosphate carboxylase large chain (Fragment) OS=Freycinetia formosana GN=rbcL PE=3 SV=1	2	6	1	1	5	5	5	6	5	5	5	5	1	1	1	1	1	1	1	1	1	1	1	1	1	1	1	1	11.6	2.2	2.2	48955	455	455;453	7.94	1	1					1	6	6
tr|Q6T8C6|Q6T8C6_HELAN	tr|Q6T8C6|Q6T8C6_HELAN	6	1	1	>tr|Q6T8C6|Q6T8C6_HELAN Initiation factor eIF4A-15 OS=Helianthus annuus PE=2 SV=1	1	6	1	1	4	3	5	5	6	6	4	5	0	1	1	1	1	1	1	1	0	1	1	1	1	1	1	1	18.4	4.4	4.4	46609	413	413	10
tr|Q6USG5|Q6USG5_9MONI	tr|Q6USG5|Q6USG5_9MONI	6	1	1	>tr|Q6USG5|Q6USG5_9MONI Ribulose bisphosphate carboxylase large chain (Fragment) OS=Polypodium wiesbaueri GN=rbcL PE=3 SV=1	1	6	1	1	3	3	4	5	5	4	4	4	0	0	1	1	1	1	1	1	0	0	1	1	1	1	1	1	17	3	3	48769	440	440	11.2								3	5
tr|U3R6D6|U3R6D6_9ASTE;tr|K4K8E6|K4K8E6_9ROSI;tr|A0A0C4B1C2|A0A0C4B1C2_WHEAT;tr|A0A0C4B3M6|A0A0C4B3M6_WHEAT;tr|A0A0J7YQH6|A0A0J7YQH6_BETVU;tr|M8B176|M8B176_AEGTA;tr|E1CIA8|E1CIA8_9CHLO;tr|A0A0S0ZFJ5|A0A0S0ZFJ5_9ASTE;tr|K4K8C8|K4K8C8_9ROSI;tr|M8C5Z2|M8C5Z2_AEGTA;tr|C0JWU3|C0JWU3_9CHLO;sp|P00823|ATPA_TOBAC;tr|C6EN94|C6EN94_CARTI;tr|Q2UVE6|Q2UVE6_NICGU;tr|A0A0C4BDX1|A0A0C4BDX1_WHEAT;tr|A0A0C4BFJ0|A0…	tr|U3R6D6|U3R6D6_9ASTE;tr|K4K8E6|K4K8E6_9ROSI;tr|A0A0C4B1C2|A0A0C4B1C2_WHEAT;tr|A0A0C4B3M6|A0A0C4B3M6_WHEAT;tr|A0A0J7YQH6|A0A0J7YQH6_BETVU;tr|M8B176|M8B176_AEGTA;tr|E1CIA8|E1CIA8_9CHLO;tr|A0A0S0ZFJ5|A0A0S0ZFJ5_9ASTE;tr|K4K8C8|K4K8C8_9ROSI;tr|M8C5Z2|M8C5Z2_AEGTA;tr|C0JWU3|C0JWU3_9CHLO;sp|P00823|ATPA_TOBAC;tr|C6EN94|C6EN94_CARTI	6;5;3;3;3;3;3;3;3;3;3;3;3;2;2;2;2;2;2;2;2;2;1;1;1;1;1;1	1;1;0;0;0;0;0;1;0;0;0;0;0;0;0;0;0;0;0;0;0;0;0;0;0;0;0;0	1;1;0;0;0;0;0;1;0;0;0;0;0;0;0;0;0;0;0;0;0;0;0;0;0;0;0;0	>tr|U3R6D6|U3R6D6_9ASTE ATP synthase subunit alpha, chloroplastic OS=Operculina macrocarpa GN=atpA PE=3 SV=1;>tr|K4K8E6|K4K8E6_9ROSI ATP synthase subunit alpha, chloroplastic (Fragment) OS=Podocalyx loranthoides GN=atpA PE=3 SV=1;>tr|A0A0C4B1C2|A0A0C4B1C2_	28	6	1	1	6	6	4	4	4	4	5	5	1	1	1	1	1	1	1	1	1	1	1	1	1	1	1	1	10.9	1.8	1.8	54997	504	504;415;172;180;207;286;355;500;503;504;505;507;508;44;163;234;276;302;305;313;441;507;58;91;170;270;298;488	10.3	5	6	4	5	2	2	5	7	2
tr|V4TG48|V4TG48_9ROSI;tr|A0A067GZQ5|A0A067GZQ5_CITSI;tr|A0A067H044|A0A067H044_CITSI;tr|A0A067H2S6|A0A067H2S6_CITSI;tr|A0A067HBT0|A0A067HBT0_CITSI;tr|A0A067H053|A0A067H053_CITSI;tr|A0A067HBJ4|A0A067HBJ4_CITSI;tr|A0A067H2S4|A0A067H2S4_CITSI;tr|V4T654|V4T654_9ROSI;tr|A0A067HBS7|A0A067HBS7_CITSI	tr|V4TG48|V4TG48_9ROSI;tr|A0A067GZQ5|A0A067GZQ5_CITSI;tr|A0A067H044|A0A067H044_CITSI	6;5;4;2;2;2;2;2;2;2	1;1;1;1;1;1;1;1;1;1	1;1;1;1;1;1;1;1;1;1	>tr|V4TG48|V4TG48_9ROSI Glyceraldehyde-3-phosphate dehydrogenase OS=Citrus clementina GN=CICLE_v10001114mg PE=3 SV=1;>tr|A0A067GZQ5|A0A067GZQ5_CITSI Glyceraldehyde-3-phosphate dehydrogenase OS=Citrus sinensis GN=CISIN_1g012940mg PE=3 SV=1;>tr|A0A067H044|A0	10	6	1	1	5	6	4	4	5	5	4	5	1	1	1	1	1	1	1	1	1	1	1	1	1	1	1	1	12.8	2	2	47966	453	453;453;409;248;269;275;304;309;329;329	11.4	2	5	4	4	1	1	2	2	3
tr|V7D197|V7D197_PHAVU;tr|I1LB04|I1LB04_SOYBN;tr|A0A0B2Q3Z5|A0A0B2Q3Z5_GLYSO	tr|V7D197|V7D197_PHAVU;tr|I1LB04|I1LB04_SOYBN;tr|A0A0B2Q3Z5|A0A0B2Q3Z5_GLYSO	6;5;5	1;1;1	1;1;1	>tr|V7D197|V7D197_PHAVU S-adenosylmethionine synthase OS=Phaseolus vulgaris GN=PHAVU_001G222800g PE=3 SV=1;>tr|I1LB04|I1LB04_SOYBN S-adenosylmethionine synthase OS=Glycine max GN=GLYMA_10G144300 PE=3 SV=1;>tr|A0A0B2Q3Z5|A0A0B2Q3Z5_GLYSO S-adenosylmethionin	3	6	1	1	5	3	4	4	4	5	5	4	1	1	1	1	1	1	1	1	1	1	1	1	1	1	1	1	17.8	5.6	5.6	43103	393	393;389;389	10.4
tr|W5ATV6|W5ATV6_WHEAT;tr|M8ALP3|M8ALP3_TRIUA	tr|W5ATV6|W5ATV6_WHEAT;tr|M8ALP3|M8ALP3_TRIUA	6;4	1;1	1;1	>tr|W5ATV6|W5ATV6_WHEAT Glyceraldehyde-3-phosphate dehydrogenase OS=Triticum aestivum PE=3 SV=1;>tr|M8ALP3|M8ALP3_TRIUA Glyceraldehyde-3-phosphate dehydrogenase A, chloroplastic OS=Triticum urartu GN=TRIUR3_15760 PE=3 SV=1	2	6	1	1	4	5	4	4	3	3	3	4	1	1	1	1	1	0	1	1	1	1	1	1	1	0	1	1	16.2	3.2	3.2	43371	408	408;365	11			1				2		1
tr|S6A1Z8|S6A1Z8_NICAT;tr|M1A0F3|M1A0F3_SOLTU;tr|A0A0V0I3R6|A0A0V0I3R6_SOLCH;sp|Q6GV10|METK_SOLPL;sp|Q307Y9|METK1_SOLTU;tr|Q307Z0|Q307Z0_SOLTU;tr|V4LHS9|V4LHS9_EUTSA;tr|M4FIV7|M4FIV7_BRARP;tr|A0A0D3BNN0|A0A0D3BNN0_BRAOL;tr|A0A078HKE6|A0A078HKE6_BRANA;tr|A0A078CVQ2|A0A078CVQ2_BRANA;tr|V7CC07|V7CC07_PHAVU;tr|V5N8W8|V5N8W8_PHAVU;tr|A0A0S3R8S2|A0A0S3R8S2_PHAAN;tr|A0A0S3R8R1|A0A0S3R8R1_PHAAN;tr|A0A0S3…	tr|S6A1Z8|S6A1Z8_NICAT;tr|M1A0F3|M1A0F3_SOLTU;tr|A0A0V0I3R6|A0A0V0I3R6_SOLCH;sp|Q6GV10|METK_SOLPL;sp|Q307Y9|METK1_SOLTU;tr|Q307Z0|Q307Z0_SOLTU;tr|V4LHS9|V4LHS9_EUTSA;tr|M4FIV7|M4FIV7_BRARP;tr|A0A0D3BNN0|A0A0D3BNN0_BRAOL;tr|A0A078HKE6|A0A078HKE6_BRANA;tr|A0A078CVQ2|A0A078CVQ2_BRANA;tr|V7CC07|V7CC07_PHAVU;tr|V5N8W8|V5N8W8_PHAVU;tr|A0A0S3R8S2|A0A0S3R8S2_PHAAN;tr|A0A0S3R8R1|A0A0S3R8R1_PHAAN;tr|A0A0S3…	7;7;7;7;7;6;6;6;6;6;6;6;6;6;6;6;6;6;6;6;6;6;6;6;6;6;6;6;6;6;5;5;5;5;5;5;5;5;5;5;5;5;5;5;5;5;5;5;5;5;5;5;5;5;5;5;5;5;5;5;5;5;5;5;5;5;5;5;5;5;5;5;5;5;5;5;5;5;5;5;5;5;5;5;5;5;5;5;5;5;5;5;5;5;5;5;5;5;5;5;5;5;5;5;5;5;5;5;5;5;5;5;5;5;5;5;5;5;5;5;5;5;5;5;5;5;5;5;5;5;5;5;5;5;5;5;5;5;5;5;5;5;5;5;5;5;5;5;5;5;5;5;5;5;5;5;5;5;5;5;5;5;5;5;5;5;5;5;5;5;5;5;5;5;4;4;4;4;4;4;4;4;4;4;4;4;4;4;4;4;4;4;4;4;4;4;4;4;4;4…	7;7;7;7;7;6;6;6;6;6;6;6;6;6;6;6;6;6;6;6;6;6;6;6;6;6;6;6;6;6;5;5;5;5;5;5;5;5;5;5;5;5;5;5;5;5;5;5;5;5;5;5;5;5;5;5;5;5;5;5;5;5;5;5;5;5;5;5;5;5;5;5;5;5;5;5;5;5;5;5;5;5;5;5;5;5;5;5;5;5;5;5;5;5;5;5;5;5;5;5;5;5;5;5;5;5;5;5;5;5;5;5;5;5;5;5;5;5;5;5;5;5;5;5;5;5;5;5;5;5;5;5;5;5;5;5;5;5;5;5;5;5;5;5;5;5;5;5;5;5;5;5;5;5;5;5;5;5;5;5;5;5;5;5;5;5;5;5;5;5;5;5;5;5;4;4;4;4;4;4;4;4;4;4;4;4;4;4;4;4;4;4;4;4;4;4;4;4;4;4…	1;1;1;1;1;1;1;1;1;1;1;0;0;0;0;0;0;0;0;0;0;0;1;1;0;0;0;0;0;1;0;0;0;1;1;0;0;0;0;0;0;0;0;0;0;0;0;0;0;0;0;0;0;0;0;0;0;0;0;0;0;0;0;0;0;0;0;0;0;0;0;0;0;0;0;0;0;0;0;0;0;0;0;0;0;0;0;0;0;0;0;0;0;0;0;0;0;0;0;0;0;0;0;0;1;1;1;1;1;1;1;1;1;1;1;1;1;0;0;0;0;0;0;0;0;0;0;1;0;0;0;0;0;0;0;0;0;0;0;0;0;0;0;0;0;0;0;0;0;0;0;0;0;0;0;0;0;0;0;0;0;0;0;0;0;0;0;0;0;0;0;0;0;0;1;0;0;0;0;0;0;0;0;0;0;0;0;0;0;0;0;1;0;0;0;0;0;0;0;0…	>tr|S6A1Z8|S6A1Z8_NICAT S-adenosylmethionine synthase OS=Nicotiana attenuata PE=2 SV=1;>tr|M1A0F3|M1A0F3_SOLTU S-adenosylmethionine synthase OS=Solanum tuberosum GN=PGSC0003DMG400004688 PE=3 SV=1;>tr|A0A0V0I3R6|A0A0V0I3R6_SOLCH S-adenosylmethionine synthas	608	7	7	1	6	3	4	5	5	6	6	5	6	3	4	5	5	6	6	5	1	1	1	1	1	1	1	1	26.2	26.2	5.3	43025	393	393;393;393;393;393;337;391;391;391;391;391;392;392;392;392;392;392;392;392;392;393;393;393;393;396;396;396;413;438;485;295;352;360;366;378;383;384;387;389;389;389;389;389;389;389;389;389;389;389;389;389;389;389;389;389;389;389;389;389;391;391;391;391;392;392;392;392;392;392;392;392;392;392;392;392;392;393;393;393;393;393;393;393;393;393;393;393;393;393;393;393;393;393;393;393;393;393;393;393;393…	9.58	25	19	16	22	13	15	14	27	19
tr|B9FPJ4|B9FPJ4_ORYSJ;tr|A0A0E0PMB6|A0A0E0PMB6_ORYRU;tr|B8AYC1|B8AYC1_ORYSI;tr|A0A0E0HEA0|A0A0E0HEA0_ORYNI;tr|A0A0E0DR93|A0A0E0DR93_9ORYZ;tr|A0A0D9ZZ05|A0A0D9ZZ05_9ORYZ;tr|A0A0D3G7H5|A0A0D3G7H5_9ORYZ;tr|A0A0E0HE99|A0A0E0HE99_ORYNI;sp|Q6AVA8|PPDK1_ORYSJ;tr|I1PVJ3|I1PVJ3_ORYGL	tr|B9FPJ4|B9FPJ4_ORYSJ;tr|A0A0E0PMB6|A0A0E0PMB6_ORYRU;tr|B8AYC1|B8AYC1_ORYSI;tr|A0A0E0HEA0|A0A0E0HEA0_ORYNI;tr|A0A0E0DR93|A0A0E0DR93_9ORYZ;tr|A0A0D9ZZ05|A0A0D9ZZ05_9ORYZ;tr|A0A0D3G7H5|A0A0D3G7H5_9ORYZ;tr|A0A0E0HE99|A0A0E0HE99_ORYNI;sp|Q6AVA8|PPDK1_ORYSJ;tr|I1PVJ3|I1PVJ3_ORYGL	7;7;7;7;7;7;7;7;7;7	1;1;1;1;1;1;1;1;1;1	1;1;1;1;1;1;1;1;1;1	>tr|B9FPJ4|B9FPJ4_ORYSJ Uncharacterized protein OS=Oryza sativa subsp. japonica GN=OsJ_18500 PE=4 SV=1;>tr|A0A0E0PMB6|A0A0E0PMB6_ORYRU Uncharacterized protein OS=Oryza rufipogon PE=4 SV=1;>tr|B8AYC1|B8AYC1_ORYSI Putative uncharacterized protein OS=Oryza sa	10	7	1	1	1	3	4	6	4	5	1	0	0	0	1	1	0	0	0	0	0	0	1	1	0	0	0	0	10.7	3.9	3.9	88145	804	804;843;855;880;882;882;906;946;947;948	4				2
tr|M4C7P2|M4C7P2_BRARP;tr|A0A078GBV3|A0A078GBV3_BRANA;tr|A0A078F0L5|A0A078F0L5_BRANA;tr|A0A0D3B672|A0A0D3B672_BRAOL;tr|A0A078FK06|A0A078FK06_BRANA;tr|M4DKB9|M4DKB9_BRARP;tr|A0A0D3C5K9|A0A0D3C5K9_BRAOL;tr|R0FV68|R0FV68_9BRAS;tr|D7LGK3|D7LGK3_ARALL;tr|A0A178VVG3|A0A178VVG3_ARATH;sp|Q9T0P4|GLTB2_ARATH;tr|V4P0P1|V4P0P1_EUTSA;tr|A0A087H4B7|A0A087H4B7_ARAAL	tr|M4C7P2|M4C7P2_BRARP;tr|A0A078GBV3|A0A078GBV3_BRANA;tr|A0A078F0L5|A0A078F0L5_BRANA;tr|A0A0D3B672|A0A0D3B672_BRAOL;tr|A0A078FK06|A0A078FK06_BRANA;tr|M4DKB9|M4DKB9_BRARP;tr|A0A0D3C5K9|A0A0D3C5K9_BRAOL;tr|R0FV68|R0FV68_9BRAS;tr|D7LGK3|D7LGK3_ARALL;tr|A0A178VVG3|A0A178VVG3_ARATH;sp|Q9T0P4|GLTB2_ARATH;tr|V4P0P1|V4P0P1_EUTSA;tr|A0A087H4B7|A0A087H4B7_ARAAL	7;7;7;7;7;7;7;7;7;7;7;6;5	1;1;1;1;1;1;1;1;1;1;1;1;1	1;1;1;1;1;1;1;1;1;1;1;1;1	>tr|M4C7P2|M4C7P2_BRARP Uncharacterized protein OS=Brassica rapa subsp. pekinensis PE=4 SV=1;>tr|A0A078GBV3|A0A078GBV3_BRANA BnaC03g23220D protein OS=Brassica napus GN=BnaC03g23220D PE=4 SV=1;>tr|A0A078F0L5|A0A078F0L5_BRANA BnaA04g23740D protein OS=Brassic	13	7	1	1	7	7	5	6	6	7	7	7	1	1	1	1	1	1	1	1	1	1	1	1	1	1	1	1	6.2	1.3	1.3	173.15	1586	1586;1589;1613;1616;1625;1626;1627;1629;1629;1629;1629;1623;1628	3.43	14	10	12	8	6	6	1
tr|A0A022QYX3|A0A022QYX3_ERYGU;tr|A0A118K678|A0A118K678_CYNCS;tr|A0A0K9NQ49|A0A0K9NQ49_ZOSMR;sp|P85949|PGK_PSEMZ;tr|M1SUW3|M1SUW3_PHRAU;tr|M1SNB2|M1SNB2_PHRAU;tr|B8AZJ5|B8AZJ5_ORYSI;tr|W5AAA5|W5AAA5_WHEAT;tr|O65080|O65080_PICMA;tr|A0A0E0JPU8|A0A0E0JPU8_ORYPU;tr|W5I1F5|W5I1F5_WHEAT;tr|A0A096QJZ0|A0A096QJZ0_MAIZE	tr|A0A022QYX3|A0A022QYX3_ERYGU	7;2;2;1;1;1;1;1;1;1;1;1	2;0;0;0;0;0;0;0;0;0;0;0	1;0;0;0;0;0;0;0;0;0;0;0	>tr|A0A022QYX3|A0A022QYX3_ERYGU Phosphoglycerate kinase OS=Erythranthe guttata GN=MIMGU_mgv1a005422mg PE=3 SV=1	12	7	2	1	7	6	7	7	7	7	4	4	2	2	2	2	2	2	0	0	1	1	1	1	1	1	0	0	21.7	5.4	2.3	50149	484	484;350;401;33;97;101;103;139;151;174;176;199	9.87		1						1
tr|A0A022RLR1|A0A022RLR1_ERYGU;tr|A0A022RN57|A0A022RN57_ERYGU;tr|A0A068U289|A0A068U289_COFCA;tr|A9NXS7|A9NXS7_PICSI;tr|A0A067DUK5|A0A067DUK5_CITSI;tr|A0A118K580|A0A118K580_CYNCS;tr|Q4VY96|Q4VY96_ANDPA;tr|I3SUZ5|I3SUZ5_MEDTR	tr|A0A022RLR1|A0A022RLR1_ERYGU;tr|A0A022RN57|A0A022RN57_ERYGU;tr|A0A068U289|A0A068U289_COFCA;tr|A9NXS7|A9NXS7_PICSI;tr|A0A067DUK5|A0A067DUK5_CITSI	7;7;5;4;4;3;2;2	1;1;0;0;0;0;0;0	1;1;0;0;0;0;0;0	>tr|A0A022RLR1|A0A022RLR1_ERYGU Isocitrate dehydrogenase [NADP] OS=Erythranthe guttata GN=MIMGU_mgv1a005492mg PE=3 SV=1;>tr|A0A022RN57|A0A022RN57_ERYGU Isocitrate dehydrogenase [NADP] OS=Erythranthe guttata GN=MIMGU_mgv1a005492mg PE=3 SV=1;>tr|A0A068U289|A	8	7	1	1	5	4	6	6	6	6	5	5	1	0	1	1	0	1	0	0	1	0	1	1	0	1	0	0	19.2	5.5	5.5	53556	473	473;482;416;398;413;453;124;157	10
tr|A0A022RZ26|A0A022RZ26_ERYGU	tr|A0A022RZ26|A0A022RZ26_ERYGU	7	1	1	>tr|A0A022RZ26|A0A022RZ26_ERYGU Uncharacterized protein OS=Erythranthe guttata GN=MIMGU_mgv1a009275mg PE=4 SV=1	1	7	1	1	6	5	5	3	4	4	3	4	1	1	0	0	1	1	1	1	1	1	0	0	1	1	1	1	25.1	8.1	8.1	39564	347	347	11.8
tr|A0A061F5L1|A0A061F5L1_THECC;tr|A0A0D2SIA0|A0A0D2SIA0_GOSRA;tr|A0A0D2QY04|A0A0D2QY04_GOSRA;tr|A0A0B0MRK8|A0A0B0MRK8_GOSAR;tr|A0A103Y3U8|A0A103Y3U8_CYNCS;tr|A0A022QI96|A0A022QI96_ERYGU;tr|A0A0S3T508|A0A0S3T508_PHAAN;tr|B9MXB0|B9MXB0_POPTR;tr|B9SXB6|B9SXB6_RICCO;tr|A0A0L9TC30|A0A0L9TC30_PHAAN;tr|A0A0B0PJL5|A0A0B0PJL5_GOSAR;tr|A0A067JMA6|A0A067JMA6_JATCU;tr|V7CIB7|V7CIB7_PHAVU;tr|K7LNL2|K7LNL2_SOY…	tr|A0A061F5L1|A0A061F5L1_THECC;tr|A0A0D2SIA0|A0A0D2SIA0_GOSRA;tr|A0A0D2QY04|A0A0D2QY04_GOSRA;tr|A0A0B0MRK8|A0A0B0MRK8_GOSAR;tr|A0A103Y3U8|A0A103Y3U8_CYNCS;tr|A0A022QI96|A0A022QI96_ERYGU;tr|A0A0S3T508|A0A0S3T508_PHAAN;tr|B9MXB0|B9MXB0_POPTR;tr|B9SXB6|B9SXB6_RICCO;tr|A0A0L9TC30|A0A0L9TC30_PHAAN;tr|A0A0B0PJL5|A0A0B0PJL5_GOSAR;tr|A0A067JMA6|A0A067JMA6_JATCU;tr|V7CIB7|V7CIB7_PHAVU;tr|K7LNL2|K7LNL2_SOY…	7;6;6;6;5;5;4;4;4;4;4;4;4;4;4;4;4;4;3;3;3;3;3;3;3;3;3;3;3;3;3;3;3;3;3;3;3;3;3;3;3;3;2;2;2;2;2;2;2;2;2;2;2;2;2;2;2;2;2;2;2;2;2;2;2;2;2;2;2;2;2;2;2;2;2;1;1;1;1;1;1;1;1;1;1;1;1;1;1;1;1;1;1;1;1;1;1;1;1;1;1;1;1;1;1;1;1;1;1;1;1;1;1;1;1;1;1	7;6;6;6;5;5;4;4;4;4;4;4;4;4;4;4;4;4;3;3;3;3;3;3;3;3;3;3;3;3;3;3;3;3;3;3;3;3;3;3;3;3;2;2;2;2;2;2;2;2;2;2;2;2;2;2;2;2;2;2;2;2;2;2;2;2;2;2;2;2;2;2;2;2;2;1;1;1;1;1;1;1;1;1;1;1;1;1;1;1;1;1;1;1;1;1;1;1;1;1;1;1;1;1;1;1;1;1;1;1;1;1;1;1;1;1;1	1;1;1;1;0;0;0;0;0;0;0;0;0;0;0;0;0;0;0;0;0;0;0;0;0;0;0;0;0;0;0;0;0;0;0;0;0;0;0;0;0;0;0;0;0;0;0;0;0;0;0;0;0;0;0;0;0;0;0;0;0;0;0;0;0;0;0;0;0;0;0;0;0;0;0;0;0;0;0;0;0;0;0;0;0;0;0;0;0;0;0;0;0;0;0;0;0;0;0;0;0;0;0;0;0;0;0;0;0;0;0;0;0;0;0;0;0	>tr|A0A061F5L1|A0A061F5L1_THECC Aconitase 3 OS=Theobroma cacao GN=TCM_030869 PE=4 SV=1;>tr|A0A0D2SIA0|A0A0D2SIA0_GOSRA Aconitate hydratase OS=Gossypium raimondii GN=B456_009G440000 PE=3 SV=1;>tr|A0A0D2QY04|A0A0D2QY04_GOSRA Aconitate hydratase OS=Gossypium	117	7	7	1	4	5	5	4	5	4	5	4	4	5	5	4	5	4	5	4	1	1	1	0	0	0	1	1	8.5	8.5	0.5	103.63	951	951;864;993;993;998;1010;879;899;900;900;900;900;901;901;901;929;997;998;702;797;807;860;865;875;881;885;889;898;898;898;898;898;899;900;900;900;918;977;986;995;997;1009;194;408;688;763;795;797;809;813;868;876;883;888;896;898;898;898;898;898;898;898;898;898;898;898;901;901;902;902;905;922;925;984;987;82;200;317;369;383;418;456;459;460;504;520;522;565;565;616;663;664;797;809;820;867;879;898;900;90…	4.41	21	17	24	62	11	22	3	1	1
tr|A0A061GKK2|A0A061GKK2_THECC;tr|A0A0D2V899|A0A0D2V899_GOSRA;tr|M0X5Z0|M0X5Z0_HORVD;tr|A0A067FPQ7|A0A067FPQ7_CITSI;tr|M0S9D9|M0S9D9_MUSAM;tr|M0TTC0|M0TTC0_MUSAM;tr|H9B8F8|H9B8F8_MISSI;tr|A0A0K9RMM8|A0A0K9RMM8_SPIOL;tr|A0A0N7KMN9|A0A0N7KMN9_ORYSJ;tr|I1GWN9|I1GWN9_BRADI;tr|K3YSX2|K3YSX2_SETIT;tr|C5XUM2|C5XUM2_SORBI;tr|B4FBK3|B4FBK3_MAIZE;sp|Q41741|IF4A_MAIZE;tr|A0A1B3IJR9|A0A1B3IJR9_ELEIN;tr|A0A09…	tr|A0A061GKK2|A0A061GKK2_THECC;tr|A0A0D2V899|A0A0D2V899_GOSRA;tr|M0X5Z0|M0X5Z0_HORVD;tr|A0A067FPQ7|A0A067FPQ7_CITSI;tr|M0S9D9|M0S9D9_MUSAM;tr|M0TTC0|M0TTC0_MUSAM;tr|H9B8F8|H9B8F8_MISSI;tr|A0A0K9RMM8|A0A0K9RMM8_SPIOL;tr|A0A0N7KMN9|A0A0N7KMN9_ORYSJ;tr|I1GWN9|I1GWN9_BRADI;tr|K3YSX2|K3YSX2_SETIT;tr|C5XUM2|C5XUM2_SORBI;tr|B4FBK3|B4FBK3_MAIZE;sp|Q41741|IF4A_MAIZE;tr|A0A1B3IJR9|A0A1B3IJR9_ELEIN;tr|A0A09…	7;6;6;6;6;6;6;6;6;6;6;6;6;6;6;6;6;6;6;6;6;6;6;6;6;6;6;6;6;6;6;6;6;6;6;6;6;6;6;6;6;6;6;6;6;6;6;6;6;6;6;6;6;6;6;6;6;6;6;6;6;6;6;6;6;6;6;6;6;6;6;6;6;6;6;6;6;6;6;6;6;6;6;6;6;6;6;5;5;5;5;5;5;5;5;5;5;5;5;5;5;5;5;5;5;5;5;5;5;5;5;5;5;5;5;5;5;5;5;5;5;5;5;5;5;5;5;5;5;5;5;5;5;5;5;5;5;5;5;5;5;5;5;5;5;5;5;5;5;5;5;5;5;5;5;5;5;5;5;5;5;5;5;5;5;5;5;5;5;5;5;5;5;5;5;5;5;5;5;5;5;5;5;5;5;5;5;5;5;5;5;5;5;5;5;5;5;5;4;4…	1;1;0;0;0;0;0;1;0;0;0;0;0;0;0;0;0;0;0;0;1;1;1;1;1;1;0;0;0;0;0;0;0;0;0;0;0;0;1;0;0;0;0;0;0;0;0;0;0;0;0;0;0;0;0;0;0;0;0;0;0;0;0;0;0;0;0;0;0;0;0;0;0;0;0;0;1;0;0;0;0;0;0;0;0;0;0;0;0;0;0;0;0;0;0;0;0;0;0;0;0;0;0;0;0;0;0;0;0;0;0;0;0;0;0;0;0;0;0;0;0;0;0;0;0;0;0;0;0;0;0;0;0;0;0;0;0;0;0;0;0;0;0;0;0;0;0;0;0;0;0;0;0;0;0;0;0;0;0;0;0;0;0;0;0;0;0;0;0;0;0;0;0;0;0;0;0;0;0;0;0;0;0;0;0;0;0;0;0;0;0;0;0;0;0;0;0;0;0;0…	1;1;0;0;0;0;0;1;0;0;0;0;0;0;0;0;0;0;0;0;1;1;1;1;1;1;0;0;0;0;0;0;0;0;0;0;0;0;1;0;0;0;0;0;0;0;0;0;0;0;0;0;0;0;0;0;0;0;0;0;0;0;0;0;0;0;0;0;0;0;0;0;0;0;0;0;1;0;0;0;0;0;0;0;0;0;0;0;0;0;0;0;0;0;0;0;0;0;0;0;0;0;0;0;0;0;0;0;0;0;0;0;0;0;0;0;0;0;0;0;0;0;0;0;0;0;0;0;0;0;0;0;0;0;0;0;0;0;0;0;0;0;0;0;0;0;0;0;0;0;0;0;0;0;0;0;0;0;0;0;0;0;0;0;0;0;0;0;0;0;0;0;0;0;0;0;0;0;0;0;0;0;0;0;0;0;0;0;0;0;0;0;0;0;0;0;0;0;0;0…	>tr|A0A061GKK2|A0A061GKK2_THECC Eukaryotic translation initiation factor 4A1 OS=Theobroma cacao GN=TCM_037320 PE=3 SV=1;>tr|A0A0D2V899|A0A0D2V899_GOSRA Uncharacterized protein OS=Gossypium raimondii GN=B456_010G098500 PE=3 SV=1;>tr|M0X5Z0|M0X5Z0_HORVD Unch	362	7	1	1	4	2	6	6	7	7	3	4	0	0	1	1	1	1	0	0	0	0	1	1	1	1	0	0	23	3.6	3.6	46.8	413	413;366;369;369;370;376;377;390;400;403;410;410;410;410;411;411;412;412;412;412;413;413;413;413;413;413;413;413;413;413;413;413;413;413;413;413;413;413;414;414;414;414;414;414;414;414;414;414;414;414;414;414;414;414;414;414;414;414;414;414;414;414;414;414;414;414;414;414;414;414;414;414;414;414;414;417;420;423;426;427;442;453;477;521;554;601;764;284;286;286;313;317;328;335;357;369;370;394;397;398…	10
tr|V4S9G5|V4S9G5_9ROSI;tr|A0A067FDS3|A0A067FDS3_CITSI	tr|V4S9G5|V4S9G5_9ROSI;tr|A0A067FDS3|A0A067FDS3_CITSI	7;7	4;4	1;1	>tr|V4S9G5|V4S9G5_9ROSI Phosphoglycerate kinase OS=Citrus clementina GN=CICLE_v10005101mg PE=3 SV=1;>tr|A0A067FDS3|A0A067FDS3_CITSI Phosphoglycerate kinase OS=Citrus sinensis GN=CISIN_1g040813mg PE=3 SV=1	2	7	4	1	5	5	5	5	6	6	5	4	2	2	2	2	4	3	2	2	0	0	0	0	1	1	0	0	23.2	13.2	7.2	42333	401	401;401	9.58	5	4	4	5	3	4	3	8	2
tr|A0A067FFZ9|A0A067FFZ9_CITSI;tr|A0A067FJL8|A0A067FJL8_CITSI;tr|V4TH18|V4TH18_9ROSI;tr|V4W1E0|V4W1E0_9ROSI;tr|Q9SWV3|Q9SWV3_SOLLC	tr|A0A067FFZ9|A0A067FFZ9_CITSI;tr|A0A067FJL8|A0A067FJL8_CITSI;tr|V4TH18|V4TH18_9ROSI;tr|V4W1E0|V4W1E0_9ROSI	7;7;7;7;1	1;1;1;1;1	1;1;1;1;1	>tr|A0A067FFZ9|A0A067FFZ9_CITSI Uncharacterized protein OS=Citrus sinensis GN=CISIN_1g003819mg PE=3 SV=1;>tr|A0A067FJL8|A0A067FJL8_CITSI Uncharacterized protein OS=Citrus sinensis GN=CISIN_1g003819mg PE=3 SV=1;>tr|V4TH18|V4TH18_9ROSI Uncharacterized protei	5	7	1	1	3	3	4	4	4	6	5	4	0	0	0	0	0	1	1	0	0	0	0	0	0	1	1	0	11	1.8	1.8	85007	765	765;793;836;864;68	4.5				1	1
tr|M4DJG6|M4DJG6_BRARP;tr|A0A0D3DPU9|A0A0D3DPU9_BRAOL;tr|A0A078E485|A0A078E485_BRANA;tr|A0A078D461|A0A078D461_BRANA	tr|M4DJG6|M4DJG6_BRARP;tr|A0A0D3DPU9|A0A0D3DPU9_BRAOL;tr|A0A078E485|A0A078E485_BRANA;tr|A0A078D461|A0A078D461_BRANA	7;7;7;7	1;1;1;1	1;1;1;1	>tr|M4DJG6|M4DJG6_BRARP Uncharacterized protein OS=Brassica rapa subsp. pekinensis PE=3 SV=1;>tr|A0A0D3DPU9|A0A0D3DPU9_BRAOL Uncharacterized protein OS=Brassica oleracea var. oleracea PE=3 SV=1;>tr|A0A078E485|A0A078E485_BRANA BnaA08g23680D protein OS=Brass	4	7	1	1	5	4	6	5	5	5	3	5	1	0	1	1	0	1	0	1	1	0	1	1	0	1	0	1	13.4	4.8	4.8	71342	650	650;650;650;650	5.5			1			5
tr|A0A0A7DLL0|A0A0A7DLL0_BASSC	tr|A0A0A7DLL0|A0A0A7DLL0_BASSC	7	2	1	>tr|A0A0A7DLL0|A0A0A7DLL0_BASSC GOX OS=Bassia scoparia PE=2 SV=1	1	7	2	1	4	3	5	5	5	5	1	2	2	1	2	2	1	1	0	0	1	1	1	1	1	1	0	0	20.5	8.4	4.9	40527	370	370	11.1
tr|A0A0U1WT57|A0A0U1WT57_GOSHI;tr|A9PL20|A9PL20_GOSHI;tr|A9PL14|A9PL14_GOSHI;tr|A0A0D2W946|A0A0D2W946_GOSRA;tr|A0A0D2UB54|A0A0D2UB54_GOSRA;tr|A0A0B0N2R9|A0A0B0N2R9_GOSAR;tr|A0A0B0MZF4|A0A0B0MZF4_GOSAR;tr|A0A0B0N6Z5|A0A0B0N6Z5_GOSAR;tr|F6KV83|F6KV83_9MARC;tr|A9PL17|A9PL17_GOSHI;tr|A0A0D2TBH6|A0A0D2TBH6_GOSRA;tr|V4TYZ8|V4TYZ8_9ROSI;tr|L7XDM4|L7XDM4_HEVBR;tr|B9T1E6|B9T1E6_RICCO;tr|A9TW09|A9TW09_PHYP…	tr|A0A0U1WT57|A0A0U1WT57_GOSHI;tr|A9PL20|A9PL20_GOSHI;tr|A9PL14|A9PL14_GOSHI;tr|A0A0D2W946|A0A0D2W946_GOSRA;tr|A0A0D2UB54|A0A0D2UB54_GOSRA;tr|A0A0B0N2R9|A0A0B0N2R9_GOSAR;tr|A0A0B0MZF4|A0A0B0MZF4_GOSAR;tr|A0A0B0N6Z5|A0A0B0N6Z5_GOSAR;tr|F6KV83|F6KV83_9MARC;tr|A9PL17|A9PL17_GOSHI;tr|A0A0D2TBH6|A0A0D2TBH6_GOSRA;tr|V4TYZ8|V4TYZ8_9ROSI;tr|L7XDM4|L7XDM4_HEVBR;tr|B9T1E6|B9T1E6_RICCO;tr|A9TW09|A9TW09_PHYP…	7;7;7;7;7;7;7;7;6;6;6;6;6;6;6;6;6;6;6;5;5;5;5;5;5;5;5;5;5;5;5;5;5;5;5;5;5;5;5;5;5;5;5;5;5;5;5;5;5;5;5;5;5;5;5;5;5;5;5;5;5;5;5;5;5;5;5;5;5;5;5;5;5;5;5;5;5;5;5;5;5;5;5;5;5;5;5;5;4;4;4;4;4;4;4;4;4;4;4;4;4;4;4;4;4;4;4;4;4;4;4;4;4;4;4;4;4;4;4;4;4;4;4;4;4;4;4;4;4;4;4;4;4;4;4;4;4;4;4;4;4;4;3;3;3;3;3;3;3;3;3;3;3;3;3;3;3;3;3;3;3;3;3;3;3;3;3;3;2;2;2;2;2;2;2;2;1;1;1;1;1;1	7;7;7;7;7;7;7;7;6;6;6;6;6;6;6;6;6;6;6;5;5;5;5;5;5;5;5;5;5;5;5;5;5;5;5;5;5;5;5;5;5;5;5;5;5;5;5;5;5;5;5;5;5;5;5;5;5;5;5;5;5;5;5;5;5;5;5;5;5;5;5;5;5;5;5;5;5;5;5;5;5;5;5;5;5;5;5;5;4;4;4;4;4;4;4;4;4;4;4;4;4;4;4;4;4;4;4;4;4;4;4;4;4;4;4;4;4;4;4;4;4;4;4;4;4;4;4;4;4;4;4;4;4;4;4;4;4;4;4;4;4;4;3;3;3;3;3;3;3;3;3;3;3;3;3;3;3;3;3;3;3;3;3;3;3;3;3;3;2;2;2;2;2;2;2;2;1;1;1;1;1;1	1;1;1;1;1;1;1;1;0;1;1;0;0;0;0;0;0;0;0;0;0;0;1;0;0;0;0;0;0;0;0;0;0;0;0;0;0;0;0;0;0;0;0;0;0;0;0;0;0;0;0;0;0;0;0;0;0;0;0;0;0;0;0;0;0;0;0;0;0;0;0;0;0;0;0;0;0;0;0;0;0;0;0;0;0;0;0;0;0;0;0;0;0;0;0;0;0;0;0;0;0;0;0;1;1;0;0;0;0;0;0;0;1;1;0;0;0;0;0;0;0;0;0;0;0;0;0;0;0;0;0;0;0;0;0;0;0;0;0;0;0;0;1;0;0;0;0;0;0;0;0;0;0;0;0;0;1;0;0;0;0;0;0;0;0;0;0;0;0;0;0;0;0;0;0;0;0;0;1;1;1;0	>tr|A0A0U1WT57|A0A0U1WT57_GOSHI Tubulin alpha chain OS=Gossypium hirsutum PE=2 SV=1;>tr|A9PL20|A9PL20_GOSHI Tubulin alpha chain OS=Gossypium hirsutum GN=TUA11 PE=2 SV=1;>tr|A9PL14|A9PL14_GOSHI Tubulin alpha chain OS=Gossypium hirsutum GN=TUA5 PE=2 SV=1;>tr	182	7	7	1	3	2	6	6	5	6	4	5	3	2	6	6	5	6	4	5	1	0	1	1	1	1	1	1	25.6	25.6	4.1	45745	414	414;449;449;449;449;449;449;460;448;449;449;449;449;449;449;449;449;449;449;346;400;401;404;405;423;429;449;449;449;449;449;449;449;449;449;449;449;449;449;449;450;450;450;450;450;450;450;450;450;450;450;450;450;450;450;450;450;450;450;450;450;450;450;450;450;450;450;450;450;450;450;450;450;450;450;450;450;450;450;450;450;450;450;450;451;458;461;467;145;145;255;258;274;320;320;320;344;347;352;381…	8.82	30	22	18	19	8	13	14	43	31
tr|A0A0D2Q3K9|A0A0D2Q3K9_GOSRA;tr|J9TGD0|J9TGD0_9ROSI;tr|A0A0B0P7R9|A0A0B0P7R9_GOSAR;tr|M0RF29|M0RF29_MUSAM;tr|A0A087H905|A0A087H905_ARAAL;tr|I3RV97|I3RV97_DUNSA;tr|L7QJJ0|L7QJJ0_SALEU;tr|I3RV96|I3RV96_DUNSA;tr|A0A151U2G9|A0A151U2G9_CAJCA;tr|V4WGV2|V4WGV2_9ROSI;tr|H9NHJ9|H9NHJ9_CITSI;tr|F6I581|F6I581_VITVI;tr|M0RQY2|M0RQY2_MUSAM;tr|A0A0D2VFP0|A0A0D2VFP0_GOSRA;tr|M0SDL4|M0SDL4_MUSAM;tr|A0A0D2NKS7|…	tr|A0A0D2Q3K9|A0A0D2Q3K9_GOSRA;tr|J9TGD0|J9TGD0_9ROSI;tr|A0A0B0P7R9|A0A0B0P7R9_GOSAR;tr|M0RF29|M0RF29_MUSAM;tr|A0A087H905|A0A087H905_ARAAL;tr|I3RV97|I3RV97_DUNSA;tr|L7QJJ0|L7QJJ0_SALEU;tr|I3RV96|I3RV96_DUNSA;tr|A0A151U2G9|A0A151U2G9_CAJCA;tr|V4WGV2|V4WGV2_9ROSI;tr|H9NHJ9|H9NHJ9_CITSI;tr|F6I581|F6I581_VITVI;tr|M0RQY2|M0RQY2_MUSAM;tr|A0A0D2VFP0|A0A0D2VFP0_GOSRA;tr|M0SDL4|M0SDL4_MUSAM;tr|A0A0D2NKS7|…	7;6;6;5;5;5;5;5;5;5;5;5;4;4;4;4;4;4;4;4;4;4;4;4;4;4;4;4;4;4;4;4;4;4;4;4;4;4;4;4;4;4;4;4;4;4;4;4;4;4;4;4;4;4;4;4;4;4;4;4;4;4;4;4;4;4;4;4;4;3;3;3;3;3;3;3;3;3;3;3;2;2;2;2;2;2;2;2;2;2;2;2;2;2;2;2;2;2;2;2;2;2;2;2;2;2;2;2;2;2;2;2;2;2;2;2;2;2;1;1;1;1;1;1;1;1;1;1;1;1;1;1;1;1;1;1;1;1;1;1;1;1;1;1;1	1;0;0;0;0;0;0;0;0;0;0;0;0;0;0;1;0;0;0;0;0;0;0;0;0;0;0;0;0;0;0;0;0;0;0;0;0;0;0;0;0;0;0;0;0;0;0;0;0;0;0;0;0;0;0;0;0;0;0;0;0;0;0;0;0;0;0;0;0;0;0;0;0;0;0;0;0;0;0;0;0;0;0;0;0;0;0;0;0;0;0;0;0;0;0;0;0;0;0;0;0;0;0;0;0;0;0;0;0;0;0;0;0;0;0;0;0;0;0;0;0;0;0;0;0;0;0;0;0;0;0;0;0;0;0;0;0;0;0;0;0;0;0;0;0	1;0;0;0;0;0;0;0;0;0;0;0;0;0;0;1;0;0;0;0;0;0;0;0;0;0;0;0;0;0;0;0;0;0;0;0;0;0;0;0;0;0;0;0;0;0;0;0;0;0;0;0;0;0;0;0;0;0;0;0;0;0;0;0;0;0;0;0;0;0;0;0;0;0;0;0;0;0;0;0;0;0;0;0;0;0;0;0;0;0;0;0;0;0;0;0;0;0;0;0;0;0;0;0;0;0;0;0;0;0;0;0;0;0;0;0;0;0;0;0;0;0;0;0;0;0;0;0;0;0;0;0;0;0;0;0;0;0;0;0;0;0;0;0;0	>tr|A0A0D2Q3K9|A0A0D2Q3K9_GOSRA Uncharacterized protein OS=Gossypium raimondii GN=B456_002G103000 PE=3 SV=1;>tr|J9TGD0|J9TGD0_9ROSI HSP90 OS=Pelargonium peltatum PE=3 SV=1;>tr|A0A0B0P7R9|A0A0B0P7R9_GOSAR Heat shock cognate 80 OS=Gossypium arboreum GN=F383_	145	7	1	1	3	3	6	7	5	6	2	2	0	0	1	1	1	1	0	0	0	0	1	1	1	1	0	0	11.4	2.3	2.3	80006	699	699;699;699;625;655;692;696;696;699;700;700;704;577;587;590;594;614;615;629;659;684;697;698;698;698;698;698;698;699;699;699;699;699;699;699;699;699;699;699;699;699;699;699;699;699;699;699;699;699;699;699;699;699;699;699;699;699;699;700;700;700;700;700;700;700;700;700;700;720;375;508;666;698;699;699;699;699;699;699;702;167;213;223;224;307;308;320;323;373;409;412;429;450;518;524;553;613;614;614;615…	5.4					3	2
tr|A0A0D3F0N2|A0A0D3F0N2_9ORYZ;tr|A0A061SL70|A0A061SL70_9CHLO;tr|B9RAD0|B9RAD0_RICCO	tr|A0A0D3F0N2|A0A0D3F0N2_9ORYZ	7;1;1	1;1;1	1;1;1	>tr|A0A0D3F0N2|A0A0D3F0N2_9ORYZ Uncharacterized protein OS=Oryza barthii PE=3 SV=1	3	7	1	1	4	2	5	5	6	7	3	4	0	0	0	0	0	1	0	0	0	0	0	0	0	1	0	0	15.2	0.9	0.9	63596	561	561;167;259	13
tr|A0A0D9W1N0|A0A0D9W1N0_9ORYZ;tr|J3LV03|J3LV03_ORYBR;tr|Q7X9A7|Q7X9A7_ORYSJ;tr|I1PHM3|I1PHM3_ORYGL;tr|A2XPB4|A2XPB4_ORYSI;tr|A0A0E0P472|A0A0E0P472_ORYRU;tr|A0A0E0FY25|A0A0E0FY25_ORYNI;tr|A0A0D9ZG43|A0A0D9ZG43_9ORYZ;tr|A0A0D3FRM7|A0A0D3FRM7_9ORYZ;tr|A0A0E0P471|A0A0E0P471_ORYRU;tr|A0A0E0KLU9|A0A0E0KLU9_ORYPU;tr|A0A0D9W1M9|A0A0D9W1M9_9ORYZ;tr|A0A0D9ZG41|A0A0D9ZG41_9ORYZ;tr|A0A0E0KLU8|A0A0E0KLU8_ORY…	tr|A0A0D9W1N0|A0A0D9W1N0_9ORYZ;tr|J3LV03|J3LV03_ORYBR;tr|Q7X9A7|Q7X9A7_ORYSJ;tr|I1PHM3|I1PHM3_ORYGL;tr|A2XPB4|A2XPB4_ORYSI;tr|A0A0E0P472|A0A0E0P472_ORYRU;tr|A0A0E0FY25|A0A0E0FY25_ORYNI;tr|A0A0D9ZG43|A0A0D9ZG43_9ORYZ;tr|A0A0D3FRM7|A0A0D3FRM7_9ORYZ;tr|A0A0E0P471|A0A0E0P471_ORYRU;tr|A0A0E0KLU9|A0A0E0KLU9_ORYPU;tr|A0A0D9W1M9|A0A0D9W1M9_9ORYZ;tr|A0A0D9ZG41|A0A0D9ZG41_9ORYZ;tr|A0A0E0KLU8|A0A0E0KLU8_ORY…	7;7;7;7;7;7;7;7;7;7;7;7;7;7;6;6;6	1;1;1;1;1;1;1;1;1;1;1;1;1;1;1;1;1	1;1;1;1;1;1;1;1;1;1;1;1;1;1;1;1;1	>tr|A0A0D9W1N0|A0A0D9W1N0_9ORYZ Uncharacterized protein OS=Leersia perrieri PE=3 SV=1;>tr|J3LV03|J3LV03_ORYBR Uncharacterized protein OS=Oryza brachyantha PE=3 SV=1;>tr|Q7X9A7|Q7X9A7_ORYSJ 60 kDa chaperonin alpha subunit OS=Oryza sativa subsp. japonica GN=	17	7	1	1	5	7	7	5	6	6	6	4	1	1	1	1	1	1	1	0	1	1	1	1	1	1	1	0	16.1	1.6	1.6	61008	578	578;581;584;584;584;584;584;584;584;591;592;607;621;809;479;479;556	8.21			1	3	1	1	5	2	1
tr|A0A0E0L702|A0A0E0L702_ORYPU;tr|K3XW27|K3XW27_SETIT;tr|C5Z2S4|C5Z2S4_SORBI;tr|C0P530|C0P530_MAIZE;tr|B9FR63|B9FR63_ORYSJ;tr|C0PHP3|C0PHP3_MAIZE;tr|Q9LWT6|Q9LWT6_ORYSJ;tr|J3MAQ7|J3MAQ7_ORYBR;tr|I1PYX1|I1PYX1_ORYGL;tr|A0A0E0PSM4|A0A0E0PSM4_ORYRU;tr|A0A0E0HK09|A0A0E0HK09_ORYNI;tr|A0A0E0DVS6|A0A0E0DVS6_9ORYZ;tr|A0A0D3GC12|A0A0D3GC12_9ORYZ;tr|A0A0E0A457|A0A0E0A457_9ORYZ;tr|A0A0E0PSM3|A0A0E0PSM3_ORYR…	tr|A0A0E0L702|A0A0E0L702_ORYPU;tr|K3XW27|K3XW27_SETIT;tr|C5Z2S4|C5Z2S4_SORBI;tr|C0P530|C0P530_MAIZE;tr|B9FR63|B9FR63_ORYSJ;tr|C0PHP3|C0PHP3_MAIZE;tr|Q9LWT6|Q9LWT6_ORYSJ;tr|J3MAQ7|J3MAQ7_ORYBR;tr|I1PYX1|I1PYX1_ORYGL;tr|A0A0E0PSM4|A0A0E0PSM4_ORYRU;tr|A0A0E0HK09|A0A0E0HK09_ORYNI;tr|A0A0E0DVS6|A0A0E0DVS6_9ORYZ;tr|A0A0D3GC12|A0A0D3GC12_9ORYZ;tr|A0A0E0A457|A0A0E0A457_9ORYZ;tr|A0A0E0PSM3|A0A0E0PSM3_ORYR…	7;7;7;7;7;7;7;7;7;7;7;7;7;7;7;7;6;6;6;6;6;6;6;6;6;6;6;5;4;2;2;2;2;1;1	1;1;1;1;1;1;1;1;1;1;1;1;1;1;1;1;1;1;1;1;1;1;1;1;1;1;1;1;1;1;1;1;1;1;1	1;1;1;1;1;1;1;1;1;1;1;1;1;1;1;1;1;1;1;1;1;1;1;1;1;1;1;1;1;1;1;1;1;1;1	>tr|A0A0E0L702|A0A0E0L702_ORYPU Uncharacterized protein OS=Oryza punctata PE=3 SV=1;>tr|K3XW27|K3XW27_SETIT Uncharacterized protein OS=Setaria italica GN=SETIT_006135mg PE=3 SV=1;>tr|C5Z2S4|C5Z2S4_SORBI Uncharacterized protein OS=Sorghum bicolor GN=SORBI_0	35	7	1	1	5	4	5	4	5	5	2	1	0	0	1	0	0	0	0	0	0	0	1	0	0	0	0	0	18.6	2	2	58179	548	548;579;579;579;588;600;601;601;601;601;601;601;601;611;615;615;388;520;598;598;598;599;599;601;665;776;932;419;499;332;334;386;409;161;161	7							1
tr|A0A0J8C250|A0A0J8C250_BETVU;tr|K3ZI04|K3ZI04_SETIT;tr|C5Y4L1|C5Y4L1_SORBI;tr|B6TBN6|B6TBN6_MAIZE;tr|A0A1B6PB54|A0A1B6PB54_SORBI;tr|K3Y5R7|K3Y5R7_SETIT;tr|A0A0K9QLS8|A0A0K9QLS8_SPIOL;tr|A0A1B6PBV5|A0A1B6PBV5_SORBI;tr|B9SRM0|B9SRM0_RICCO;tr|Q9LF93|Q9LF93_ARATH;tr|A0A124S024|A0A124S024_CYNCS;tr|R0H3E3|R0H3E3_9BRAS;tr|Q94KE3|Q94KE3_ARATH;tr|M4DSZ1|M4DSZ1_BRARP;tr|D7LUD2|D7LUD2_ARALL;tr|A0A178VCT3|…	tr|A0A0J8C250|A0A0J8C250_BETVU;tr|K3ZI04|K3ZI04_SETIT;tr|C5Y4L1|C5Y4L1_SORBI;tr|B6TBN6|B6TBN6_MAIZE;tr|A0A1B6PB54|A0A1B6PB54_SORBI;tr|K3Y5R7|K3Y5R7_SETIT;tr|A0A0K9QLS8|A0A0K9QLS8_SPIOL;tr|A0A1B6PBV5|A0A1B6PBV5_SORBI;tr|B9SRM0|B9SRM0_RICCO;tr|Q9LF93|Q9LF93_ARATH;tr|A0A124S024|A0A124S024_CYNCS;tr|R0H3E3|R0H3E3_9BRAS;tr|Q94KE3|Q94KE3_ARATH;tr|M4DSZ1|M4DSZ1_BRARP;tr|D7LUD2|D7LUD2_ARALL;tr|A0A178VCT3|…	7;5;5;5;5;5;4;4;4;4;4;4;4;4;4;4;4;4;4;4;4;4;4;3;3;3;3;3;3;3;3;3;3;3;3;3;3;3;3;3;3;3;3;3;3;3;2;2;2;2;2;2;2;2;2;2;2;2;2;2;2;2;2;2;2;2;2;2;2;2;2;2;1;1;1;1;1;1;1;1;1;1;1;1;1;1;1;1;1;1;1;1;1;1;1;1;1;1;1;1;1;1;1;1;1;1;1;1	7;5;5;5;5;5;4;4;4;4;4;4;4;4;4;4;4;4;4;4;4;4;4;3;3;3;3;3;3;3;3;3;3;3;3;3;3;3;3;3;3;3;3;3;3;3;2;2;2;2;2;2;2;2;2;2;2;2;2;2;2;2;2;2;2;2;2;2;2;2;2;2;1;1;1;1;1;1;1;1;1;1;1;1;1;1;1;1;1;1;1;1;1;1;1;1;1;1;1;1;1;1;1;1;1;1;1;1	1;0;0;0;0;0;1;0;0;0;0;0;0;0;0;0;0;0;0;0;0;0;0;0;0;0;0;0;0;0;0;0;0;0;0;0;0;0;0;0;0;0;0;0;0;0;0;0;0;0;0;0;0;0;0;0;0;0;0;0;0;0;0;0;0;0;0;0;0;0;0;0;0;0;0;0;0;0;0;0;0;0;0;0;0;0;0;0;0;0;0;0;0;0;0;0;0;0;0;0;0;0;0;0;0;0;0;0	>tr|A0A0J8C250|A0A0J8C250_BETVU Pyruvate kinase OS=Beta vulgaris subsp. vulgaris GN=BVRB_7g160680 PE=3 SV=1;>tr|K3ZI04|K3ZI04_SETIT Pyruvate kinase OS=Setaria italica GN=SETIT_026206mg PE=3 SV=1;>tr|C5Y4L1|C5Y4L1_SORBI Pyruvate kinase OS=Sorghum bicolor GN	108	7	7	1	6	4	6	5	6	6	6	6	6	4	6	5	6	6	6	6	1	1	1	1	1	1	1	1	16.5	16.5	2.3	57705	527	527;527;527;527;527;665;475;499;508;514;523;527;527;527;527;527;527;527;527;527;527;527;615;413;433;471;474;526;526;526;526;526;527;527;527;527;527;527;527;527;527;527;527;527;527;535;193;247;268;356;368;393;406;408;437;438;441;457;490;507;514;514;526;527;527;527;527;527;546;551;558;570;70;79;81;134;140;144;161;175;192;193;196;211;223;255;257;263;327;363;369;371;374;390;391;407;415;438;456;499;52…	6.5	12	11	10	8	11	15	36	7	9
tr|A0A0J8C5J2|A0A0J8C5J2_BETVU	tr|A0A0J8C5J2|A0A0J8C5J2_BETVU	7	3	3	>tr|A0A0J8C5J2|A0A0J8C5J2_BETVU Malate dehydrogenase OS=Beta vulgaris subsp. vulgaris GN=BVRB_6g137210 PE=3 SV=1	1	7	3	3	6	4	5	5	6	6	5	4	2	1	2	2	3	3	2	1	2	1	2	2	3	3	2	1	26.1	14.8	14.8	37651	357	357	12.8
tr|A0A0J8C6L6|A0A0J8C6L6_BETVU;tr|A0A022QKE5|A0A022QKE5_ERYGU;tr|K4ASZ2|K4ASZ2_SOLLC;tr|Q45RS4|Q45RS4_VITLA;tr|D7SYR7|D7SYR7_VITVI;tr|A5ACX0|A5ACX0_VITVI;tr|A0A068UY60|A0A068UY60_COFCA;tr|Q45RS3|Q45RS3_VITVI;tr|M1BLM3|M1BLM3_SOLTU;tr|V4L3V7|V4L3V7_EUTSA;tr|M4E725|M4E725_BRARP;tr|M4DIM6|M4DIM6_BRARP;tr|A0A0D3DR12|A0A0D3DR12_BRAOL;tr|A0A0D3CCN9|A0A0D3CCN9_BRAOL;tr|A0A078HZT2|A0A078HZT2_BRANA;tr|A0A…	tr|A0A0J8C6L6|A0A0J8C6L6_BETVU;tr|A0A022QKE5|A0A022QKE5_ERYGU;tr|K4ASZ2|K4ASZ2_SOLLC;tr|Q45RS4|Q45RS4_VITLA;tr|D7SYR7|D7SYR7_VITVI;tr|A5ACX0|A5ACX0_VITVI;tr|A0A068UY60|A0A068UY60_COFCA;tr|Q45RS3|Q45RS3_VITVI;tr|M1BLM3|M1BLM3_SOLTU;tr|V4L3V7|V4L3V7_EUTSA;tr|M4E725|M4E725_BRARP;tr|M4DIM6|M4DIM6_BRARP;tr|A0A0D3DR12|A0A0D3DR12_BRAOL;tr|A0A0D3CCN9|A0A0D3CCN9_BRAOL;tr|A0A078HZT2|A0A078HZT2_BRANA;tr|A0A…	7;6;5;5;5;5;5;5;4;4;4;4;4;4;4;4;4;4;4;4;4;4;4;4;4;4;4;4;4;4;4;4;4;4;4;4;4;4;4;4;3;3;3;3;3;3;3;3;2;2;2;2;2;2;2;2;2;2;2;2;2;2;2;2;2;2;2;2;2;2;2;2;2;2;2;2;2;2;2;2;2;2;1;1;1;1;1;1;1;1;1;1;1;1;1;1;1;1;1;1;1;1;1;1	7;6;5;5;5;5;5;5;4;4;4;4;4;4;4;4;4;4;4;4;4;4;4;4;4;4;4;4;4;4;4;4;4;4;4;4;4;4;4;4;3;3;3;3;3;3;3;3;2;2;2;2;2;2;2;2;2;2;2;2;2;2;2;2;2;2;2;2;2;2;2;2;2;2;2;2;2;2;2;2;2;2;1;1;1;1;1;1;1;1;1;1;1;1;1;1;1;1;1;1;1;1;1;1	2;1;1;1;1;1;1;1;0;0;0;0;0;0;0;0;0;0;0;0;0;0;0;0;0;0;0;0;0;0;0;0;0;0;0;0;0;0;0;0;0;0;0;0;0;1;0;0;1;0;0;0;0;0;0;0;0;1;0;0;0;0;0;0;0;0;0;0;0;0;0;0;0;0;0;0;0;0;0;0;0;0;0;0;0;0;0;0;0;0;0;0;0;0;0;0;0;0;0;0;0;0;0;0	>tr|A0A0J8C6L6|A0A0J8C6L6_BETVU Uncharacterized protein OS=Beta vulgaris subsp. vulgaris GN=BVRB_6g148110 PE=4 SV=1;>tr|A0A022QKE5|A0A022QKE5_ERYGU Uncharacterized protein OS=Erythranthe guttata GN=MIMGU_mgv1a005535mg PE=4 SV=1;>tr|K4ASZ2|K4ASZ2_SOLLC Unch	104	7	7	2	2	2	7	7	7	7	2	2	2	2	7	7	7	7	2	2	0	0	2	2	2	2	0	1	20.8	20.8	5	53483	481	481;480;473;477;481;481;481;484;467;478;478;478;478;478;478;478;480;481;481;481;481;481;481;481;481;481;481;481;481;481;481;481;481;481;481;481;481;482;482;498;335;357;403;404;463;473;481;484;335;395;398;403;452;456;474;478;478;478;479;479;479;479;479;479;479;480;480;480;480;480;481;481;481;481;481;481;481;482;483;523;537;786;48;48;48;83;85;110;173;230;260;265;265;295;322;324;344;399;433;448;473;…	7.54	23	19	7	12	4	5	7	25	26
tr|H2EP74|H2EP74_9CARY;tr|B8LPS8|B8LPS8_PICSI;tr|A0A0K9RI63|A0A0K9RI63_SPIOL;tr|A0A0J8CL06|A0A0J8CL06_BETVU;tr|C1MH11|C1MH11_MICPC;tr|K8FE75|K8FE75_9CHLO;tr|C1FE97|C1FE97_MICCC	tr|H2EP74|H2EP74_9CARY;tr|B8LPS8|B8LPS8_PICSI;tr|A0A0K9RI63|A0A0K9RI63_SPIOL;tr|A0A0J8CL06|A0A0J8CL06_BETVU;tr|C1MH11|C1MH11_MICPC;tr|K8FE75|K8FE75_9CHLO;tr|C1FE97|C1FE97_MICCC	7;7;7;7;7;7;7	2;2;2;2;2;2;2	1;1;1;1;1;1;1	>tr|H2EP74|H2EP74_9CARY ADP-ribosylation factor 1 OS=Haloxylon ammodendron GN=ARF1 PE=2 SV=1;>tr|B8LPS8|B8LPS8_PICSI Putative uncharacterized protein OS=Picea sitchensis PE=2 SV=1;>tr|A0A0K9RI63|A0A0K9RI63_SPIOL Uncharacterized protein OS=Spinacia oleracea	7	7	2	1	4	5	6	5	6	6	2	3	0	1	2	1	2	2	0	0	0	0	1	1	1	1	0	0	48.6	19.3	8.3	20639	181	181;181;181;181;183;222;245	17.8
tr|A0A0K9RLP0|A0A0K9RLP0_SPIOL;tr|A0A0J8EDU5|A0A0J8EDU5_BETVU;tr|I1LEI9|I1LEI9_SOYBN;tr|A0A0B2PBZ1|A0A0B2PBZ1_GLYSO;tr|I1NFX7|I1NFX7_SOYBN;tr|A0A0S3SM32|A0A0S3SM32_PHAAN;tr|A0A0L9U0H0|A0A0L9U0H0_PHAAN;tr|R0G5Y3|R0G5Y3_9BRAS;tr|A0A078IZA6|A0A078IZA6_BRANA;tr|A0A0B2S6P2|A0A0B2S6P2_GLYSO;tr|A0A068TNI3|A0A068TNI3_COFCA;tr|A0A0B2S402|A0A0B2S402_GLYSO;tr|A0A151U7Q0|A0A151U7Q0_CAJCA;tr|A0A067LIC5|A0A067…	tr|A0A0K9RLP0|A0A0K9RLP0_SPIOL;tr|A0A0J8EDU5|A0A0J8EDU5_BETVU	7;7;3;3;3;3;3;2;2;2;2;2;2;2;2;2;2;2;2;2;2;2;2;2;2;2;2;2;2;2;2;2;2;2;2;2;2;2;2;2;2;2;2;2;2;2;2;2;2;2;2;2;2;2;2;2;2;2;2;2;2;2;2;2;2;1;1;1;1;1;1;1;1;1;1;1;1;1;1;1;1;1;1;1;1;1;1;1;1;1;1;1;1;1;1;1;1;1;1;1;1;1;1;1;1;1;1;1;1;1;1;1;1;1;1;1;1;1;1;1;1;1;1;1;1;1;1;1;1;1;1;1;1;1;1;1;1;1;1;1;1	7;7;3;3;3;3;3;2;2;2;2;2;2;2;2;2;2;2;2;2;2;2;2;2;2;2;2;2;2;2;2;2;2;2;2;2;2;2;2;2;2;2;2;2;2;2;2;2;2;2;2;2;2;2;2;2;2;2;2;2;2;2;2;2;2;1;1;1;1;1;1;1;1;1;1;1;1;1;1;1;1;1;1;1;1;1;1;1;1;1;1;1;1;1;1;1;1;1;1;1;1;1;1;1;1;1;1;1;1;1;1;1;1;1;1;1;1;1;1;1;1;1;1;1;1;1;1;1;1;1;1;1;1;1;1;1;1;1;1;1;1	4;4;1;1;1;1;1;0;0;1;0;0;0;0;0;0;0;0;0;0;0;0;0;0;0;0;0;0;0;0;0;0;0;0;0;0;0;0;0;0;0;0;0;0;0;0;0;0;0;0;0;0;0;0;0;0;0;0;0;0;0;0;0;0;0;0;0;0;0;0;0;0;0;0;0;0;1;0;0;0;0;0;0;0;0;0;0;0;0;0;0;0;0;0;0;0;1;1;0;0;0;0;0;0;0;0;0;0;0;0;0;0;0;0;0;0;0;0;0;0;0;0;0;0;0;0;0;0;0;0;0;0;0;0;0;0;0;0;0;0;0	>tr|A0A0K9RLP0|A0A0K9RLP0_SPIOL D-3-phosphoglycerate dehydrogenase OS=Spinacia oleracea GN=SOVF_052440 PE=3 SV=1;>tr|A0A0J8EDU5|A0A0J8EDU5_BETVU D-3-phosphoglycerate dehydrogenase OS=Beta vulgaris subsp. vulgaris GN=BVRB_9g223980 PE=3 SV=1	141	7	7	4	4	4	7	7	5	7	5	5	4	4	7	7	5	7	5	5	3	3	4	4	3	4	2	2	17.2	17.2	12.2	65018	617	617;622;594;594;595;595;595;378;381;432;432;554;592;594;595;595;596;596;596;596;597;597;598;598;598;598;598;598;599;600;600;601;601;602;602;602;603;603;603;603;603;604;612;612;614;615;616;617;618;619;621;621;621;623;626;626;626;627;631;632;632;633;635;638;640;124;192;201;219;250;253;314;325;342;380;380;398;409;423;432;432;434;434;434;435;498;516;519;528;528;544;567;586;587;597;597;600;600;612;613…	6.65	15	11	9	6	9	13	28	10	14
tr|A0A0K9RD41|A0A0K9RD41_SPIOL;tr|A0A0J8CP65|A0A0J8CP65_BETVU;tr|D5ABZ7|D5ABZ7_PICSI;tr|B4F8E0|B4F8E0_MAIZE;tr|A0A0D2S8X5|A0A0D2S8X5_GOSRA;tr|K3XIA8|K3XIA8_SETIT;tr|A0A0B0P7Z9|A0A0B0P7Z9_GOSAR;tr|A0A0B2S2M9|A0A0B2S2M9_GLYSO;tr|A0A067H268|A0A067H268_CITSI;tr|C5XP67|C5XP67_SORBI;tr|A0A067GZ59|A0A067GZ59_CITSI;tr|A0A151TNM7|A0A151TNM7_CAJCA;tr|K3XGI3|K3XGI3_SETIT;tr|G2XK63|G2XK63_MAIZE;tr|C5XFR5|C5X…	tr|A0A0K9RD41|A0A0K9RD41_SPIOL;tr|A0A0J8CP65|A0A0J8CP65_BETVU	7;6;2;2;2;2;2;2;2;2;2;2;2;2;2;2;2;2;2;2;2;2;2;2;2;2;2;2;2;2;2;2;2;2;2;2;2;2;2;2;2;2;2;1;1;1;1;1;1;1;1;1;1;1;1;1;1;1;1;1;1;1;1;1;1;1;1;1;1;1;1;1;1;1;1;1;1;1;1;1;1;1;1;1;1;1;1;1;1;1;1;1;1;1;1;1;1;1;1;1;1;1;1;1;1;1;1;1;1;1;1;1;1;1;1;1	7;6;2;2;2;2;2;2;2;2;2;2;2;2;2;2;2;2;2;2;2;2;2;2;2;2;2;2;2;2;2;2;2;2;2;2;2;2;2;2;2;2;2;1;1;1;1;1;1;1;1;1;1;1;1;1;1;1;1;1;1;1;1;1;1;1;1;1;1;1;1;1;1;1;1;1;1;1;1;1;1;1;1;1;1;1;1;1;1;1;1;1;1;1;1;1;1;1;1;1;1;1;1;1;1;1;1;1;1;1;1;1;1;1;1;1	7;6;2;2;2;2;2;2;2;2;2;2;2;2;2;2;2;2;2;2;2;2;2;2;2;2;2;2;2;2;2;2;2;2;2;2;2;2;2;2;2;2;2;1;1;1;1;1;1;1;1;1;1;1;1;1;1;1;1;1;1;1;1;1;1;1;1;1;1;1;1;1;1;1;1;1;1;1;1;1;1;1;1;1;1;1;1;1;1;1;1;1;1;1;1;1;1;1;1;1;1;1;1;1;1;1;1;1;1;1;1;1;1;1;1;1	>tr|A0A0K9RD41|A0A0K9RD41_SPIOL Uncharacterized protein OS=Spinacia oleracea GN=SOVF_080100 PE=3 SV=1;>tr|A0A0J8CP65|A0A0J8CP65_BETVU Uncharacterized protein OS=Beta vulgaris subsp. vulgaris GN=BVRB_3g058770 PE=3 SV=1	116	7	7	7	0	1	6	5	6	7	3	1	0	1	6	5	6	7	3	1	0	1	6	5	6	7	3	1	26	26	26	57315	527	527;527;272;289;388;414;499;507;507;510;522;525;525;525;525;525;525;527;527;527;527;527;527;527;527;527;527;527;527;527;527;527;527;527;532;536;558;563;576;587;589;787;1028;217;230;270;289;316;328;387;396;401;414;433;434;439;441;441;441;441;449;451;451;451;451;485;500;500;507;507;512;516;516;516;516;525;525;525;525;525;525;525;525;525;525;525;525;525;525;526;526;526;526;526;526;526;527;527;527;52…	9.07	2	4	1	2	1	1	28	2
tr|A0A0K9RZF6|A0A0K9RZF6_SPIOL;tr|A0A0J8B7Z9|A0A0J8B7Z9_BETVU;tr|I3SUY0|I3SUY0_LOTJA;tr|A0A0D3HSN8|A0A0D3HSN8_9ORYZ;tr|A0A0E0FAK9|A0A0E0FAK9_9ORYZ;tr|S8C3Y2|S8C3Y2_9LAMI;tr|W4ZP89|W4ZP89_WHEAT;tr|W9RE69|W9RE69_9ROSA;tr|A0A061DMX4|A0A061DMX4_THECC;tr|A0A061DMK2|A0A061DMK2_THECC;tr|A0A061DVK9|A0A061DVK9_THECC;tr|A0A0D9Z1X7|A0A0D9Z1X7_9ORYZ;tr|A0A0D2P9C7|A0A0D2P9C7_GOSRA;tr|A0A0D2QT34|A0A0D2QT34_GOS…	tr|A0A0K9RZF6|A0A0K9RZF6_SPIOL	7;3;1;1;1;1;1;1;1;1;1;1;1;1;1;1;1;1;1;1;1;1;1;1;1;1;1;1;1;1;1;1;1;1;1;1;1;1;1;1;1;1;1;1;1;1;1;1;1;1;1;1;1;1;1;1;1;1;1;1;1;1;1;1;1;1;1;1;1;1;1	7;3;1;1;1;1;1;1;1;1;1;1;1;1;1;1;1;1;1;1;1;1;1;1;1;1;1;1;1;1;1;1;1;1;1;1;1;1;1;1;1;1;1;1;1;1;1;1;1;1;1;1;1;1;1;1;1;1;1;1;1;1;1;1;1;1;1;1;1;1;1	6;2;0;0;0;0;0;0;0;0;0;0;0;0;0;0;0;0;0;0;0;0;0;0;0;0;0;0;0;0;0;0;0;0;0;0;0;0;0;0;0;0;0;0;0;0;0;0;0;0;0;0;0;0;0;0;0;0;0;0;0;0;0;0;0;0;0;0;0;0;0	>tr|A0A0K9RZF6|A0A0K9RZF6_SPIOL Uncharacterized protein OS=Spinacia oleracea GN=SOVF_011500 PE=3 SV=1	71	7	7	6	6	6	6	6	6	6	5	7	6	6	6	6	6	6	5	7	5	6	5	5	5	5	4	6	12.5	12.5	10.4	61124	575	575;572;73;110;116;313;351;378;426;467;484;486;510;516;518;521;528;528;530;531;539;545;545;548;560;568;571;574;574;574;575;575;575;575;575;575;575;575;575;575;575;575;575;575;575;575;576;576;576;576;577;577;577;577;577;577;577;579;579;587;587;607;626;640;658;677;1087;1109;1147;1167;1199	7.68	15	3	1	2	11	12	31	4	18
tr|A0A118K5Y4|A0A118K5Y4_CYNCS;tr|L7T9P9|L7T9P9_9ROSA;tr|F5ANT5|F5ANT5_9ROSA;tr|C7F8P4|C7F8P4_WHEAT;tr|C7F8P2|C7F8P2_MALDO;tr|V5NT80|V5NT80_VANPL;tr|Q3YJS2|Q3YJS2_CUCSA;tr|Q3YJS1|Q3YJS1_CUCSA;tr|F5ANT3|F5ANT3_9ROSA;tr|Q4LDW8|Q4LDW8_DIOKA;tr|A8D2F7|A8D2F7_NELNU;tr|A9ZM22|A9ZM22_ROSHC;tr|A9PIH3|A9PIH3_POPTR;tr|I0DHH3|I0DHH3_CYMEN;tr|A0A151TMD4|A0A151TMD4_CAJCA;tr|A0A151SUV1|A0A151SUV1_CAJCA;tr|A0A0…	tr|A0A118K5Y4|A0A118K5Y4_CYNCS;tr|L7T9P9|L7T9P9_9ROSA;tr|F5ANT5|F5ANT5_9ROSA;tr|C7F8P4|C7F8P4_WHEAT;tr|C7F8P2|C7F8P2_MALDO;tr|V5NT80|V5NT80_VANPL;tr|Q3YJS2|Q3YJS2_CUCSA;tr|Q3YJS1|Q3YJS1_CUCSA;tr|F5ANT3|F5ANT3_9ROSA;tr|Q4LDW8|Q4LDW8_DIOKA;tr|A8D2F7|A8D2F7_NELNU;tr|A9ZM22|A9ZM22_ROSHC;tr|A9PIH3|A9PIH3_POPTR;tr|I0DHH3|I0DHH3_CYMEN;tr|A0A151TMD4|A0A151TMD4_CAJCA;tr|A0A151SUV1|A0A151SUV1_CAJCA;tr|A0A0…	7;6;6;6;6;6;6;6;6;6;6;6;6;6;6;6;6;6;6;6;6;6;6;6;6;5;5;5;5;5;5;5;5;5;5;4;4;4;4;4;4;4;4;4;4;4;4;4;4;4;4;4;3;3;3;3;3;3;3;3;3;3;3;3;3;3;3;3;3;3;3;3;3;3;3;2;2;2;1;1;1;1;1;1;1;1;1;1;1;1;1;1;1;1;1;1;1;1;1;1;1;1;1;1;1;1;1;1;1;1;1;1;1;1;1;1;1;1;1;1;1;1;1;1;1;1;1;1;1;1;1	2;1;1;1;1;1;1;1;1;1;1;1;1;1;1;1;1;1;1;1;1;1;1;1;1;1;1;1;1;1;1;1;1;1;1;1;1;1;1;1;1;1;1;1;1;1;1;1;1;1;1;1;1;1;1;1;1;1;1;1;1;1;1;1;1;1;1;1;1;1;1;1;1;1;1;1;1;1;1;1;1;1;1;1;1;1;1;1;1;1;1;1;1;1;1;1;1;1;1;1;1;1;1;1;1;1;1;1;1;1;1;1;1;1;1;1;1;1;1;1;1;1;1;1;1;1;1;1;1;1;1	1;0;0;0;0;0;0;0;0;0;0;0;0;0;0;0;0;0;0;0;0;0;0;0;0;0;0;0;0;0;0;0;0;0;0;0;0;0;0;0;0;0;0;0;0;0;0;0;0;0;0;0;0;0;0;0;0;0;0;0;0;0;0;0;0;0;0;0;0;0;0;0;0;0;0;0;0;0;0;0;0;0;0;0;0;0;0;0;0;0;0;0;0;0;0;0;0;0;0;0;0;0;0;0;0;0;0;0;0;0;0;0;0;0;0;0;0;0;0;0;0;0;0;0;0;0;0;0;0;0;0	>tr|A0A118K5Y4|A0A118K5Y4_CYNCS Actin/actin-like conserved site-containing protein (Fragment) OS=Cynara cardunculus var. scolymus GN=Ccrd_011823 PE=3 SV=1;>tr|L7T9P9|L7T9P9_9ROSA Actin 1 (Fragment) OS=Prunus maritima GN=Act1 PE=3 SV=1;>tr|F5ANT5|F5ANT5_9RO	131	7	2	1	5	5	6	5	5	7	4	4	2	2	1	1	2	2	1	1	1	1	0	1	1	1	0	0	27.3	7.9	5.5	46659	417	417;247;248;252;252;261;261;261;261;274;277;278;294;303;332;332;332;332;332;332;332;337;360;377;465;230;249;283;283;283;283;283;302;344;348;208;213;235;240;243;243;243;243;243;244;244;257;259;283;283;284;348;151;156;165;168;175;178;181;184;184;186;191;192;193;199;208;209;214;217;240;334;367;375;376;264;353;387;56;59;59;59;59;59;59;63;64;66;74;75;80;80;83;83;83;88;88;95;99;103;113;117;121;121;124;…	12
tr|A0A142NKB5|A0A142NKB5_APIGR;tr|M0T458|M0T458_MUSAM	tr|A0A142NKB5|A0A142NKB5_APIGR;tr|M0T458|M0T458_MUSAM	7;6	1;1	1;1	>tr|A0A142NKB5|A0A142NKB5_APIGR Tubulin beta chain OS=Apium graveolens PE=2 SV=1;>tr|M0T458|M0T458_MUSAM Tubulin beta chain OS=Musa acuminata subsp. malaccensis PE=3 SV=1	2	7	1	1	6	4	4	4	5	4	4	4	1	1	0	0	0	0	0	0	1	1	0	0	0	0	0	0	18	3.4	3.4	50014	445	445;423	7							2
tr|A0A199VZB2|A0A199VZB2_ANACO;tr|M1CUZ8|M1CUZ8_SOLTU;tr|A0A190CSF1|A0A190CSF1_ARAHY;tr|M1CUZ9|M1CUZ9_SOLTU;tr|M1AEQ1|M1AEQ1_SOLTU;tr|K4CL64|K4CL64_SOLLC;tr|A0A022QS71|A0A022QS71_ERYGU;tr|A0A022QPW4|A0A022QPW4_ERYGU;tr|W9SFM2|W9SFM2_9ROSA;tr|A0A166J374|A0A166J374_DAUCA	tr|A0A199VZB2|A0A199VZB2_ANACO;tr|M1CUZ8|M1CUZ8_SOLTU;tr|A0A190CSF1|A0A190CSF1_ARAHY;tr|M1CUZ9|M1CUZ9_SOLTU;tr|M1AEQ1|M1AEQ1_SOLTU;tr|K4CL64|K4CL64_SOLLC;tr|A0A022QS71|A0A022QS71_ERYGU;tr|A0A022QPW4|A0A022QPW4_ERYGU;tr|W9SFM2|W9SFM2_9ROSA	7;6;6;6;6;6;6;6;4;3	7;6;6;6;6;6;6;6;4;3	1;1;1;1;1;1;1;1;1;1	>tr|A0A199VZB2|A0A199VZB2_ANACO Eukaryotic initiation factor 4A-15 OS=Ananas comosus GN=ACMD2_16605 PE=4 SV=1;>tr|M1CUZ8|M1CUZ8_SOLTU Uncharacterized protein OS=Solanum tuberosum GN=PGSC0003DMG401029299 PE=3 SV=1;>tr|A0A190CSF1|A0A190CSF1_ARAHY Eukaryotic	10	7	7	1	5	3	6	6	7	7	4	4	5	3	6	6	7	7	4	4	1	1	1	1	1	1	1	0	23.5	23.5	4.1	47096	413	413;410;413;413;413;413;413;413;191;283	9.94	19	14	13	13	10	13	13	18	8
tr|A0A1B0YW69|A0A1B0YW69_OCIBA	tr|A0A1B0YW69|A0A1B0YW69_OCIBA	7	2	1	>tr|A0A1B0YW69|A0A1B0YW69_OCIBA Glyceraldehyde-3-phosphate dehydrogenase A OS=Ocimum basilicum PE=2 SV=1	1	7	2	1	4	6	5	5	4	5	4	5	1	2	2	2	2	2	2	2	0	1	1	1	1	1	1	1	26.1	12.8	7.3	42.54	399	399	11.6
tr|A1Y2J9|A1Y2J9_HELAN	tr|A1Y2J9|A1Y2J9_HELAN	7	1	1	>tr|A1Y2J9|A1Y2J9_HELAN Phosphoglycerate kinase OS=Helianthus annuus GN=PGK1 PE=2 SV=1	1	7	1	1	6	6	6	5	6	6	5	6	1	1	1	0	1	0	0	1	1	1	1	0	1	0	0	1	23.4	4	4	42302	401	401	9.67								1
tr|A9X3W1|A9X3W1_9ROSI	tr|A9X3W1|A9X3W1_9ROSI	7	1	1	>tr|A9X3W1|A9X3W1_9ROSI Ribulose bisphosphate carboxylase large chain (Fragment) OS=Stachyurus praecox GN=rbcL PE=3 SV=1	1	7	1	1	5	5	6	7	5	5	5	5	0	0	1	1	0	0	0	0	0	0	1	1	0	0	0	0	16.2	3.7	3.7	50431	456	456	8.33								2	1
tr|A9XHZ7|A9XHZ7_CHLVU	tr|A9XHZ7|A9XHZ7_CHLVU	7	1	1	>tr|A9XHZ7|A9XHZ7_CHLVU Heat shock protein 70 OS=Chlorella vulgaris PE=2 SV=1	1	7	1	1	5	5	7	6	7	6	3	5	1	1	1	1	1	1	0	1	1	1	1	1	1	1	0	1	14	3.6	3.6	70907	642	642	5.42				1	5	6
tr|B8A064|B8A064_MAIZE;tr|K7UIA4|K7UIA4_MAIZE	tr|B8A064|B8A064_MAIZE;tr|K7UIA4|K7UIA4_MAIZE	7;7	5;5	2;2	>tr|B8A064|B8A064_MAIZE Phosphoribulokinase OS=Zea mays PE=2 SV=1;>tr|K7UIA4|K7UIA4_MAIZE Phosphoribulokinase OS=Zea mays GN=Zm.117930 PE=3 SV=1	2	7	5	2	2	3	6	5	4	3	3	3	1	1	5	4	2	1	2	2	0	0	2	2	1	0	0	0	26.7	20.7	8.2	45751	415	415;582	10.6				1
tr|B9H8U4|B9H8U4_POPTR	tr|B9H8U4|B9H8U4_POPTR	7	1	1	>tr|B9H8U4|B9H8U4_POPTR Ferredoxin-dependent glutamate synthase family protein OS=Populus trichocarpa GN=POPTR_0006s03660g PE=4 SV=2	1	7	1	1	5	6	4	6	5	7	6	6	0	1	1	1	1	1	1	1	0	1	1	1	1	1	1	1	5.3	0.7	0.7	177.27	1628	1628	1.22	7	2
tr|B9TU68|B9TU68_9CHLO	tr|B9TU68|B9TU68_9CHLO	7	2	2	>tr|B9TU68|B9TU68_9CHLO ATP synthase subunit beta (Fragment) OS=Micromonas sp. SYD GN=atpB PE=4 SV=1	1	7	2	2	4	5	4	4	6	4	5	5	0	1	0	0	1	0	1	0	0	1	0	0	1	0	1	0	21.3	9.6	9.6	39894	366	366	7.67							1	2
tr|D7U0E8|D7U0E8_VITVI;tr|A0A0D2TJD0|A0A0D2TJD0_GOSRA	tr|D7U0E8|D7U0E8_VITVI	7;3	2;1	1;1	>tr|D7U0E8|D7U0E8_VITVI Putative uncharacterized protein OS=Vitis vinifera GN=VIT_09s0002g03930 PE=3 SV=1	2	7	2	1	3	2	5	5	6	6	2	2	1	0	1	1	1	1	0	0	0	0	1	1	1	1	0	0	13.8	4.4	2.3	65.01	609	609;609	5.44	1	1		1	1		4		1
tr|D8SGI8|D8SGI8_SELML;tr|D8SCB0|D8SCB0_SELML	tr|D8SGI8|D8SGI8_SELML;tr|D8SCB0|D8SCB0_SELML	7;7	1;1	1;1	>tr|D8SGI8|D8SGI8_SELML Glyceraldehyde-3-phosphate dehydrogenase OS=Selaginella moellendorffii GN=SELMODRAFT_179517 PE=3 SV=1;>tr|D8SCB0|D8SCB0_SELML Glyceraldehyde-3-phosphate dehydrogenase OS=Selaginella moellendorffii GN=SELMODRAFT_271457 PE=3 SV=1	2	7	1	1	5	6	5	5	5	5	4	5	1	1	1	1	1	1	1	1	1	1	1	1	1	1	1	1	18.8	4.2	4.2	45658	431	431;431	11.7
tr|E5G0H7|E5G0H7_9ASPA	tr|E5G0H7|E5G0H7_9ASPA	7	3	1	>tr|E5G0H7|E5G0H7_9ASPA Ribulose bisphosphate carboxylase large chain (Fragment) OS=Hypoxis hemerocallidea GN=rbcL PE=3 SV=1	1	7	3	1	5	5	5	7	6	6	5	5	2	2	2	3	3	3	2	2	0	0	0	1	1	1	0	0	13.5	5.4	4.3	49272	445	445	8.54	34	16	20	10	15	13	15	20	26
tr|M1ANW0|M1ANW0_SOLTU;tr|K4B6N4|K4B6N4_SOLLC	tr|M1ANW0|M1ANW0_SOLTU;tr|K4B6N4|K4B6N4_SOLLC	7;7	1;1	1;1	>tr|M1ANW0|M1ANW0_SOLTU Malate dehydrogenase OS=Solanum tuberosum GN=PGSC0003DMG400010386 PE=3 SV=1;>tr|K4B6N4|K4B6N4_SOLLC Malate dehydrogenase OS=Solanum lycopersicum PE=3 SV=1	2	7	1	1	5	4	5	5	6	5	5	5	0	0	1	1	1	1	1	1	0	0	1	1	1	1	1	1	21.3	4.8	4.8	36946	352	352;352	12.3
tr|M4DD35|M4DD35_BRARP	tr|M4DD35|M4DD35_BRARP	7	1	1	>tr|M4DD35|M4DD35_BRARP Uncharacterized protein OS=Brassica rapa subsp. pekinensis PE=3 SV=1	1	7	1	1	4	4	6	6	6	6	2	3	0	0	1	1	1	1	0	0	0	0	1	1	1	1	0	0	48.6	11	11	20608	181	181	17.2
tr|O04975|O04975_MESCR;tr|W5CCA9|W5CCA9_WHEAT;tr|W5D5L4|W5D5L4_WHEAT;tr|W5D0E3|W5D0E3_WHEAT;tr|R7W4G6|R7W4G6_AEGTA;tr|M8C3V6|M8C3V6_AEGTA;tr|M8AMF3|M8AMF3_AEGTA;tr|M7ZGS6|M7ZGS6_TRIUA;tr|M7ZAX1|M7ZAX1_TRIUA;tr|I1QST6|I1QST6_ORYGL;tr|I1HUD0|I1HUD0_BRADI;tr|D1MY57|D1MY57_9POAL;tr|C1J958|C1J958_SECCE;tr|A2XUB6|A2XUB6_ORYSI;tr|A0A0E0M5T2|A0A0E0M5T2_ORYPU;tr|A0A0E0IQ08|A0A0E0IQ08_ORYNI;tr|A0A0E0EW41|A…	tr|O04975|O04975_MESCR;tr|W5CCA9|W5CCA9_WHEAT;tr|W5D5L4|W5D5L4_WHEAT;tr|W5D0E3|W5D0E3_WHEAT;tr|R7W4G6|R7W4G6_AEGTA;tr|M8C3V6|M8C3V6_AEGTA;tr|M8AMF3|M8AMF3_AEGTA;tr|M7ZGS6|M7ZGS6_TRIUA;tr|M7ZAX1|M7ZAX1_TRIUA;tr|I1QST6|I1QST6_ORYGL;tr|I1HUD0|I1HUD0_BRADI;tr|D1MY57|D1MY57_9POAL;tr|C1J958|C1J958_SECCE;tr|A2XUB6|A2XUB6_ORYSI;tr|A0A0E0M5T2|A0A0E0M5T2_ORYPU;tr|A0A0E0IQ08|A0A0E0IQ08_ORYNI;tr|A0A0E0EW41|A…	7;4;4;4;4;4;4;4;4;4;4;4;4;4;4;4;4;4;4;4;3;3;3;3;3;3;3;3;3;3;3;3;3;3;3;3;3;3;3;3;3;3;3;3;3;3;3;3;3;3;3;3;3;3;3;3;3;3;3;3;3;3;3;3;3;3;3;3;3;3;3;3;3;3;3;3;3;3;3;3;2;2;2;2;2;2;2;2;2;2;2;2;2;2;2;2;2;2;2;2;2;2;2;2;2;2;2;2;1;1;1;1;1;1;1;1;1;1;1;1;1;1	7;4;4;4;4;4;4;4;4;4;4;4;4;4;4;4;4;4;4;4;3;3;3;3;3;3;3;3;3;3;3;3;3;3;3;3;3;3;3;3;3;3;3;3;3;3;3;3;3;3;3;3;3;3;3;3;3;3;3;3;3;3;3;3;3;3;3;3;3;3;3;3;3;3;3;3;3;3;3;3;2;2;2;2;2;2;2;2;2;2;2;2;2;2;2;2;2;2;2;2;2;2;2;2;2;2;2;2;1;1;1;1;1;1;1;1;1;1;1;1;1;1	4;1;1;1;1;1;1;1;1;1;1;1;1;1;1;1;1;1;1;1;1;1;1;0;1;0;0;1;1;1;1;1;1;0;1;1;0;0;0;0;0;0;0;0;0;0;0;0;0;0;0;0;0;1;1;1;1;1;1;1;1;1;1;1;1;1;0;1;1;1;0;0;0;0;0;0;0;0;0;0;1;1;1;1;1;1;1;1;1;1;1;1;1;1;1;1;1;1;1;1;1;1;1;1;1;1;1;1;0;0;0;0;0;0;0;1;0;1;1;0;1;0	>tr|O04975|O04975_MESCR Fructose-bisphosphate aldolase OS=Mesembryanthemum crystallinum PE=2 SV=1;>tr|W5CCA9|W5CCA9_WHEAT Fructose-bisphosphate aldolase OS=Triticum aestivum PE=3 SV=1;>tr|W5D5L4|W5D5L4_WHEAT Fructose-bisphosphate aldolase OS=Triticum aesti	122	7	7	4	5	6	5	6	5	6	7	6	5	6	5	6	5	6	7	6	2	3	2	3	2	3	4	3	28.3	28.3	20.7	38157	357	357;357;358;358;358;358;358;358;358;358;358;358;358;358;358;358;358;358;362;439;228;273;289;301;333;349;353;355;355;355;355;357;357;357;358;358;358;358;358;358;358;358;358;358;358;358;358;358;358;358;358;358;358;358;358;358;358;358;358;358;358;358;358;358;358;358;359;359;359;360;360;361;368;368;368;377;390;393;528;542;123;123;123;123;123;123;123;123;123;123;123;123;123;123;123;123;123;123;123;123…	10.1	8	10	7	8	7	3	4	1	5
tr|P92241|P92241_9MONI	tr|P92241|P92241_9MONI	7	1	1	>tr|P92241|P92241_9MONI Ribulose bisphosphate carboxylase large chain (Fragment) OS=Blechnum glandulosum GN=rbcL PE=3 SV=1	1	7	1	1	5	5	5	6	6	6	5	5	0	0	0	0	1	1	0	0	0	0	0	0	1	1	0	0	16.6	4.5	4.5	48687	441	441	9									2
tr|P93881|P93881_HIPEM;tr|Q43328|Q43328_9CHLO	tr|P93881|P93881_HIPEM;tr|Q43328|Q43328_9CHLO	7;6	1;1	1;1	>tr|P93881|P93881_HIPEM Ribulose bisphosphate carboxylase large chain (Fragment) OS=Hippocrepis emerus GN=rbcL PE=3 SV=1;>tr|Q43328|Q43328_9CHLO Ribulose-1,5-bisphosphate carboxylase/oxygenase large subunit (Fragment) OS=unidentified algae B0m10 GN=rbcL PE	2	7	1	1	5	5	5	7	6	5	5	5	0	0	0	1	1	0	0	0	0	0	0	1	1	0	0	0	13.6	5.7	5.7	50414	455	455;150	6		1
tr|Q33374|Q33374_9ERIC	tr|Q33374|Q33374_9ERIC	7	3	1	>tr|Q33374|Q33374_9ERIC Ribulose bisphosphate carboxylase large chain (Fragment) OS=Acrothamnus colensoi GN=rbcL PE=3 SV=2	1	7	3	1	4	4	5	6	5	5	5	5	1	1	2	2	2	2	2	2	0	0	1	1	1	1	1	0	20.4	12.7	2.4	51727	466	466	8.38	5	2		1				6	11
tr|Q67FT2|Q67FT2_9BRYO	tr|Q67FT2|Q67FT2_9BRYO	7	1	1	>tr|Q67FT2|Q67FT2_9BRYO Ribulose bisphosphate carboxylase large chain OS=Radulina hamata GN=rbcL PE=3 SV=1	1	7	1	1	5	4	4	6	4	5	6	5	1	1	0	1	0	1	1	1	1	1	0	1	0	1	1	1	16	4.2	4.2	52737	475	475	10.3			1	1	2
tr|Q6YLN7|Q6YLN7_9BRYO	tr|Q6YLN7|Q6YLN7_9BRYO	7	1	1	>tr|Q6YLN7|Q6YLN7_9BRYO Ribulose bisphosphate carboxylase large chain (Fragment) OS=Polytrichum piliferum GN=rbcL PE=3 SV=1	1	7	1	1	5	6	5	6	5	5	4	4	1	1	1	1	1	1	0	0	1	1	1	1	1	1	0	0	15.1	2.2	2.2	44714	405	405	13.5									4
tr|Q8HSV3|Q8HSV3_9TRAC	tr|Q8HSV3|Q8HSV3_9TRAC	7	2	1	>tr|Q8HSV3|Q8HSV3_9TRAC Ribulose bisphosphate carboxylase large chain (Fragment) OS=Selaginella densa GN=rbcL PE=3 SV=1	1	7	2	1	7	7	7	7	7	7	7	7	2	2	2	2	2	2	2	2	1	1	1	1	1	1	1	1	18.4	8.2	8.2	49862	450	450	6.47	24	14	4	5	1	5	13	14	25
tr|Q8HT71|Q8HT71_9TRAC;tr|Q8HT87|Q8HT87_9TRAC;tr|A0A0N9LRX7|A0A0N9LRX7_9TRAC;tr|B4X9V2|B4X9V2_9BRYO;tr|Q8HT73|Q8HT73_SELRE;tr|S4SBF0|S4SBF0_9BRYO;tr|G8CV12|G8CV12_9VIRI;tr|G8CUY1|G8CUY1_9VIRI;tr|G8CUX6|G8CUX6_9VIRI;tr|G8CUX2|G8CUX2_9VIRI;tr|G8CV11|G8CV11_9VIRI;tr|G8CV05|G8CV05_9VIRI;tr|G8CV01|G8CV01_9VIRI;tr|G8CUZ8|G8CUZ8_9VIRI;tr|G8CUZ7|G8CUZ7_9VIRI;tr|G8CUZ2|G8CUZ2_9VIRI;tr|G8CUZ1|G8CUZ1_9VIRI;…	tr|Q8HT71|Q8HT71_9TRAC;tr|Q8HT87|Q8HT87_9TRAC;tr|A0A0N9LRX7|A0A0N9LRX7_9TRAC;tr|B4X9V2|B4X9V2_9BRYO;tr|Q8HT73|Q8HT73_SELRE;tr|S4SBF0|S4SBF0_9BRYO;tr|G8CV12|G8CV12_9VIRI;tr|G8CUY1|G8CUY1_9VIRI;tr|G8CUX6|G8CUX6_9VIRI;tr|G8CUX2|G8CUX2_9VIRI;tr|G8CV11|G8CV11_9VIRI;tr|G8CV05|G8CV05_9VIRI;tr|G8CV01|G8CV01_9VIRI;tr|G8CUZ8|G8CUZ8_9VIRI;tr|G8CUZ7|G8CUZ7_9VIRI;tr|G8CUZ2|G8CUZ2_9VIRI;tr|G8CUZ1|G8CUZ1_9VIRI;…	7;6;6;6;6;6;6;6;6;6;6;6;6;6;6;6;6;6;6;6;6;6;6;6;6;6;6;6;6;6;6;6;6;6;6;6;6;6;6;6;6;6;6;6;6;6;6;6;6;6;6;6;6;6;6;6;6;6;6;6;6;6;6;6;6;6;6;6;6;6;6;6;6;6;6;6;6;6;6;6;5;5;5;5;5;5;5;5;5;5;5;5;5;5;5;5;5;5;5;5;5;5;5;5;5;5;5;5;5;5;5;5;5;5;5;5;5;5;5;5;5;5;5;5;5;5;5;5;5;5;5;5;5;5;5;5;5;5;5;5;5;5;5;5;5;5;5;5;5;5;5;5;5;5;5;5;5;5;5;5;5;5;5;5;5;5;5;5;5;4;4;4;4;4;4;4;4;4;4;4;4;4;4;4;3;3;3;3;3;3;3;3;3;2;2;2;2;2;2;2…	1;0;0;0;0;0;0;0;0;0;0;0;0;0;0;0;0;0;0;0;0;0;0;0;0;0;0;0;0;0;0;0;0;0;0;0;0;0;0;0;0;0;0;0;0;0;0;0;0;0;0;0;0;0;0;0;0;0;0;0;0;0;0;0;0;0;0;0;0;0;0;0;0;0;0;0;0;0;0;0;0;0;0;0;0;0;0;0;0;0;0;0;0;0;0;0;0;0;0;0;0;0;0;0;0;0;0;0;0;0;0;0;0;0;0;0;0;0;0;0;0;0;0;0;0;0;0;0;0;0;0;0;0;0;0;0;0;0;0;0;0;0;0;0;0;0;0;0;0;0;0;0;0;0;0;0;0;0;0;0;0;0;0;0;0;0;0;0;0;0;1;1;1;0;0;0;0;0;0;0;0;0;0;0;0;0;0;0;0;0;0;0;0;0;0;0;0;0;0;0…	1;0;0;0;0;0;0;0;0;0;0;0;0;0;0;0;0;0;0;0;0;0;0;0;0;0;0;0;0;0;0;0;0;0;0;0;0;0;0;0;0;0;0;0;0;0;0;0;0;0;0;0;0;0;0;0;0;0;0;0;0;0;0;0;0;0;0;0;0;0;0;0;0;0;0;0;0;0;0;0;0;0;0;0;0;0;0;0;0;0;0;0;0;0;0;0;0;0;0;0;0;0;0;0;0;0;0;0;0;0;0;0;0;0;0;0;0;0;0;0;0;0;0;0;0;0;0;0;0;0;0;0;0;0;0;0;0;0;0;0;0;0;0;0;0;0;0;0;0;0;0;0;0;0;0;0;0;0;0;0;0;0;0;0;0;0;0;0;0;0;1;1;1;0;0;0;0;0;0;0;0;0;0;0;0;0;0;0;0;0;0;0;0;0;0;0;0;0;0;0…	>tr|Q8HT71|Q8HT71_9TRAC Ribulose bisphosphate carboxylase large chain (Fragment) OS=Selaginella sellowii GN=rbcL PE=3 SV=1;>tr|Q8HT87|Q8HT87_9TRAC Ribulose-1,5-bisphosphate carboxylase/oxygenase (Fragment) OS=Selaginella myosurus GN=rbcL PE=4 SV=1;>tr|A0A0	216	7	1	1	6	5	6	7	6	6	6	6	1	1	1	1	1	1	1	1	1	1	1	1	1	1	1	1	16.4	2.3	2.3	43397	391	391;273;302;325;367;399;403;405;410;410;413;413;413;413;413;413;413;413;413;413;413;413;413;413;413;413;417;420;422;422;422;425;425;425;425;425;425;426;426;426;426;426;426;426;426;426;426;426;428;430;431;431;432;434;434;435;435;437;437;437;438;438;438;438;441;441;443;444;448;449;451;451;451;451;454;462;475;475;475;475;243;327;339;344;344;347;355;365;365;365;365;365;365;365;365;368;368;368;371;384…	5.46	4	2	2	1	3	2	2	2	4
tr|Q8ME99|Q8ME99_9ERIC	tr|Q8ME99|Q8ME99_9ERIC	7	1	1	>tr|Q8ME99|Q8ME99_9ERIC Ribulose bisphosphate carboxylase large chain (Fragment) OS=Primula involucrata GN=rbcL PE=3 SV=1	1	7	1	1	5	5	6	7	6	6	5	4	1	0	1	1	1	1	0	0	1	0	1	1	1	1	0	0	19.2	8.5	8.5	49722	448	448	8.14			1					3	2
tr|R0I0R2|R0I0R2_9BRAS	tr|R0I0R2|R0I0R2_9BRAS	7	7	1	>tr|R0I0R2|R0I0R2_9BRAS Uncharacterized protein OS=Capsella rubella GN=CARUB_v10021017mg PE=3 SV=1	1	7	7	1	5	5	6	6	6	6	3	4	5	5	6	6	6	6	3	4	1	1	1	1	1	1	1	1	48.6	48.6	11	20508	181	181	17.1		2
tr|U6A4Y1|U6A4Y1_9LILI;tr|A0A0K9S2T5|A0A0K9S2T5_SPIOL;tr|H2BBA4|H2BBA4_9CARY;tr|S4TB94|S4TB94_9LILI;tr|J7F5C6|J7F5C6_9LILI;tr|A0A1C7ACW5|A0A1C7ACW5_9LILI;tr|A0A191SDU8|A0A191SDU8_9MAGN;tr|A0A191SDU1|A0A191SDU1_9MAGN;tr|A0A191SDS8|A0A191SDS8_9MAGN;tr|A0A0K0LVR1|A0A0K0LVR1_TRICP;tr|A0A0A0QDB2|A0A0A0QDB2_9FABA;tr|A0A023HQ96|A0A023HQ96_9FABA	tr|U6A4Y1|U6A4Y1_9LILI;tr|A0A0K9S2T5|A0A0K9S2T5_SPIOL;tr|H2BBA4|H2BBA4_9CARY;tr|S4TB94|S4TB94_9LILI;tr|J7F5C6|J7F5C6_9LILI;tr|A0A1C7ACW5|A0A1C7ACW5_9LILI;tr|A0A191SDU8|A0A191SDU8_9MAGN;tr|A0A191SDU1|A0A191SDU1_9MAGN;tr|A0A191SDS8|A0A191SDS8_9MAGN;tr|A0A0K0LVR1|A0A0K0LVR1_TRICP;tr|A0A0A0QDB2|A0A0A0QDB2_9FABA;tr|A0A023HQ96|A0A023HQ96_9FABA	7;5;5;5;5;5;5;5;5;5;5;5	1;0;0;0;0;0;0;0;0;0;0;0	1;0;0;0;0;0;0;0;0;0;0;0	>tr|U6A4Y1|U6A4Y1_9LILI ATP synthase subunit alpha OS=Maranta leuconeura GN=atpA PE=3 SV=1;>tr|A0A0K9S2T5|A0A0K9S2T5_SPIOL Uncharacterized protein OS=Spinacia oleracea GN=SOVF_000860 PE=4 SV=1;>tr|H2BBA4|H2BBA4_9CARY ATP synthase subunit alpha, chloroplast	12	7	1	1	7	7	4	4	5	4	6	6	1	1	0	0	1	0	1	1	1	1	0	0	1	0	1	1	15.4	2.6	2.6	55426	507	507;484;506;507;507;507;507;507;507;510;510;510	7.86							2	4	1
tr|V9PQJ9|V9PQJ9_9MARC;tr|V9PQH5|V9PQH5_9MARC;tr|V9PQA0|V9PQA0_9MARC	tr|V9PQJ9|V9PQJ9_9MARC;tr|V9PQH5|V9PQH5_9MARC;tr|V9PQA0|V9PQA0_9MARC	7;7;7	1;1;1	1;1;1	>tr|V9PQJ9|V9PQJ9_9MARC Ribulose bisphosphate carboxylase large chain (Fragment) OS=Lejeunea ramulosa GN=rbcL PE=3 SV=1;>tr|V9PQH5|V9PQH5_9MARC Ribulose bisphosphate carboxylase large chain (Fragment) OS=Lejeunea laeta GN=rbcL PE=3 SV=1;>tr|V9PQA0|V9PQA0_9	3	7	1	1	4	5	5	6	5	5	4	4	0	0	1	1	1	1	0	0	0	0	1	1	1	1	0	0	21.7	4.9	4.9	34687	309	309;309;309	9.12								2	4
tr|W5FAL7|W5FAL7_WHEAT	tr|W5FAL7|W5FAL7_WHEAT	7	4	1	>tr|W5FAL7|W5FAL7_WHEAT Uncharacterized protein OS=Triticum aestivum PE=3 SV=1	1	7	4	1	5	5	6	6	6	5	4	6	3	3	3	3	3	2	2	3	1	1	1	1	1	0	1	1	12.2	5.3	1.4	68739	621	621	4.73	5	5	4		11	11	1	1
tr|W9RYI8|W9RYI8_9ROSA	tr|W9RYI8|W9RYI8_9ROSA	7	7	1	>tr|W9RYI8|W9RYI8_9ROSA Malate dehydrogenase OS=Morus notabilis GN=L484_016089 PE=3 SV=1	1	7	7	1	6	4	5	5	6	5	5	5	6	4	5	5	6	5	5	5	1	0	1	1	1	1	1	1	20.7	20.7	4.7	38228	362	362	10.1	15	14	15	19	14	14	6	7	8
sp|P09043|G3PA_TOBAC;tr|A0A0A8IBT8|A0A0A8IBT8_NICBE	sp|P09043|G3PA_TOBAC;tr|A0A0A8IBT8|A0A0A8IBT8_NICBE	8;8	1;1	1;1	>sp|P09043|G3PA_TOBAC Glyceraldehyde-3-phosphate dehydrogenase A, chloroplastic (Fragment) OS=Nicotiana tabacum GN=GAPA PE=2 SV=1;>tr|A0A0A8IBT8|A0A0A8IBT8_NICBE Glyceraldehyde-3-phosphate dehydrogenase OS=Nicotiana benthamiana GN=NbGAPDH-A PE=2 SV=1	2	8	1	1	6	7	6	6	5	6	5	6	1	1	1	1	1	1	1	1	1	1	1	1	1	1	1	1	18.6	4.8	4.8	41862	392	392;401	11.6
tr|Q4LB20|Q4LB20_HORVU;tr|W5B7Z6|W5B7Z6_WHEAT;tr|N1QRC7|N1QRC7_AEGTA;tr|A0A0Q3HJQ0|A0A0Q3HJQ0_BRADI;sp|P32112|SAHH_WHEAT;tr|W5AQZ6|W5AQZ6_WHEAT;tr|M7ZAK2|M7ZAK2_TRIUA;tr|I1ILT6|I1ILT6_BRADI;tr|Q4LB19|Q4LB19_HORVU;tr|F2CZE7|F2CZE7_HORVD;tr|M0ZB73|M0ZB73_HORVD;tr|M0ZB74|M0ZB74_HORVD;tr|M8C908|M8C908_AEGTA;tr|A0A0B2PXC0|A0A0B2PXC0_GLYSO;tr|M7ZC83|M7ZC83_TRIUA;tr|M0TRA2|M0TRA2_MUSAM;tr|H2KW56|H2KW56_…	tr|Q4LB20|Q4LB20_HORVU;tr|W5B7Z6|W5B7Z6_WHEAT;tr|N1QRC7|N1QRC7_AEGTA;tr|A0A0Q3HJQ0|A0A0Q3HJQ0_BRADI;sp|P32112|SAHH_WHEAT;tr|W5AQZ6|W5AQZ6_WHEAT;tr|M7ZAK2|M7ZAK2_TRIUA;tr|I1ILT6|I1ILT6_BRADI;tr|Q4LB19|Q4LB19_HORVU;tr|F2CZE7|F2CZE7_HORVD;tr|M0ZB73|M0ZB73_HORVD;tr|M0ZB74|M0ZB74_HORVD;tr|M8C908|M8C908_AEGTA;tr|A0A0B2PXC0|A0A0B2PXC0_GLYSO;tr|M7ZC83|M7ZC83_TRIUA;tr|M0TRA2|M0TRA2_MUSAM;tr|H2KW56|H2KW56_…	8;8;8;8;8;7;7;7;7;7;6;6;6;6;6;5;5;5;5;4;4;4;4;3;3;3;3;3;3;3;3;2;2;2;2;2;2;2;1;1;1;1;1;1;1;1;1;1;1;1;1;1;1;1;1;1;1;1;1;1;1;1;1;1;1;1;1;1;1;1;1	8;8;8;8;8;7;7;7;7;7;6;6;6;6;6;5;5;5;5;4;4;4;4;3;3;3;3;3;3;3;3;2;2;2;2;2;2;2;1;1;1;1;1;1;1;1;1;1;1;1;1;1;1;1;1;1;1;1;1;1;1;1;1;1;1;1;1;1;1;1;1	1;1;1;1;1;1;1;1;1;1;1;1;1;0;1;0;0;0;0;1;0;0;1;0;0;0;0;0;0;0;0;0;0;0;0;0;0;0;0;0;0;0;0;0;0;0;0;0;0;0;0;0;0;0;0;0;0;0;0;0;0;0;0;0;0;0;0;0;0;0;0	>tr|Q4LB20|Q4LB20_HORVU Adenosylhomocysteinase OS=Hordeum vulgare GN=ahh1 PE=2 SV=1;>tr|W5B7Z6|W5B7Z6_WHEAT Adenosylhomocysteinase OS=Triticum aestivum PE=3 SV=1;>tr|N1QRC7|N1QRC7_AEGTA Adenosylhomocysteinase OS=Aegilops tauschii GN=F775_27825 PE=3 SV=1;>t	71	8	8	1	6	5	5	5	6	6	6	5	6	5	5	5	6	6	6	5	1	0	0	0	0	0	0	0	19.3	19.3	5.1	49307	450	450;485;485;485;485;354;416;455;485;485;290;291;292;408;752;390;392;425;425;239;291;327;380;171;256;259;264;268;270;279;290;212;233;233;265;270;484;486;13;90;90;96;102;116;143;143;143;143;143;143;143;143;143;143;143;143;143;150;154;154;165;165;172;184;208;227;232;233;243;248;453	8.47	21	13	9	9	7	11	22	19	21
tr|A0A0C9S7K0|A0A0C9S7K0_9SPER;sp|P49357|GLYM1_FLAPR	tr|A0A0C9S7K0|A0A0C9S7K0_9SPER;sp|P49357|GLYM1_FLAPR	8;8	1;1	1;1	>tr|A0A0C9S7K0|A0A0C9S7K0_9SPER Serine hydroxymethyltransferase OS=Wollemia nobilis PE=3 SV=1;>sp|P49357|GLYM1_FLAPR Serine hydroxymethyltransferase 1, mitochondrial OS=Flaveria pringlei PE=2 SV=1	2	8	1	1	6	5	6	7	7	8	4	4	1	1	1	1	1	1	0	0	1	1	1	1	1	1	0	0	18.4	2.3	2.3	57.1	517	517;517	13.1								2
sp|Q43130|ENO_MESCR;tr|A0A0J8BXT8|A0A0J8BXT8_BETVU;tr|A9RBJ9|A9RBJ9_PHYPA;tr|A0A0B0MIF0|A0A0B0MIF0_GOSAR;tr|Q947A8|Q947A8_9VIRI;tr|Q947A7|Q947A7_9VIRI;tr|A0A087GXE1|A0A087GXE1_ARAAL;tr|A0A0D3N3L2|A0A0D3N3L2_9BRAS;tr|A0A0D3N354|A0A0D3N354_9BRAS;tr|A0A0D3N2Y4|A0A0D3N2Y4_9BRAS;tr|A0A0D3N2S2|A0A0D3N2S2_9BRAS;tr|Q944M3|Q944M3_ARATH;tr|A0A0D3C4L8|A0A0D3C4L8_BRAOL;tr|A0A078JKG1|A0A078JKG1_BRANA;tr|A0A07…	sp|Q43130|ENO_MESCR;tr|A0A0J8BXT8|A0A0J8BXT8_BETVU;tr|A9RBJ9|A9RBJ9_PHYPA;tr|A0A0B0MIF0|A0A0B0MIF0_GOSAR	8;4;4;4;3;3;3;2;2;2;2;2;2;2;2;2;2;2;2;2	8;4;4;4;3;3;3;2;2;2;2;2;2;2;2;2;2;2;2;2	1;0;0;0;0;0;0;0;0;0;0;0;0;0;0;0;0;0;0;0	>sp|Q43130|ENO_MESCR Enolase OS=Mesembryanthemum crystallinum GN=PGH1 PE=2 SV=1;>tr|A0A0J8BXT8|A0A0J8BXT8_BETVU Uncharacterized protein OS=Beta vulgaris subsp. vulgaris GN=BVRB_7g160370 PE=3 SV=1;>tr|A9RBJ9|A9RBJ9_PHYPA Uncharacterized protein OS=Physcomit	20	8	8	1	5	5	7	7	6	7	5	6	5	5	7	7	6	7	5	6	0	0	1	1	1	1	0	1	28.8	28.8	3.2	48348	444	444;444;445;446;355;355;444;216;216;216;216;325;366;429;429;429;444;444;444;476	7.15	33	19	12	14	7	4	25	31	33
tr|A0A0J8FL28|A0A0J8FL28_BETVU;sp|Q9SML8|MDHC_BETVU;tr|M1CGF9|M1CGF9_SOLTU;tr|Q8LA78|Q8LA78_ARATH;tr|M1BFT7|M1BFT7_SOLTU;tr|I1U4K8|I1U4K8_9ERIC;tr|E0X6S3|E0X6S3_CAMSI;tr|A9P8R3|A9P8R3_POPTR;tr|A0A193CDK7|A0A193CDK7_9ERIC;tr|A0A178UFW3|A0A178UFW3_ARATH;sp|P57106|MDHC2_ARATH;tr|A9TI25|A9TI25_PHYPA;tr|M1CGF8|M1CGF8_SOLTU;tr|S5S107|S5S107_CITMA;tr|G8HI75|G8HI75_CITSI;tr|A7L4W0|A7L4W0_9ROSA;tr|A0A118I…	tr|A0A0J8FL28|A0A0J8FL28_BETVU;sp|Q9SML8|MDHC_BETVU;tr|M1CGF9|M1CGF9_SOLTU;tr|Q8LA78|Q8LA78_ARATH;tr|M1BFT7|M1BFT7_SOLTU;tr|I1U4K8|I1U4K8_9ERIC;tr|E0X6S3|E0X6S3_CAMSI;tr|A9P8R3|A9P8R3_POPTR;tr|A0A193CDK7|A0A193CDK7_9ERIC;tr|A0A178UFW3|A0A178UFW3_ARATH;sp|P57106|MDHC2_ARATH;tr|A9TI25|A9TI25_PHYPA;tr|M1CGF8|M1CGF8_SOLTU	8;8;4;4;4;4;4;4;4;4;4;4;4;3;3;3;3;3;3;3;3;3;3;3;3;3;3;3;3;3;3;3;3;3;3;3;3;3;3;3;3;3;3;3;3;3;3;3;3;3;3;3;3;3;3;3;2;2;2;2;2;2;2;2;2;2;2;2;2;2;2;2;2;2;2;2;2;2;2;2;2;2;2;2;2;2;2;2;2;2;2;2;2;2;2;2;2;2;2;2;2;2;2;2;2;2;2;2;2;2;2;2;2;2;2;2;2;2;2;1;1;1;1;1;1;1;1;1;1;1;1;1;1;1;1;1;1;1;1;1;1;1;1;1;1;1;1;1;1;1;1;1;1;1;1;1;1;1;1;1;1	8;8;4;4;4;4;4;4;4;4;4;4;4;3;3;3;3;3;3;3;3;3;3;3;3;3;3;3;3;3;3;3;3;3;3;3;3;3;3;3;3;3;3;3;3;3;3;3;3;3;3;3;3;3;3;3;2;2;2;2;2;2;2;2;2;2;2;2;2;2;2;2;2;2;2;2;2;2;2;2;2;2;2;2;2;2;2;2;2;2;2;2;2;2;2;2;2;2;2;2;2;2;2;2;2;2;2;2;2;2;2;2;2;2;2;2;2;2;2;1;1;1;1;1;1;1;1;1;1;1;1;1;1;1;1;1;1;1;1;1;1;1;1;1;1;1;1;1;1;1;1;1;1;1;1;1;1;1;1;1;1	2;2;0;0;0;0;0;0;0;0;0;1;0;0;0;0;0;0;0;0;0;0;0;1;0;0;0;0;0;0;0;0;0;0;0;0;0;0;0;0;0;0;0;0;0;0;0;0;0;0;0;0;0;1;0;0;0;0;0;0;0;0;0;0;0;0;0;0;0;0;0;0;0;0;0;0;0;0;0;0;0;0;0;0;0;0;0;0;0;0;0;0;0;0;0;0;0;0;0;0;0;0;0;0;0;0;0;0;0;0;0;0;0;0;0;0;0;0;1;0;0;0;0;0;0;0;0;0;0;0;0;0;0;0;0;0;0;0;0;0;0;0;0;0;0;0;0;0;0;0;0;0;0;0;0;0;0;0;0;0;0	>tr|A0A0J8FL28|A0A0J8FL28_BETVU Malate dehydrogenase OS=Beta vulgaris subsp. vulgaris GN=BVRB_3g049020 PE=3 SV=1;>sp|Q9SML8|MDHC_BETVU Malate dehydrogenase, cytoplasmic OS=Beta vulgaris GN=NR1 PE=1 SV=1;>tr|M1CGF9|M1CGF9_SOLTU Malate dehydrogenase OS=Solan	161	8	8	2	7	6	7	8	8	8	5	5	7	6	7	8	8	8	5	5	1	0	1	2	2	2	0	0	35.5	35.5	8.4	35388	332	332;332;332;332;332;332;332;332;332;332;332;333;338;161;161;161;303;307;316;328;328;331;331;332;332;332;332;332;332;332;332;332;332;332;332;332;332;332;332;332;332;332;332;332;332;332;332;332;332;332;332;333;333;334;397;398;79;113;113;113;113;113;113;113;113;113;113;113;113;113;113;113;113;113;113;113;113;113;113;113;113;113;113;113;113;113;120;125;125;125;125;125;141;161;227;239;266;307;309;318;…	10.2	25	27	24	17	16	16	8	7	5
tr|A0A023HHS8|A0A023HHS8_AUXPR	tr|A0A023HHS8|A0A023HHS8_AUXPR	8	1	1	>tr|A0A023HHS8|A0A023HHS8_AUXPR ATP synthase subunit beta, chloroplastic OS=Auxenochlorella protothecoides GN=atpB PE=3 SV=1	1	8	1	1	6	5	6	6	8	6	6	7	0	0	0	0	1	0	0	0	0	0	0	0	1	0	0	0	21	4.2	4.2	51872	481	481	8								2
tr|A0A059CK08|A0A059CK08_EUCGR;tr|A0A0V0HEE4|A0A0V0HEE4_SOLCH;tr|A9PGT2|A9PGT2_POPTR;tr|M4F366|M4F366_BRARP;tr|C3URD1|C3URD1_9BRAS;tr|C3URF0|C3URF0_LEPAP;tr|C3URC5|C3URC5_CAPBU	tr|A0A059CK08|A0A059CK08_EUCGR;tr|A0A0V0HEE4|A0A0V0HEE4_SOLCH;tr|A9PGT2|A9PGT2_POPTR;tr|M4F366|M4F366_BRARP;tr|C3URD1|C3URD1_9BRAS;tr|C3URF0|C3URF0_LEPAP;tr|C3URC5|C3URC5_CAPBU	8;5;5;4;4;4;4	8;5;5;4;4;4;4	1;0;0;0;0;0;0	>tr|A0A059CK08|A0A059CK08_EUCGR Phosphoribulokinase OS=Eucalyptus grandis GN=EUGRSUZ_D02625 PE=3 SV=1;>tr|A0A0V0HEE4|A0A0V0HEE4_SOLCH Phosphoribulokinase OS=Solanum chacoense PE=3 SV=1;>tr|A9PGT2|A9PGT2_POPTR Phosphoribulokinase OS=Populus trichocarpa PE=2	7	8	8	1	4	3	7	6	8	6	4	4	4	3	7	6	8	6	4	4	1	0	1	1	1	1	1	1	25.1	25.1	3.9	45275	410	410;222;267;191;222;225;225	11	5	7	5	7	4	4	4	1	1
tr|A0A061DI13|A0A061DI13_THECC;tr|A0A061DIX8|A0A061DIX8_THECC;tr|C6ZJZ0|C6ZJZ0_SOYBN;tr|A0A0R4J3Y9|A0A0R4J3Y9_SOYBN;tr|A0A0B2P2R5|A0A0B2P2R5_GLYSO;tr|A0A161Y8M1|A0A161Y8M1_DAUCA;tr|A0A0B2SQV0|A0A0B2SQV0_GLYSO;tr|I1MB25|I1MB25_SOYBN;tr|A0A0B2QX62|A0A0B2QX62_GLYSO;tr|A0A0R0GEV0|A0A0R0GEV0_SOYBN;tr|A0A124SC15|A0A124SC15_CYNCS;tr|A0A0B0N8M4|A0A0B0N8M4_GOSAR;tr|K7KA00|K7KA00_SOYBN;tr|A0A0R4J574|A0A0R4…	tr|A0A061DI13|A0A061DI13_THECC;tr|A0A061DIX8|A0A061DIX8_THECC;tr|C6ZJZ0|C6ZJZ0_SOYBN;tr|A0A0R4J3Y9|A0A0R4J3Y9_SOYBN;tr|A0A0B2P2R5|A0A0B2P2R5_GLYSO;tr|A0A161Y8M1|A0A161Y8M1_DAUCA;tr|A0A0B2SQV0|A0A0B2SQV0_GLYSO;tr|I1MB25|I1MB25_SOYBN;tr|A0A0B2QX62|A0A0B2QX62_GLYSO;tr|A0A0R0GEV0|A0A0R0GEV0_SOYBN;tr|A0A124SC15|A0A124SC15_CYNCS;tr|A0A0B0N8M4|A0A0B0N8M4_GOSAR;tr|K7KA00|K7KA00_SOYBN;tr|A0A0R4J574|A0A0R4…	8;8;8;8;8;8;8;7;7;7;7;7;7;7;7;7;7;7;7;7;7;7;7;7;7;7;7;7;7;6;6;6;6;6;6;6;6;6;4;4;3;2;2;2;2;2;2	1;1;1;1;1;1;1;0;0;0;0;0;0;0;0;0;0;0;0;1;0;0;0;0;0;0;0;0;0;1;0;1;1;1;0;0;0;1;1;1;0;0;0;0;0;0;0	1;1;1;1;1;1;1;0;0;0;0;0;0;0;0;0;0;0;0;1;0;0;0;0;0;0;0;0;0;1;0;1;1;1;0;0;0;1;1;1;0;0;0;0;0;0;0	>tr|A0A061DI13|A0A061DI13_THECC Serine hydroxymethyltransferase OS=Theobroma cacao GN=TCM_000927 PE=3 SV=1;>tr|A0A061DIX8|A0A061DIX8_THECC Serine hydroxymethyltransferase OS=Theobroma cacao GN=TCM_000927 PE=3 SV=1;>tr|C6ZJZ0|C6ZJZ0_SOYBN Serine hydroxymeth	47	8	1	1	6	5	6	7	7	8	5	5	1	1	1	1	1	1	1	1	1	1	1	1	1	1	1	1	23	3.5	3.5	47132	426	426;517;518;518;518;519;534;427;427;459;479;490;499;507;511;512;514;515;515;516;517;517;517;518;518;518;520;537;589;427;430;479;482;508;514;516;518;519;521;521;330;104;122;138;143;144;159	7.82	5	6	3	6	2	5	6	6	6
tr|A0A068JCD2|A0A068JCD2_TOBAC;tr|A0A067ESD0|A0A067ESD0_CITSI;tr|K4CRK7|K4CRK7_SOLLC;tr|A8VYM0|A8VYM0_FRAAN;tr|A0A078FJK5|A0A078FJK5_BRANA;tr|A0A072U1Q8|A0A072U1Q8_MEDTR;sp|Q07204|F16P1_BRANA;tr|W8PYT7|W8PYT7_BRARC;tr|M4DEC0|M4DEC0_BRARP;tr|A0A078CG64|A0A078CG64_BRANA;tr|V4SZ33|V4SZ33_9ROSI;tr|A0A067F3F4|A0A067F3F4_CITSI;tr|M4CS49|M4CS49_BRARP;tr|A0A0D3DSX5|A0A0D3DSX5_BRAOL;tr|A0A078J9M5|A0A078J9…	tr|A0A068JCD2|A0A068JCD2_TOBAC;tr|A0A067ESD0|A0A067ESD0_CITSI;tr|K4CRK7|K4CRK7_SOLLC;tr|A8VYM0|A8VYM0_FRAAN;tr|A0A078FJK5|A0A078FJK5_BRANA;tr|A0A072U1Q8|A0A072U1Q8_MEDTR;sp|Q07204|F16P1_BRANA;tr|W8PYT7|W8PYT7_BRARC;tr|M4DEC0|M4DEC0_BRARP;tr|A0A078CG64|A0A078CG64_BRANA;tr|V4SZ33|V4SZ33_9ROSI;tr|A0A067F3F4|A0A067F3F4_CITSI;tr|M4CS49|M4CS49_BRARP;tr|A0A0D3DSX5|A0A0D3DSX5_BRAOL;tr|A0A078J9M5|A0A078J9…	8;6;6;6;6;6;6;6;6;6;6;6;6;6;6;6;6;6;5;5;5;5;5;5;5;5;5;5;5;5;5;5;4;4;4;4;3;3;3;3;3;3;2;2;1	3;1;1;1;1;1;1;1;1;1;1;1;1;1;1;1;1;1;0;0;0;0;0;0;0;0;0;0;0;0;0;0;0;0;1;1;0;0;0;0;0;0;0;0;1	1;0;0;0;0;0;0;0;0;0;0;0;0;0;0;0;0;0;0;0;0;0;0;0;0;0;0;0;0;0;0;0;0;0;0;0;0;0;0;0;0;0;0;0;0	>tr|A0A068JCD2|A0A068JCD2_TOBAC Chloroplast fructose-1,6-bisphosphatase OS=Nicotiana tabacum PE=2 SV=1;>tr|A0A067ESD0|A0A067ESD0_CITSI Uncharacterized protein OS=Citrus sinensis GN=CISIN_1g015111mg PE=3 SV=1;>tr|K4CRK7|K4CRK7_SOLLC Uncharacterized protein	45	8	3	1	8	7	6	6	7	7	7	7	3	2	2	2	2	2	2	2	1	0	0	0	0	0	0	0	20.2	9	6.1	44565	410	410;399;403;410;411;411;411;412;412;412;413;413;414;414;414;416;417;418;387;402;408;408;408;409;410;410;411;412;412;416;422;497;413;414;417;417;204;211;226;227;328;412;179;225;399	9.21	6	8	9	3	4	3	2	4	1
tr|A0A072VT43|A0A072VT43_MEDTR;tr|G7IH33|G7IH33_MEDTR;tr|G7IH13|G7IH13_MEDTR;tr|A0A068UZC2|A0A068UZC2_COFCA;tr|M0RK65|M0RK65_MUSAM;tr|K3YPX4|K3YPX4_SETIT;tr|G7IH34|G7IH34_MEDTR;tr|T2DM33|T2DM33_PHAVU;tr|A0A0D9VGF8|A0A0D9VGF8_9ORYZ;tr|A0A078EY99|A0A078EY99_BRANA;tr|A0A199UDA3|A0A199UDA3_ANACO;tr|A0A0P0W6A1|A0A0P0W6A1_ORYSJ;tr|A0A0D9VGF7|A0A0D9VGF7_9ORYZ;tr|A0A0L9UIU6|A0A0L9UIU6_PHAAN;tr|D8RGJ4|D8R…	tr|A0A072VT43|A0A072VT43_MEDTR;tr|G7IH33|G7IH33_MEDTR;tr|G7IH13|G7IH13_MEDTR	8;5;5;3;3;3;3;3;2;2;2;2;2;2;2;2;2;1;1;1;1;1;1;1;1;1;1;1;1;1;1;1;1;1;1;1;1;1;1;1;1;1;1;1;1;1;1;1;1;1;1;1;1;1	8;5;5;3;3;3;3;3;2;2;2;2;2;2;2;2;2;1;1;1;1;1;1;1;1;1;1;1;1;1;1;1;1;1;1;1;1;1;1;1;1;1;1;1;1;1;1;1;1;1;1;1;1;1	3;0;0;0;0;0;0;0;0;0;0;0;0;0;0;0;0;0;0;0;0;0;0;0;0;0;0;0;0;0;0;0;0;0;0;0;0;0;0;0;0;0;0;0;0;0;0;0;0;0;0;0;0;0	>tr|A0A072VT43|A0A072VT43_MEDTR Translation elongation factor EF-2 subunit OS=Medicago truncatula GN=MTR_1g048000 PE=4 SV=1;>tr|G7IH33|G7IH33_MEDTR Translation elongation factor EF-2 subunit OS=Medicago truncatula GN=MTR_2g069310 PE=4 SV=1;>tr|G7IH13|G7IH1	54	8	8	3	6	6	5	5	8	8	6	4	6	6	5	5	8	8	6	4	3	3	2	2	3	3	3	2	12.6	12.6	3.3	94186	843	843;843;843;397;771;824;843;846;168;181;183;600;655;831;842;843;843;57;71;75;80;80;129;147;167;194;194;198;229;294;312;355;363;387;458;572;604;801;835;842;842;842;842;843;845;845;845;845;845;845;845;848;848;849	6.77	35	35	25	69	16	21	23	11	9
tr|M4DDA5|M4DDA5_BRARP;tr|A0A0D3BWL2|A0A0D3BWL2_BRAOL;tr|A0A078DKB8|A0A078DKB8_BRANA;tr|A0A087GZH5|A0A087GZH5_ARAAL;tr|A0A078IG58|A0A078IG58_BRANA;tr|M4CTL1|M4CTL1_BRARP;tr|A0A078HWK8|A0A078HWK8_BRANA;tr|A0A0D3DUP5|A0A0D3DUP5_BRAOL;tr|A0A078C4M4|A0A078C4M4_BRANA;tr|R0FND4|R0FND4_9BRAS;tr|D7LRU1|D7LRU1_ARALL;tr|F4JBY2|F4JBY2_ARATH;tr|A0A178VEI0|A0A178VEI0_ARATH;sp|Q8RWV0|TKTC1_ARATH;tr|M4CGU3|M4CG…	tr|M4DDA5|M4DDA5_BRARP;tr|A0A0D3BWL2|A0A0D3BWL2_BRAOL;tr|A0A078DKB8|A0A078DKB8_BRANA;tr|A0A087GZH5|A0A087GZH5_ARAAL;tr|A0A078IG58|A0A078IG58_BRANA;tr|M4CTL1|M4CTL1_BRARP;tr|A0A078HWK8|A0A078HWK8_BRANA;tr|A0A0D3DUP5|A0A0D3DUP5_BRAOL;tr|A0A078C4M4|A0A078C4M4_BRANA;tr|R0FND4|R0FND4_9BRAS;tr|D7LRU1|D7LRU1_ARALL;tr|F4JBY2|F4JBY2_ARATH;tr|A0A178VEI0|A0A178VEI0_ARATH;sp|Q8RWV0|TKTC1_ARATH;tr|M4CGU3|M4CG…	8;8;8;7;7;7;7;7;7;7;7;6;6;6;4;4;4;4;4;3;3;2;2	5;5;5;4;4;4;4;4;4;4;4;4;4;4;3;2;3;2;2;3;0;1;1	1;1;1;0;0;0;0;0;0;0;0;0;0;0;0;0;0;0;0;0;0;0;0	>tr|M4DDA5|M4DDA5_BRARP Uncharacterized protein OS=Brassica rapa subsp. pekinensis PE=4 SV=1;>tr|A0A0D3BWL2|A0A0D3BWL2_BRAOL Uncharacterized protein OS=Brassica oleracea var. oleracea PE=4 SV=1;>tr|A0A078DKB8|A0A078DKB8_BRANA BnaA04g01120D protein OS=Brass	23	8	5	1	5	4	6	6	5	6	5	4	3	3	4	4	4	4	3	2	0	0	0	0	1	0	0	0	12.7	8.8	2.2	79269	735	735;735;735;732;735;738;738;739;739;741;741;740;741;741;462;486;504;740;740;333;431;345;349	7.27	10	4	8	4	12	22	10	3	9
tr|A0A078GSS0|A0A078GSS0_BRANA;tr|A0A0D2ZPE9|A0A0D2ZPE9_BRAOL	tr|A0A078GSS0|A0A078GSS0_BRANA;tr|A0A0D2ZPE9|A0A0D2ZPE9_BRAOL	8;8	1;1	1;1	>tr|A0A078GSS0|A0A078GSS0_BRANA BnaC02g36240D protein OS=Brassica napus GN=BnaC02g36240D PE=3 SV=1;>tr|A0A0D2ZPE9|A0A0D2ZPE9_BRAOL Glyceraldehyde-3-phosphate dehydrogenase OS=Brassica oleracea var. oleracea PE=3 SV=1	2	8	1	1	6	7	6	6	5	6	5	6	1	1	1	1	1	1	1	1	1	1	1	1	1	1	1	1	21.6	2.9	2.9	40887	380	380;400	11.8
tr|A0A088CKC1|A0A088CKC1_9CHLO	tr|A0A088CKC1|A0A088CKC1_9CHLO	8	1	1	>tr|A0A088CKC1|A0A088CKC1_9CHLO ATP synthase subunit beta, chloroplastic OS=Prasinophyceae sp. CCMP1205 GN=atpB PE=3 SV=1	1	8	1	1	7	7	7	7	8	7	7	8	1	1	1	1	1	1	1	1	1	1	1	1	1	1	1	1	26.7	4.2	4.2	51777	480	480	7.2						1	7	1	1
tr|A0A097KKT3|A0A097KKT3_9CHLO	tr|A0A097KKT3|A0A097KKT3_9CHLO	8	1	1	>tr|A0A097KKT3|A0A097KKT3_9CHLO Ribulose bisphosphate carboxylase large chain OS=Trebouxiophyceae sp. TP-2016a GN=rbcL PE=3 SV=1	1	8	1	1	7	5	5	5	6	6	4	4	1	0	0	0	1	1	0	0	1	0	0	0	1	1	0	0	19.4	5.7	5.7	52573	475	475	8.75							1	1	1
tr|A0A0D2MEM0|A0A0D2MEM0_GOSRA;tr|D8T5P8|D8T5P8_SELML;tr|D8SHF8|D8SHF8_SELML	tr|A0A0D2MEM0|A0A0D2MEM0_GOSRA;tr|D8T5P8|D8T5P8_SELML;tr|D8SHF8|D8SHF8_SELML	8;4;4	1;0;0	1;0;0	>tr|A0A0D2MEM0|A0A0D2MEM0_GOSRA Uncharacterized protein OS=Gossypium raimondii GN=B456_002G226600 PE=4 SV=1;>tr|D8T5P8|D8T5P8_SELML Putative uncharacterized protein OS=Selaginella moellendorffii GN=SELMODRAFT_161275 PE=4 SV=1;>tr|D8SHF8|D8SHF8_SELML Putati	3	8	1	1	7	6	4	5	6	7	7	6	1	0	1	0	1	0	1	1	1	0	1	0	1	0	1	1	6.5	0.9	0.9	184.55	1689	1689;1500;1500	1	5
tr|A0A0D5NRV2|A0A0D5NRV2_CAPAN	tr|A0A0D5NRV2|A0A0D5NRV2_CAPAN	8	1	1	>tr|A0A0D5NRV2|A0A0D5NRV2_CAPAN Glyceraldehyde-3-phosphate dehydrogenase OS=Capsicum annuum PE=2 SV=1	1	8	1	1	6	7	6	6	6	6	4	5	1	1	1	1	1	1	0	0	1	1	1	1	1	1	0	0	19.9	3.5	3.5	48319	453	453	11
tr|A0A0J8CAY5|A0A0J8CAY5_BETVU	tr|A0A0J8CAY5|A0A0J8CAY5_BETVU	8	1	1	>tr|A0A0J8CAY5|A0A0J8CAY5_BETVU Uncharacterized protein OS=Beta vulgaris subsp. vulgaris GN=BVRB_5g112860 PE=3 SV=1	1	8	1	1	6	6	5	4	4	6	6	5	1	1	1	0	0	1	1	1	1	1	1	0	0	1	1	1	30.9	2.3	2.3	50743	473	473	8.57							2	2
tr|A0A0J8CIK6|A0A0J8CIK6_BETVU;tr|A0A0E0LHR3|A0A0E0LHR3_ORYPU;tr|A9SR64|A9SR64_PHYPA;tr|V4T9I4|V4T9I4_9ROSI;tr|A0A067DQ74|A0A067DQ74_CITSI;tr|A0A067JI71|A0A067JI71_JATCU;tr|B9I5E5|B9I5E5_POPTR;tr|U5GAQ0|U5GAQ0_POPTR	tr|A0A0J8CIK6|A0A0J8CIK6_BETVU	8;2;1;1;1;1;1;1	8;2;1;1;1;1;1;1	5;0;0;0;0;0;0;0	>tr|A0A0J8CIK6|A0A0J8CIK6_BETVU Uncharacterized protein OS=Beta vulgaris subsp. vulgaris GN=BVRB_4g083630 PE=3 SV=1	8	8	8	5	8	8	6	7	5	5	5	6	8	8	6	7	5	5	5	6	5	5	4	4	3	4	4	4	39.7	39.7	29.3	31.29	290	290;278;253;274;274;283;287;290	13.7	2	1	4	4	3	2			2
tr|A0A0K9RN52|A0A0K9RN52_SPIOL	tr|A0A0K9RN52|A0A0K9RN52_SPIOL	8	8	1	>tr|A0A0K9RN52|A0A0K9RN52_SPIOL Uncharacterized protein OS=Spinacia oleracea GN=SOVF_053990 PE=3 SV=1	1	8	8	1	6	6	5	5	5	6	6	5	6	6	5	5	5	6	6	5	1	1	1	1	1	1	1	1	32.4	32.4	4.2	51036	478	478	9.1	6	6	5	3	5	2	6	13	8
tr|A0A0N9LY36|A0A0N9LY36_9TRAC;tr|A0A0N9LBB0|A0A0N9LBB0_9TRAC;tr|B4X9V3|B4X9V3_9BRYO;tr|B4X9V1|B4X9V1_9BRYO;tr|A0A0N9LSF9|A0A0N9LSF9_9TRAC;tr|A0A0N9LYM2|A0A0N9LYM2_9TRAC;tr|A0A0N9LY84|A0A0N9LY84_9TRAC;tr|A0A0N9LS23|A0A0N9LS23_9TRAC;tr|A0A0N9LMJ0|A0A0N9LMJ0_9TRAC;tr|A0A0N9M1L3|A0A0N9M1L3_9TRAC;tr|A0A0N9LTG8|A0A0N9LTG8_9TRAC;tr|A0A0N9LSQ9|A0A0N9LSQ9_9TRAC;tr|A0A0N9LRS3|A0A0N9LRS3_9TRAC;tr|A0A0N9LMW…	tr|A0A0N9LY36|A0A0N9LY36_9TRAC;tr|A0A0N9LBB0|A0A0N9LBB0_9TRAC;tr|B4X9V3|B4X9V3_9BRYO;tr|B4X9V1|B4X9V1_9BRYO;tr|A0A0N9LSF9|A0A0N9LSF9_9TRAC;tr|A0A0N9LYM2|A0A0N9LYM2_9TRAC;tr|A0A0N9LY84|A0A0N9LY84_9TRAC;tr|A0A0N9LS23|A0A0N9LS23_9TRAC;tr|A0A0N9LMJ0|A0A0N9LMJ0_9TRAC;tr|A0A0N9M1L3|A0A0N9M1L3_9TRAC;tr|A0A0N9LTG8|A0A0N9LTG8_9TRAC;tr|A0A0N9LSQ9|A0A0N9LSQ9_9TRAC;tr|A0A0N9LRS3|A0A0N9LRS3_9TRAC;tr|A0A0N9LMW…	8;8;7;7;7;7;7;7;7;7;7;7;7;7;7;6;6;6;6;6;6;6;6;6;6;6;6;6;6;6;6;5;5;5;5;5;5;5;5;4;4;4;4;4;3;3;3;3;3;3;3;3;3;3;3;3;3;3;3;3;3;3;3;3;3;3;3;3;3;3;3;3;3;3;3;3;3;3;3;3;3;3;3;3;3;2;2;2;2;2;2;2;2;2;2	2;2;1;1;1;1;1;1;1;1;1;1;1;1;1;1;1;1;1;1;1;1;1;1;1;1;1;1;1;1;1;1;1;1;1;1;2;1;1;1;1;1;1;1;1;1;1;1;1;1;1;1;1;1;1;1;1;1;1;1;1;1;1;1;1;1;1;1;1;1;1;1;1;1;1;1;1;1;1;1;1;1;1;1;1;1;1;1;1;1;1;1;1;1;1	1;1;0;0;0;0;1;1;1;0;0;0;0;0;0;0;0;0;0;0;0;0;0;0;0;0;0;0;0;0;0;0;0;0;0;0;1;0;0;0;0;0;0;0;0;0;0;0;0;0;0;0;0;0;0;0;0;0;0;0;0;0;0;0;0;0;0;0;0;0;0;0;0;0;0;0;0;0;0;0;0;0;0;0;0;0;0;0;0;0;0;0;0;0;0	>tr|A0A0N9LY36|A0A0N9LY36_9TRAC Ribulose bisphosphate carboxylase large chain (Fragment) OS=Selaginella effusa var. dulongjiangensis GN=rbcL PE=3 SV=1;>tr|A0A0N9LBB0|A0A0N9LBB0_9TRAC Ribulose bisphosphate carboxylase large chain (Fragment) OS=Selaginella t	95	8	2	1	6	4	7	7	5	6	5	6	1	0	2	1	0	1	0	1	0	0	1	0	0	0	0	0	21.6	8.7	6.3	46495	426	426;426;326;326;420;422;426;426;426;426;426;426;426;426;426;299;326;326;326;326;402;425;426;426;426;426;426;426;426;426;475;402;406;423;424;425;426;426;460;298;421;426;426;426;419;419;424;424;424;425;425;425;425;425;426;426;426;426;426;426;426;426;426;426;426;426;426;426;426;426;429;429;429;430;431;431;431;432;433;450;460;464;475;475;475;374;402;402;415;425;426;428;429;433;433	7	2						1	4	4
tr|A0A0Q3LWW5|A0A0Q3LWW5_BRADI	tr|A0A0Q3LWW5|A0A0Q3LWW5_BRADI	8	1	1	>tr|A0A0Q3LWW5|A0A0Q3LWW5_BRADI ATP synthase subunit beta OS=Brachypodium distachyon GN=BRADI_3g27281 PE=3 SV=1	1	8	1	1	5	6	5	6	5	6	6	5	0	1	1	1	1	1	1	1	0	1	1	1	1	1	1	1	23.3	2.7	2.7	52728	486	486	8.09							5	2	2
tr|A0A0S3R381|A0A0S3R381_PHAAN	tr|A0A0S3R381|A0A0S3R381_PHAAN	8	1	1	>tr|A0A0S3R381|A0A0S3R381_PHAAN Serine hydroxymethyltransferase OS=Vigna angularis var. angularis GN=Vigan.01G291600 PE=3 SV=1	1	8	1	1	5	5	6	7	7	8	5	5	0	1	1	1	1	1	1	1	0	1	1	1	1	1	1	1	19.5	3.5	3.5	57182	518	518	6.39	3	1	1	1			2	2	7
tr|A0A0S3RX11|A0A0S3RX11_PHAAN	tr|A0A0S3RX11|A0A0S3RX11_PHAAN	8	1	1	>tr|A0A0S3RX11|A0A0S3RX11_PHAAN Uncharacterized protein OS=Vigna angularis var. angularis GN=Vigan.04G263600 PE=4 SV=1	1	8	1	1	6	7	4	6	5	7	6	6	1	1	0	0	1	1	1	1	1	1	0	0	1	1	1	1	6.7	0.7	0.7	175.75	1617	1617	1.62	6	1			1
tr|P93570|P93570_SOLTU;tr|K4AV63|K4AV63_SOLLC;tr|A0A0V0IN05|A0A0V0IN05_SOLCH;tr|M1C7V6|M1C7V6_SOLTU;tr|M1C7V8|M1C7V8_SOLTU;tr|M1C7V7|M1C7V7_SOLTU;tr|Q0W9E2|Q0W9E2_SOLCO;tr|I1U4L1|I1U4L1_9ERIC;sp|P21241|RUBB_BRANA;sp|Q9LJE4|CPNB2_ARATH;tr|V4JWS5|V4JWS5_EUTSA;tr|R0GVJ2|R0GVJ2_9BRAS;tr|D7KM99|D7KM99_ARALL;tr|A0A178W724|A0A178W724_ARATH;tr|A0A0D3CSF1|A0A0D3CSF1_BRAOL;tr|A0A0D3BN92|A0A0D3BN92_BRAOL;tr…	tr|P93570|P93570_SOLTU;tr|K4AV63|K4AV63_SOLLC;tr|A0A0V0IN05|A0A0V0IN05_SOLCH;tr|M1C7V6|M1C7V6_SOLTU;tr|M1C7V8|M1C7V8_SOLTU;tr|M1C7V7|M1C7V7_SOLTU;tr|Q0W9E2|Q0W9E2_SOLCO;tr|I1U4L1|I1U4L1_9ERIC;sp|P21241|RUBB_BRANA;sp|Q9LJE4|CPNB2_ARATH;tr|V4JWS5|V4JWS5_EUTSA;tr|R0GVJ2|R0GVJ2_9BRAS;tr|D7KM99|D7KM99_ARALL;tr|A0A178W724|A0A178W724_ARATH;tr|A0A0D3CSF1|A0A0D3CSF1_BRAOL;tr|A0A0D3BN92|A0A0D3BN92_BRAOL;tr…	8;8;8;7;7;7;6;5;5;5;5;5;5;5;5;5;5;5;5;5;5;5;5;4;4;4;4;4;3;3;3;3;2;2;2;2;2;2;2;2;2;2;2;2;1;1;1;1;1;1;1;1;1;1;1;1;1;1;1;1;1;1;1;1;1;1;1;1;1;1;1;1;1;1;1;1;1;1	2;2;2;1;1;1;2;0;0;0;0;0;0;0;0;0;0;0;0;0;0;0;0;0;0;0;0;0;0;0;0;0;0;0;0;0;0;0;0;0;0;0;0;0;0;0;0;0;0;0;0;0;0;0;0;0;0;0;0;0;0;0;0;0;0;0;0;0;0;0;0;0;0;0;0;0;0;0	1;1;1;1;1;1;1;0;0;0;0;0;0;0;0;0;0;0;0;0;0;0;0;0;0;0;0;0;0;0;0;0;0;0;0;0;0;0;0;0;0;0;0;0;0;0;0;0;0;0;0;0;0;0;0;0;0;0;0;0;0;0;0;0;0;0;0;0;0;0;0;0;0;0;0;0;0;0	>tr|P93570|P93570_SOLTU Chaperonin-60 beta subunit OS=Solanum tuberosum PE=2 SV=1;>tr|K4AV63|K4AV63_SOLLC Uncharacterized protein OS=Solanum lycopersicum PE=3 SV=1;>tr|A0A0V0IN05|A0A0V0IN05_SOLCH Putative chaperonin-60 beta subunit-like OS=Solanum chacoens	78	8	2	1	6	6	7	7	8	8	4	4	1	1	2	2	2	2	1	2	0	0	1	1	1	1	0	1	18.5	3.3	1.8	63019	599	599;599;599;585;598;599;600;211;588;596;600;600;600;600;600;600;600;600;608;628;689;697;829;188;587;590;596;597;166;593;598;613;131;174;175;182;190;190;222;263;496;529;563;584;24;61;61;61;61;65;93;113;134;156;168;201;295;311;337;406;413;413;471;475;533;546;550;577;577;577;589;590;598;598;609;617;622;659	7.45		1	5	2		3	7	1	1
tr|A0A166ERZ2|A0A166ERZ2_9FABA	tr|A0A166ERZ2|A0A166ERZ2_9FABA	8	1	1	>tr|A0A166ERZ2|A0A166ERZ2_9FABA Ribulose bisphosphate carboxylase large chain (Fragment) OS=Chesneya ternata GN=rbcL PE=3 SV=1	1	8	1	1	6	6	5	6	7	7	5	7	0	0	0	0	1	1	0	1	0	0	0	0	1	1	0	1	19.2	4.4	4.4	50328	453	453	4.57	2	1	2	1
tr|F6HKY4|F6HKY4_VITVI;tr|A5AYR7|A5AYR7_VITVI;tr|A0A166ARF3|A0A166ARF3_DAUCA;tr|A0A0C9RXF9|A0A0C9RXF9_9SPER;tr|D7THD4|D7THD4_VITVI;tr|A0A0A0KXU6|A0A0A0KXU6_CUCSA;tr|W9S5L8|W9S5L8_9ROSA;tr|V9XU09|V9XU09_CAMSI;tr|B9IG26|B9IG26_POPTR;tr|A0A059D642|A0A059D642_EUCGR	tr|F6HKY4|F6HKY4_VITVI;tr|A5AYR7|A5AYR7_VITVI;tr|A0A166ARF3|A0A166ARF3_DAUCA;tr|A0A0C9RXF9|A0A0C9RXF9_9SPER	8;8;6;5;1;1;1;1;1;1	8;8;6;5;1;1;1;1;1;1	1;1;1;1;1;1;1;1;1;1	>tr|F6HKY4|F6HKY4_VITVI Putative uncharacterized protein OS=Vitis vinifera GN=VIT_08s0007g01570 PE=3 SV=1;>tr|A5AYR7|A5AYR7_VITVI Putative uncharacterized protein OS=Vitis vinifera GN=VITISV_007830 PE=3 SV=1;>tr|A0A166ARF3|A0A166ARF3_DAUCA Uncharacterized	10	8	8	1	8	8	7	7	8	8	8	8	8	8	7	7	8	8	8	8	1	1	1	1	1	1	1	1	19.4	19.4	4.4	44667	412	412;412;412;426;374;408;409;410;410;446	9.7	17	13	12	16	11	16	11	14	13
tr|A6XI01|A6XI01_9MAGN;tr|A6XHZ3|A6XHZ3_XIMAM;tr|T1T5Y3|T1T5Y3_9ASPA;tr|R9W911|R9W911_9ROSI;tr|R9W4A3|R9W4A3_9ROSI;tr|Q9XQF7|Q9XQF7_9ASTR;tr|R9W670|R9W670_9ROSI;tr|Q33047|Q33047_9LILI;tr|R4NT99|R4NT99_9ASPA;tr|A0A0D3ME72|A0A0D3ME72_9GENT;tr|A0A0X8VYE8|A0A0X8VYE8_9CHLO	tr|A6XI01|A6XI01_9MAGN;tr|A6XHZ3|A6XHZ3_XIMAM;tr|T1T5Y3|T1T5Y3_9ASPA;tr|R9W911|R9W911_9ROSI;tr|R9W4A3|R9W4A3_9ROSI;tr|Q9XQF7|Q9XQF7_9ASTR;tr|R9W670|R9W670_9ROSI;tr|Q33047|Q33047_9LILI	8;8;7;7;7;7;6;5;3;1;1	3;3;3;3;3;3;3;1;3;1;1	1;1;1;1;1;1;1;0;1;0;0	>tr|A6XI01|A6XI01_9MAGN Ribulose bisphosphate carboxylase large chain (Fragment) OS=Strombosia philippinensis GN=rbcL PE=3 SV=1;>tr|A6XHZ3|A6XHZ3_XIMAM Ribulose bisphosphate carboxylase large chain (Fragment) OS=Ximenia americana GN=rbcL PE=3 SV=1;>tr|T1T5	11	8	3	1	6	6	6	7	6	7	6	7	2	2	2	2	2	3	2	3	0	0	0	0	0	1	0	1	14.2	4.3	4.3	51532	464	464;464;422;432;432;466;432;448;161;165;361	7.3	4	3	4	2	1	6	5	7	6
tr|A9NKS5|A9NKS5_PICSI	tr|A9NKS5|A9NKS5_PICSI	8	2	1	>tr|A9NKS5|A9NKS5_PICSI Putative uncharacterized protein OS=Picea sitchensis PE=2 SV=1	1	8	2	1	7	5	6	4	4	4	3	4	2	1	1	0	0	1	0	0	1	0	0	0	0	0	0	0	25.6	6.9	3.9	40992	363	363	11.7
tr|B7X9D2|B7X9D2_TAMIN	tr|B7X9D2|B7X9D2_TAMIN	8	3	3	>tr|B7X9D2|B7X9D2_TAMIN Ribulose bisphosphate carboxylase large chain (Fragment) OS=Tamarindus indica GN=rbcL PE=3 SV=1	1	8	3	3	6	6	6	7	7	7	6	6	2	2	2	2	3	3	2	2	2	2	2	2	3	3	2	2	16.1	6	6	51838	465	465	7.66	17	5	4	3	3	1	6	13	19
tr|C4NWH3|C4NWH3_9MAGN	tr|C4NWH3|C4NWH3_9MAGN	8	4	1	>tr|C4NWH3|C4NWH3_9MAGN Ribulose bisphosphate carboxylase large chain (Fragment) OS=Sargentodoxa cuneata GN=rbcL PE=3 SV=1	1	8	4	1	5	6	5	6	7	6	5	4	2	3	2	2	4	3	2	1	1	1	0	0	1	1	0	0	20.3	12.5	4.3	51641	464	464	8.84	6	2	3	5	3	6	10	5	8
tr|Q09R74|Q09R74_LYCCL;tr|C6ER56|C6ER56_LYCAN	tr|Q09R74|Q09R74_LYCCL;tr|C6ER56|C6ER56_LYCAN	8;8	1;1	1;1	>tr|Q09R74|Q09R74_LYCCL ATP synthase subunit beta (Fragment) OS=Lycopodium clavatum var. clavatum GN=atpB PE=3 SV=1;>tr|C6ER56|C6ER56_LYCAN ATP synthase subunit beta (Fragment) OS=Lycopodium annotinum GN=atpB PE=3 SV=1	2	8	1	1	6	5	7	6	7	6	6	8	0	0	1	0	0	0	0	1	0	0	1	0	0	0	0	1	31.5	6.5	6.5	44789	416	416;424	13
tr|C6TH12|C6TH12_SOYBN	tr|C6TH12|C6TH12_SOYBN	8	1	1	>tr|C6TH12|C6TH12_SOYBN Tubulin beta chain OS=Glycine max PE=2 SV=1	1	8	1	1	5	5	5	5	6	5	4	5	0	0	0	0	0	0	0	1	0	0	0	0	0	0	0	1	21.7	2.2	2.2	51504	457	457	9									1
tr|W5DYF8|W5DYF8_WHEAT;tr|N1R1Z3|N1R1Z3_AEGTA;tr|M7ZPC7|M7ZPC7_TRIUA;tr|M0W7A5|M0W7A5_HORVD;tr|F2E4C2|F2E4C2_HORVD;tr|M0W7A4|M0W7A4_HORVD;tr|I1H6X1|I1H6X1_BRADI;tr|W5E6E2|W5E6E2_WHEAT	tr|W5DYF8|W5DYF8_WHEAT;tr|N1R1Z3|N1R1Z3_AEGTA;tr|M7ZPC7|M7ZPC7_TRIUA;tr|M0W7A5|M0W7A5_HORVD;tr|F2E4C2|F2E4C2_HORVD;tr|M0W7A4|M0W7A4_HORVD;tr|I1H6X1|I1H6X1_BRADI	8;8;8;8;8;7;7;2	3;3;3;3;3;2;3;1	1;1;1;1;1;1;1;1	>tr|W5DYF8|W5DYF8_WHEAT Uncharacterized protein OS=Triticum aestivum PE=3 SV=1;>tr|N1R1Z3|N1R1Z3_AEGTA Heat shock cognate 70 kDa protein OS=Aegilops tauschii GN=F775_29022 PE=3 SV=1;>tr|M7ZPC7|M7ZPC7_TRIUA Heat shock cognate 70 kDa protein OS=Triticum urar	8	8	3	1	4	3	7	7	7	6	3	5	0	0	2	2	2	1	0	1	0	0	0	1	0	0	0	0	16.4	7.9	4.1	71846	657	657;657;657;657;657;564;658;285	5.7					3	7
tr|K4AA01|K4AA01_SETIT;tr|K4ADH5|K4ADH5_SETIT;tr|K4ACR3|K4ACR3_SETIT	tr|K4AA01|K4AA01_SETIT;tr|K4ADH5|K4ADH5_SETIT;tr|K4ACR3|K4ACR3_SETIT	8;7;7	1;1;1	1;1;1	>tr|K4AA01|K4AA01_SETIT Glyceraldehyde-3-phosphate dehydrogenase OS=Setaria italica GN=SETIT_035707mg PE=3 SV=1;>tr|K4ADH5|K4ADH5_SETIT Uncharacterized protein OS=Setaria italica GN=SETIT_035707mg PE=4 SV=1;>tr|K4ACR3|K4ACR3_SETIT Glyceraldehyde-3-phosphat	3	8	1	1	6	7	4	4	6	6	5	5	1	1	0	0	1	1	1	0	1	1	0	0	1	1	1	0	19.1	4.9	4.9	46993	445	445;282;319	15.5
tr|Q6YLQ0|Q6YLQ0_9BRYO	tr|Q6YLQ0|Q6YLQ0_9BRYO	8	1	1	>tr|Q6YLQ0|Q6YLQ0_9BRYO Ribulose bisphosphate carboxylase large chain (Fragment) OS=Pogonatum microstomum GN=rbcL PE=3 SV=1	1	8	1	1	6	5	6	8	6	7	6	7	0	0	0	1	0	1	0	1	0	0	0	1	0	1	0	1	19	4.6	4.6	47.39	432	432	9								1	2
tr|Q9MVV3|Q9MVV3_9SPER;tr|Q9THF4|Q9THF4_9SPER;tr|O98825|O98825_9SPER;tr|O98824|O98824_AGARO;tr|O98823|O98823_9SPER;tr|O98822|O98822_9SPER;tr|O98821|O98821_AGAMR;tr|O98820|O98820_9SPER;tr|O98819|O98819_AGAMO;tr|O98818|O98818_AGADA;tr|O98817|O98817_9SPER;tr|B2BEQ0|B2BEQ0_AGARO;tr|D0PPW1|D0PPW1_9SPER;tr|P92453|P92453_9SPER;tr|P92451|P92451_9SPER;tr|P92450|P92450_AGAMR;tr|G3XHU8|G3XHU8_AGADA;tr|G9JUI…	tr|Q9MVV3|Q9MVV3_9SPER;tr|Q9THF4|Q9THF4_9SPER;tr|O98825|O98825_9SPER;tr|O98824|O98824_AGARO;tr|O98823|O98823_9SPER;tr|O98822|O98822_9SPER;tr|O98821|O98821_AGAMR;tr|O98820|O98820_9SPER;tr|O98819|O98819_AGAMO;tr|O98818|O98818_AGADA;tr|O98817|O98817_9SPER;tr|B2BEQ0|B2BEQ0_AGARO;tr|D0PPW1|D0PPW1_9SPER;tr|P92453|P92453_9SPER;tr|P92451|P92451_9SPER;tr|P92450|P92450_AGAMR;tr|G3XHU8|G3XHU8_AGADA;tr|G9JUI…	8;7;7;7;7;7;7;7;7;7;7;7;7;7;7;7;7;6;6;6;6;6;6;6;6;6;6;6;6;6;6;6;6;6;6;6;6;6;6;6;6;6;6;6;6;6;6;6;6;6;6;6;6;6;6;6;6;6;6;6;6;6;6;6;6;6;6;6;6;6;6;6;6;6;6;6;6;6;6;6;6;6;6;6;6;6;6;6;6;6;6;6;6;6;6;6;6;6;6;6;6;6;6;6;6;6;6;6;6;6;6;6;6;6;6;6;6;6;6;6;6;6;6;6;6;6;6;6;6;6;6;6;6;6;6;6;6;6;6;6;6;6;6;6;6;6;6;6;6;6;6;6;6;6;6;6;6;6;6;6;6;6;6;6;6;6;6;6;6;6;6;6;6;6;6;6;6;6;6;6;6;6;6;6;6;6;6;6;6;6;6;6;6;6;6;6;6;6;6;6…	4;3;3;3;3;3;3;3;3;3;3;3;3;3;3;3;3;2;2;2;2;2;2;2;2;2;2;2;2;2;2;2;2;2;2;2;2;2;2;2;2;2;2;2;2;2;2;2;2;2;2;2;2;2;2;2;2;2;2;2;2;2;2;2;2;2;2;2;2;2;2;2;2;2;2;2;2;2;2;2;2;2;2;2;2;2;2;2;2;2;2;2;2;2;2;2;2;2;2;2;2;2;2;2;2;2;2;2;2;2;2;2;2;2;2;2;2;2;2;2;2;2;2;2;2;2;2;2;2;2;2;2;2;2;2;2;2;2;2;2;2;2;2;2;2;2;2;2;2;2;2;2;2;2;2;2;2;2;2;2;2;2;2;2;2;2;2;2;2;2;2;2;2;2;2;2;2;2;2;2;2;2;2;2;2;2;2;2;2;2;2;2;2;2;2;2;2;2;2;2…	1;0;0;0;0;0;0;0;0;0;0;0;0;0;0;0;0;0;0;0;0;0;0;0;0;0;0;0;0;0;0;0;0;0;0;0;0;0;0;0;0;0;0;0;0;0;0;0;0;0;0;0;0;0;0;0;0;0;0;0;0;0;0;0;0;0;0;0;0;0;0;0;0;0;0;0;0;0;0;0;0;0;0;0;0;0;0;0;0;0;0;0;0;0;0;0;0;0;0;0;0;0;0;0;0;0;0;0;0;0;0;0;0;0;0;0;0;0;0;0;0;0;0;0;0;0;0;0;0;0;0;0;0;0;0;0;0;0;0;0;0;0;0;0;0;0;0;0;0;0;0;0;0;0;0;0;0;0;0;0;0;0;0;0;0;0;0;0;0;0;0;0;0;0;0;0;0;0;0;0;0;0;0;0;0;0;0;0;0;0;0;0;0;0;0;0;0;0;0;0…	>tr|Q9MVV3|Q9MVV3_9SPER Ribulose bisphosphate carboxylase large chain (Fragment) OS=Agathis borneensis GN=rbcL PE=3 SV=1;>tr|Q9THF4|Q9THF4_9SPER Ribulose bisphosphate carboxylase large chain (Fragment) OS=Agathis ovata GN=rbcL PE=3 SV=1;>tr|O98825|O98825_9	1135	8	4	1	5	4	5	6	6	6	5	5	2	1	2	2	3	3	2	2	1	1	1	1	1	1	1	1	20.7	12.6	2.3	49134	444	444;440;440;440;440;440;440;440;440;440;440;448;454;469;469;469;475;404;415;415;415;415;419;420;422;422;422;422;422;422;422;422;422;422;422;422;422;422;423;429;431;435;435;436;438;439;439;439;439;440;441;441;441;441;442;443;443;443;443;443;443;443;443;443;443;443;443;443;443;443;443;443;443;443;443;443;443;443;443;443;443;443;443;443;443;443;443;443;443;443;443;443;443;443;443;443;443;443;443;443…	6.97	3	4		3	3	1	4	5	2
[truncated: 104 more rows]
[truncated: 66 more columns]
