# Supplementary material for: What Antarctic Plants Can Tell Us about Climate Changes: Temperature as a Driver for Metabolic Reprogramming
Source: Biomolecules. 2021 Jul 23;11(8):1094. doi: 10.3390/biom11081094 (PMC8392395; doi:10.3390/biom11081094)
Supplement: Supplementary file 1 [file biomolecules-11-01094-s001.zip › Table S4.xlsx]

## Sheet: Table SY
Table S4. List of the differentially expressed proteins. For each protein are reported the conting IDs, the FASTA headers, the peptides, the molecular weight, the p-value, the log2Fold Change, The Arabidopsis Information Resource (TAIR) code and description.
Contig ID1	Fasta headers	Peptides	Razor + unique peptides	Unique peptides	Molecular weight [kDa]	p-value	log2FC IN/OUT	TAIR code	TAIR description
C_64381	>C_64381 23-Feb-2018 Strand: WS Length: 1527 Check:7	9	9	4	97.301	0.000528893	4.8053	AT2G28490	RmlC-like cupins superfamily protein
C_4536	>C_4536 23-Feb-2018 Strand: WS Length: 1215 Check:3	7	7	5	74.331	0.00549397	4.77613	AT1G54870	NAD(P)-binding Rossmann-fold superfamily protein
C_27315	>C_27315 14-Feb-2018 Strand: WS Length: 1054 Check:3	6	6	6	74.817	0.00294664	4.64302	AT5g60160	Zn-dependent exopeptidases superfamily protein
C_114341	>C_11434123-Feb-2018 Strand: WS Length: 1638 Check:5	9	9	9	107.72	4.17542e-05	4.4831	AT5G44120	ATCRA1, CRA1, CRU1, RmlC-like cupins superfamily protein
C_21330	>C_21330 02-Feb-2018 Strand: WS Length: 1808 Check:1	15	15	4	122.47	0.00313919	4.07148	AT5G44120	ATCRA1, CRA1, CRU1, RmlC-like cupins superfamily protein
C_2209	>C_2209 23-Feb-2018 Strand: WS Length: 1057 Check:4	6	6	6	87.223	0.000154017	3.79627	AT3G54470	uridine 5'-monophosphate synthase / UMP synthase (PYRE-F) (UMPS)
C_20271	>C_20271 02-Feb-2018 Strand: WS Length: 1856 Check:6	4	4	2	100.58	0.00136371	3.65137	AT3G51640	stress response NST1-like protein
C_9771	>C_9771 02-Feb-2018 Strand: WS Length:439 Check:4	10	4	2	50.104	0.00523107	3.52994	AT1G48030	mtLPD1, mitochondrial lipoamide dehydrogenase 1
C_8812	>C_8812 02-Feb-2018 Strand: WS Length: 5616 Check:3	7	7	7	198.3	0.000509819	3.43922	AT1G04580	AAO4, AO4, ATAO-4, ATAO2, aldehyde oxidase 4
C_13948	>C_13948 02-Feb-2018 Strand: WS Length: 1357 Check:2	4	4	3	100.58	0.00251358	3.34849	AT1G79530	GAPCP-1, glyceraldehyde-3-phosphate dehydrogenase of plastid 1
C_51850;C_30951	>C_51850 14-Feb-2018 Strand: WS Length:754 Check:7;>C_30951 14-Feb-2018 Strand: WS Length:498 Check:3	6	6	6	58.351	0.00251358	3.34849	AT2G15220	Plant basic secretory protein (BSP) family protein
C_739	>C_73923-Feb-2018 Strand: WS Length: 1985 Check:4	14	7	7	124.16	0.00795553	3.22705	AT3G22640	PAP85, cupin family protein
C_1281	>C_1281 23-Feb-2018 Strand: WS Length: 3087 Check:7	4	4	2	153.43	0.00963296	3.02619	AT2G24530	transcriptional regulator of RNA poIII, SAGA
C_164475	>C_16447523-Feb-2018 Strand: WS Length:999 Check:2	5	5	4	94.074	0.00225462	2.95202	AT3G09540	Pectin lyase-like superfamily protein
C_86008;C_26372	>C_86008 23-Feb-2018 Strand: WS Length: 1641 Check:0;>C_26372 14-Feb-2018 Strand: WS Length: 1114 Check:4	8	8	8	88.58	0.00703828	2.70915	AT1G43670	Inositol monophosphatase family protein (CYFBP, Fructose-1,6-bisphosphatase, cytosolic)
C_1310	>C_1310 23-Feb-2018 Strand: WS Length: 1113 Check:2	10	10	5	69.852	0.00461905	2.63222	AT4G25150	HAD superfamily, subfamily IIIB acid phosphatase
C_29851	>C_29851 14-Feb-2018 Strand: WS Length: 1593 Check:4	4	4	4	99.679	0.00939499	2.34052	AT5G19660	ATS1P, ATSBT6.1, S1P, SITE-1 protease
C_23857;C_24768	>C_23857 02-Feb-2018 Strand: WS Length: 2125 Check:8;>C_24768 02-Feb-2018 Strand: WS Length: 2300 Check:2	7	7	7	113.75	0.00729118	2.05087	AT1G13750	Purple acid phosphatases superfamily protein
C_17012	>C_17012 02-Feb-2018 Strand: WS Length: 1123 Check:1	14	14	2	60.052	0.00285648	1.93405	AT2G05840	PAA2, 20S proteasome subunit PAA2
C_3196	>C_3196 23-Feb-2018 Strand: WS Length: 2796 Check:0	16	16	3	147.51	0.00141963	1.76059	AT5G67360	ARA12, Subtilase family protein
C_145716;C_103541	>C_14571623-Feb-2018 Strand: WS Length: 1648 Check:1;>C_10354123-Feb-2018 Strand: WS Length: 2164 Check:4	4	4	4	126.76	0.000764399	1.60689	AT4G35090	CAT2, catalase 2
C_9350	>C_9350 02-Feb-2018 Strand: WS Length: 1913 Check:0	20	20	20	106.77	0.000974482	1.59765	AT2G24200	Cytosol aminopeptidase family protein (ATLAP1, LAP1, LEUCYL AMINOPEPTIDASE 1)
C_22692	>C_22692 02-Feb-2018 Strand: WS Length:927 Check:7	10	10	5	65.252	0.00569769	1.39888	AT5G58070	ATTIL, TIL, temperature-induced lipocalin
C_9173	>C_9173 02-Feb-2018 Strand: WS Length: 1228 Check:5	5	5	5	67.485	0.00769709	1.28412	AT1G03090	MCCA, methylcrotonyl-CoA carboxylase alpha chain, mitochondrial / 3-methylcrotonyl-CoA carboxylase 1 (MCCA)
C_18272	>C_18272 02-Feb-2018 Strand: WS Length:879 Check:7	4	4	4	76.234	0.00224764	0.939656	AT1G54050	HSP20-like chaperones superfamily protein
C_5255;C_19855	>C_5255 23-Feb-2018 Strand: WS Length: 1521 Check:0;>C_19855 02-Feb-2018 Strand: WS Length: 1483 Check:9	12	6	5	89.141	0.00604845	0.571171	AT2G22780	PMDH1, peroxisomal NAD-malate dehydrogenase 1 (ciclo del gliossilato-ossidazione acidi grassi)
C_12702;C_73705	>C_12702 02-Feb-2018 Strand: WS Length: 1442 Check:3;>C_73705 23-Feb-2018 Strand: WS Length: 1492 Check:0	5	5	5	73.88	0.00598482	0.570918	AT1G31190	IMPL1, myo-inositol monophosphatase like 1
C_38040;C_4333	>C_38040 14-Feb-2018 Strand: WS Length:836 Check:0;>C_4333 23-Feb-2018 Strand: WS Length:785 Check:0	4	4	4	60.319	0.00598482	0.570918	AT1G59730	ATH7, TH7, thioredoxin H-type 7
C_18463	>C_18463 02-Feb-2018 Strand: WS Length: 1579 Check:6	4	4	3	79.956	0.00598482	0.570918	AT1G71695	Peroxidase superfamily protein
C_2693	>C_2693 23-Feb-2018 Strand: WS Length: 1605 Check:9	5	5	5	58.75	0.00598482	0.570918	AT1G74310	ATHSP101, HOT1, HSP101, heat shock protein 101
C_38609	>C_38609 14-Feb-2018 Strand: WS Length: 1634 Check:1	9	9	4	100.33	0.00598482	0.570918	AT2G05030	transposable element gene
C_24613	>C_24613 02-Feb-2018 Strand: WS Length:930 Check:5	6	4	4	73.832	0.00598482	0.570918	AT2G05710	ACO3, aconitase 3
C_21232	>C_21232 02-Feb-2018 Strand: WS Length: 1375 Check:5	4	4	2	93.829	0.00598482	0.570918	AT2G25890	Oleosin family protein
C_29046;C_54966;C_40608	>C_29046 14-Feb-2018 Strand: WS Length: 1196 Check:0;>C_54966 14-Feb-2018 Strand: WS Length: 1275 Check:2;>C_40608 14-Feb-2018 Strand: WS Length: 1321 Check:5	4	4	4	90.392	0.00598482	0.570918	AT2G29570	ATPCNA2, PCNA2, proliferating cell nuclear antigen 2
C_25200	>C_25200 02-Feb-2018 Strand: WS Length: 1005 Check:2	6	4	4	64.475	0.00598482	0.570918	AT2G44050	COS1, COS1, 6,7-dimethyl-8-ribityllumazine synthase / DMRL synthase / lumazine synthase / riboflavin synthase
C_15531;C_21584	>C_15531 02-Feb-2018 Strand: WS Length:803 Check:0;>C_21584 02-Feb-2018 Strand: WS Length:736 Check:6	4	4	3	61.787	0.00598482	0.570918	AT3G01570	Oleosin family protein
C_6016;C_74875	>C_6016 23-Feb-2018 Strand: WS Length: 1327 Check:0;>C_74875 23-Feb-2018 Strand: WS Length:949 Check:9	4	4	4	60.733	0.00598482	0.570918	AT3G11930	Adenine nucleotide alpha hydrolases-like superfamily protein
C_23106	>C_23106 02-Feb-2018 Strand: WS Length:921 Check:1	8	8	6	56.195	0.00598482	0.570918	AT3G23490	CYN, cyanase
C_3385;C_9562;C_76539	>C_3385 23-Feb-2018 Strand: WS Length: 1196 Check:8;>C_9562 02-Feb-2018 Strand: WS Length: 1180 Check:8;>C_76539 23-Feb-2018 Strand: WS Length: 1158 Check:5	4	4	4	62.764	0.00598482	0.570918	AT3G55620	emb1624, Translation initiation factor IF6
C_690;C_42093	>C_69023-Feb-2018 Strand: WS Length: 1421 Check:3;>C_42093 14-Feb-2018 Strand: WS Length: 1125 Check:7	6	6	6	72.618	0.00598482	0.570918	AT4G16260	Glycosyl hydrolase superfamily protein
C_17104	>C_17104 02-Feb-2018 Strand: WS Length: 1331 Check:3	15	15	7	82.333	0.00106466	0.41438	AT1G53240	mMDH1, Lactate/malate dehydrogenase family protein
C_48503;C_49726;C_15429	>C_48503 14-Feb-2018 Strand: WS Length: 1247 Check:4;>C_49726 14-Feb-2018 Strand: WS Length:493 Check:8;>C_15429 02-Feb-2018 Strand: WS Length:725 Check:7	4	4	4	77.406	0.00555923	-0.590256	AT1G80380	P-loop containing nucleoside triphosphate hydrolases superfamily protein
C_3819	>C_3819 23-Feb-2018 Strand: WS Length:493 Check:7	5	5	4	41.892	0.00185427	-0.763305	AT4G35090	CAT2, catalase 2
C_7047;C_7046;C_798;C_154762	>C_7047 02-Feb-2018 Strand: WS Length: 1349 Check:6;>C_7046 02-Feb-2018 Strand: WS Length: 1286 Check:9;>C_79823-Feb-2018 Strand: WS Length: 1271 Check:4;>C_15476223-Feb-2018 Strand: WS Length:647 Check:2	8	8	5	75.147	0.000408304	-0.896096	AT3G04770	RPSAb, 40s ribosomal protein SA B
C_8820	>C_8820 02-Feb-2018 Strand: WS Length: 1641 Check:6	27	27	4	97.094	0.00121952	-0.940007	AT1G70730	Phosphoglucomutase/phosphomannomutase family protein (PGM)
C_3539;C_3108	>C_3539 23-Feb-2018 Strand: WS Length:324 Check:4;>C_3108 23-Feb-2018 Strand: WS Length:751 Check:7	4	4	4	32.077	0.00189322	-1.01425	AT5G17920	ATCIMS, ATMETS, ATMS1, Cobalamin-independent synthase family protein
C_87754;C_51144	>C_87754 23-Feb-2018 Strand: WS Length:897 Check:4;>C_51144 14-Feb-2018 Strand: WS Length: 1355 Check:4	5	5	5	60.334	0.0056397	-1.05959	AT2G21530	SMAD/FHA domain-containing protein
C_9087	>C_9087 02-Feb-2018 Strand: WS Length: 1850 Check:3	25	25	2	113.54	0.00801425	-1.08646	AT4G24280	cpHsc70-1, chloroplast heat shock protein 70-1
C_6518;C_1423;C_15413	>C_6518 23-Feb-2018 Strand: WS Length: 1099 Check:2;>C_1423 23-Feb-2018 Strand: WS Length: 1103 Check:2;>C_15413 02-Feb-2018 Strand: WS Length: 1424 Check:9	4	4	4	64.408	0.00138155	-1.20161	AT1G62780	dimethylallyl, adenosine tRNA methylthiotransferase
C_6735;C_34038	>C_6735 23-Feb-2018 Strand: WS Length: 1642 Check:6;>C_34038 14-Feb-2018 Strand: WS Length: 1016 Check:0	5	5	5	85.76	0.00101186	-1.38284	AT2G27680	NAD(P)-linked oxidoreductase superfamily protein
C_2587;C_2586	>C_2587 23-Feb-2018 Strand: WS Length: 2178 Check:6;>C_2586 23-Feb-2018 Strand: WS Length: 2358 Check:6	6	6	3	124.8	0.00101981	-1.38284	AT2G30950	FTSH2, VAR2, FtsH extracellular protease family
C_1920	>C_1920 23-Feb-2018 Strand: WS Length: 1166 Check:2	7	7	2	54.161	0.00101981	-1.38284	AT3G22840	ELIP, ELIP1, Chlorophyll A-B binding family protein
C_19275	>C_19275 02-Feb-2018 Strand: WS Length:714 Check:2	9	4	4	46.126	0.00668258	-1.50425	AT2G22780	PMDH1, peroxisomal NAD-malate dehydrogenase 1
C_23020	>C_23020 02-Feb-2018 Strand: WS Length:819 Check:7	4	4	3	51.108	0.00790957	-1.50425	AT3G51800	ATEBP1, ATG2, EBP1, metallopeptidase M24 family protein
C_19032;C_5114;C_19031	>C_19032 02-Feb-2018 Strand: WS Length: 1061 Check:7;>C_5114 23-Feb-2018 Strand: WS Length: 1084 Check:3;>C_19031 02-Feb-2018 Strand: WS Length: 1180 Check:4	7	7	7	53.962	0.00962218	-1.50956	AT4G17170	AT-RAB2, ATRAB-B1B, ATRAB2A, ATRABB1C, RAB-B1B, RAB2A, RABB1C, RAB GTPase homolog B1C
C_33284;C_27433	>C_33284 14-Feb-2018 Strand: WS Length: 2956 Check:4;>C_27433 14-Feb-2018 Strand: WS Length: 2857 Check:9	4	4	4	125.67	0.0023199	-1.68855	AT2G22910	NAGS1, N-acetyl-l-glutamate synthase 1
C_17380;C_5686	>C_17380 02-Feb-2018 Strand: WS Length: 1807 Check:8;>C_5686 23-Feb-2018 Strand: WS Length: 1814 Check:5	5	5	3	93.635	0.000641071	-1.75143	AT3G49830	P-loop containing nucleoside triphosphate hydrolases superfamily protein
C_11564;C_15225;C_3592	>C_11564 02-Feb-2018 Strand: WS Length: 1397 Check:3;>C_15225 02-Feb-2018 Strand: WS Length: 1270 Check:7;>C_3592 23-Feb-2018 Strand: WS Length: 2349 Check:8	6	5	5	66.763	0.0065429	-1.86146	AT2G42590	GF14 MU, GRF9, general regulatory factor 9
C_24796	>C_24796 02-Feb-2018 Strand: WS Length: 1369 Check:8	9	9	6	70.353	0.0043307	-1.87284	AT5G61510	GroES-like zinc-binding alcohol dehydrogenase family protein
C_17136;C_13741	>C_17136 02-Feb-2018 Strand: WS Length: 1529 Check:2;>C_13741 02-Feb-2018 Strand: WS Length: 1471 Check:9	6	6	6	76.155	0.00547563	-1.88893	AT1G09130	ATP-dependent caseinolytic (Clp) protease/crotonase family protein
C_1940	>C_1940 23-Feb-2018 Strand: WS Length: 1327 Check:7	13	13	6	78.768	0.00289461	-1.89577	AT1G10810	NAD(P)-linked oxidoreductase superfamily protein
C_27809;C_19932	>C_27809 14-Feb-2018 Strand: WS Length: 1307 Check:6;>C_19932 02-Feb-2018 Strand: WS Length: 1346 Check:7	7	7	2	72.916	0.00618354	-1.92168	AT5G17770	ATCBR, CBR, CBR1, NADH:cytochrome B5 reductase 1
C_10813;C_30629;C_14253	>C_10813 02-Feb-2018 Strand: WS Length: 1538 Check:6;>C_30629 14-Feb-2018 Strand: WS Length: 1033 Check:4;>C_14253 02-Feb-2018 Strand: WS Length: 1239 Check:7	4	4	4	80.45	0.00946075	-1.99135	AT2G30110	ATUBA1, MOS5, UBA1, ubiquitin-activating enzyme 1
C_2255;C_2256	>C_2255 23-Feb-2018 Strand: WS Length: 1538 Check:3;>C_2256 23-Feb-2018 Strand: WS Length: 1303 Check:4	4	4	4	74.561	0.000494571	-1.99425	AT2G37770	NAD(P)-linked oxidoreductase superfamily protein (AKR4C9, ALDO-KETO REDUCTASE FAMILY 4 MEMBER C9, CHLAKR, CHLOROPLASTIC ALDO-KETO REDUCTASE)
C_21260;C_23719	>C_21260 02-Feb-2018 Strand: WS Length: 1459 Check:0;>C_23719 02-Feb-2018 Strand: WS Length: 1434 Check:4	5	5	5	78.817	0.00209251	-2.08494	AT3G53580	diaminopimelate epimerase family protein
C_6643	>C_6643 23-Feb-2018 Strand: WS Length: 1092 Check:2	5	5	2	77.79	0.00242342	-2.3295	AT5G46290	KAS I, KAS1, 3-ketoacyl-acyl carrier protein synthase I
C_4065;C_7574;C_2010	>C_4065 23-Feb-2018 Strand: WS Length: 1015 Check:8;>C_7574 02-Feb-2018 Strand: WS Length: 1191 Check:7;>C_2010 23-Feb-2018 Strand: WS Length:923 Check:7	7	7	7	72.147	0.0090545	-2.3863	AT1G09310	Protein of unknown function, DUF538
C_13039;C_40582	>C_13039 02-Feb-2018 Strand: WS Length: 1931 Check:7;>C_40582 14-Feb-2018 Strand: WS Length: 1293 Check:1	6	6	5	98.489	0.00555195	-2.41845	AT1G19920	APS2, ASA1, Pseudouridine synthase/archaeosine transglycosylase-like family protein
C_6976	>C_6976 23-Feb-2018 Strand: WS Length: 9968 Check:0	4	4	4	360.55	0.00102518	-2.49089	ATCG01280	YCF2.2, Chloroplast Ycf2;ATPase, AAA type, core
C_2154;C_27000;C_4735	>C_2154 23-Feb-2018 Strand: WS Length: 2110 Check:3;>C_27000 14-Feb-2018 Strand: WS Length: 2071 Check:9;>C_4735 23-Feb-2018 Strand: WS Length: 2165 Check:0	6	6	6	95.545	0.00275964	-2.55119	AT2G45300	RNA 3'-terminal phosphate cyclase/enolpyruvate transferase, alpha/beta
C_1714;C_4189;C_13438	>C_1714 23-Feb-2018 Strand: WS Length: 1049 Check:7;>C_4189 23-Feb-2018 Strand: WS Length: 1243 Check:8;>C_13438 02-Feb-2018 Strand: WS Length: 1283 Check:9	5	5	2	59.603	0.00397713	-2.58158	AT4G11600	ATGPX6, GPX6, LSC803, PHGPX, glutathione peroxidase 6
C_8586;C_11907	>C_8586 02-Feb-2018 Strand: WS Length:656 Check:5;>C_11907 02-Feb-2018 Strand: WS Length:571 Check:1	8	6	6	35.086	0.000912057	-2.62362	AT5G26780	SHM2, serine hydroxymethyltransferase 2
C_12110	>C_12110 02-Feb-2018 Strand: WS Length: 1558 Check:7	9	9	8	72.888	0.00317104	-2.63971	AT1G72680	ATCAD1, CAD1, cinnamyl-alcohol dehydrogenase
C_235	>C_23523-Feb-2018 Strand: WS Length: 2838 Check:5	4	4	4	67.661	0.00280962	-2.7447	AT1G53450	epstein-barr nuclear antigen
C_10418;C_14371;C_240	>C_10418 02-Feb-2018 Strand: WS Length: 1022 Check:4;>C_14371 02-Feb-2018 Strand: WS Length: 1016 Check:0;>C_24023-Feb-2018 Strand: WS Length: 1082 Check:2	6	6	2	58.139	0.00525269	-2.80501	AT1G48830	Ribosomal protein S7e family protein
C_11728;C_53038;C_63794	>C_11728 02-Feb-2018 Strand: WS Length:854 Check:5;>C_53038 14-Feb-2018 Strand: WS Length: 1812 Check:3;>C_63794 23-Feb-2018 Strand: WS Length: 1717 Check:8	5	5	5	63.679	0.00988288	-2.83841	AT1G74910	ADP-glucose pyrophosphorylase family protein
C_5075	>C_5075 23-Feb-2018 Strand: WS Length: 1681 Check:4	18	18	3	95.249	0.00473328	-2.87148	AT3G03250	AtUGP1, UGP, UGP1, UDP-GLUCOSE PYROPHOSPHORYLASE 1
C_1257	>C_1257 23-Feb-2018 Strand: WS Length:563 Check:2	5	5	3	48.347	0.00653723	-2.9894	AT4G11150	emb2448, TUF, TUFF, VHA-E1, vacuolar ATP synthase subunit E1
C_598	>C_59823-Feb-2018 Strand: WS Length:806 Check:5	6	6	2	60.139	0.00166215	-3.01017	AT4G10960	UGE5, UDP-D-glucose/UDP-D-galactose 4-epimerase 5
C_6764	>C_6764 23-Feb-2018 Strand: WS Length: 2250 Check:3	19	19	5	119.15	0.00179656	-3.08627	AT4G18810	NAD(P)-binding Rossmann-fold superfamily protein
C_36166;C_9669	>C_36166 14-Feb-2018 Strand: WS Length: 1702 Check:6;>C_9669 02-Feb-2018 Strand: WS Length: 1595 Check:1	5	5	5	103.97	0.000218297	-3.12214	AT3G55270	ATMKP1, MKP1, mitogen-activated protein kinase phosphatase 1
C_1728	>C_1728 23-Feb-2018 Strand: WS Length:944 Check:2	7	7	4	62.502	0.0078767	-3.29532	AT5G48540	receptor-like protein kinase-related family protein
C_33342	>C_33342 14-Feb-2018 Strand: WS Length: 1163 Check:4	9	9	4	58.387	0.00335241	-3.3245	At1g75270	DHAR2, dehydroascorbate reductase 2
C_3169;C_10081	>C_3169 23-Feb-2018 Strand: WS Length: 1520 Check:9;>C_10081 02-Feb-2018 Strand: WS Length: 1595 Check:3	15	15	2	88.921	0.00749767	-3.40111	AT1G11860	Glycine cleavage T-protein family
C_2319	>C_2319 23-Feb-2018 Strand: WS Length: 2015 Check:9	8	8	2	115.33	0.00507906	-3.48535	AT5G17380	Thiamine pyrophosphate dependent pyruvate decarboxylase family protein
C_14608	>C_14608 02-Feb-2018 Strand: WS Length: 2019 Check:2	13	13	2	95.994	0.000377669	-3.52374	AT1G63940	MDAR6, monodehydroascorbate reductase 6
C_14609;C_45165	>C_14609 02-Feb-2018 Strand: WS Length: 1368 Check:6;>C_45165 14-Feb-2018 Strand: WS Length: 1298 Check:4	8	8	7	85.944	0.00597359	-3.60686	AT1G79870	D-isomer specific 2-hydroxyacid dehydrogenase family protein
C_7750	>C_7750 02-Feb-2018 Strand: WS Length:988 Check:8	7	7	5	49.998	0.00485202	-3.76169	AT3G23570	alpha/beta-Hydrolases superfamily protein
C_7572;C_8899	>C_7572 02-Feb-2018 Strand: WS Length: 2089 Check:4;>C_8899 02-Feb-2018 Strand: WS Length: 1962 Check:0	15	15	2	93.26	0.00565289	-3.87557	AT2G20420	ATP citrate lyase (ACL) family protein
C_3318;C_3317	>C_3318 23-Feb-2018 Strand: WS Length: 3364 Check:5;>C_3317 23-Feb-2018 Strand: WS Length: 2197 Check:6	13	13	13	164.4	0.00755768	-4.11401	AT2G40840	DPE2, disproportionating enzyme 2
C_20215	>C_20215 02-Feb-2018 Strand: WS Length: 1105 Check:1	5	5	4	94.196	0.000735499	-4.23142	AT5G58290	RPT3, regulatory particle triple-A ATPase 3
C_6169	>C_6169 23-Feb-2018 Strand: WS Length: 1872 Check:6	13	13	8	105.2	0.000102603	-4.32845	AT1G77510	RPT3, regulatory particle triple-A ATPase 3
C_26654;C_33263	>C_26654 14-Feb-2018 Strand: WS Length: 2051 Check:9;>C_33263 14-Feb-2018 Strand: WS Length:946 Check:9	4	4	4	106.21	0.00332641	-4.38669	AT5G05200	Protein kinase superfamily protein
1 The Contig ID refers to the transcriptomic analysis (Arthofer et al., 2015).
